# Supplementary material for: Active Compounds Derived from Fuzheng Huayu Formula Protect Hepatic Parenchymal Cells from Apoptosis Based on Network Pharmacology and Transcriptomic Analysis
Source: Molecules. 2019 Jan 18;24(2):338. doi: 10.3390/molecules24020338 (PMC6358846; doi:10.3390/molecules24020338)
Supplement: Supplementary file 1 [file molecules-24-00338-s001.zip]

Archive with 11 entries (9 files):
- molecules-424611-final-SM/
- molecules-424611-final-SM/supplementary materials/
- molecules-424611-final-SM/supplementary materials/microarray data .txt
- molecules-424611-final-SM/supplementary materials/Supplementary information Figs S1, S2, S3.pdf
- molecules-424611-final-SM/supplementary materials/Supplementary table S1.xlsx
- molecules-424611-final-SM/supplementary materials/Supplementary table S2.xlsx
- molecules-424611-final-SM/supplementary materials/Supplementary table S3.xlsx
- molecules-424611-final-SM/supplementary materials/Supplementary table S4.xlsx
- molecules-424611-final-SM/supplementary materials/Supplementary table S5.xlsx
- molecules-424611-final-SM/supplementary materials/Supplementary table S6.xlsx
- molecules-424611-final-SM/supplementary materials/Supplementary table S7.xlsx
