# Supplementary material for: Active Compounds Derived from Fuzheng Huayu Formula Protect Hepatic Parenchymal Cells from Apoptosis Based on Network Pharmacology and Transcriptomic Analysis
Source: Molecules. 2019 Jan 18;24(2):338. doi: 10.3390/molecules24020338 (PMC6358846; doi:10.3390/molecules24020338)
Supplement: Supplementary file 1 [file molecules-24-00338-s001.zip › molecules-424611-final-SM/supplementary materials/microarray data .txt]

ProbeName	C_C1_NS	C_C2_NS	C_C5_NS	C_F1_NS	C_F3_NS	C_F4_NS	C_J1_NS	C_J3_NS	C_J4_NS	C_K5_NS	C_K6_NS	C_K7_NS	C_M3_NS	C_M4_NS	C_M5_NS	C_N1_NS	C_N2_NS	C_N3_NS	C_Q1_NS	C_Q2_NS	C_Q3_NS	C_Y3_NS	C_Y4_NS	C_Y5_NS
A_44_P465448	1.9175473	1.9482632	2.0085282	1.9812582	1.9551047	2.1406674	2.0158432	1.9890198	2.1787083	1.9515983	1.9852567	1.9483048	2.060832	2.0245361	1.9542577	2.0698118	2.0141757	1.9702291	2.0338748	2.0197723	1.9520553	2.0615535	1.9929316	1.9112924
A_44_P514796	4.8971076	4.584603	4.4972754	4.7490616	5.229291	4.676461	4.707331	4.2315187	4.8306613	4.337937	4.342315	4.8614354	4.544207	4.6177173	4.709086	4.0848026	4.636412	4.4249406	4.6033716	4.16064	5.1204343	4.609807	4.898951	4.856698
A_44_P409518	3.2944303	1.9439596	2.9213634	2.7569366	1.9650679	2.1470573	2.0182505	2.046702	2.216875	4.3550534	3.8001351	2.936722	2.0780551	3.8753326	3.7222128	2.0970483	2.0186114	1.9872555	3.5544174	2.036547	1.964907	2.208167	1.9996948	2.9002328
A_44_P279262	4.4969754	4.319894	3.7617958	4.3500977	4.5510545	4.1985903	3.7931447	3.606629	3.7347956	3.1817753	4.281238	4.653459	3.941821	4.487395	4.4549356	3.8325732	4.373413	5.0120993	3.9395063	2.5967946	4.6316295	3.9941006	4.3754535	4.0704436
A_44_P375042	6.8907876	6.221434	6.941247	6.9542303	6.7481136	6.965882	6.5152287	6.594611	6.9937286	6.871029	7.3643365	7.0242434	6.5402927	7.055806	6.889484	6.46657	6.6261797	6.5424857	6.9696393	6.5581837	6.6022396	6.4494467	6.776579	6.849376
A_44_P269499	11.863238	11.87931	11.87816	11.240205	11.226831	11.536394	11.594105	12.312854	11.417558	11.661004	11.772601	11.831648	11.6430855	11.9241705	11.525446	11.333157	10.956573	11.135677	11.392999	11.537209	11.528163	12.087012	11.918973	11.724338
A_44_P204808	2.1301348	1.9356053	2.737425	2.0161407	1.9852567	2.1590421	2.0222304	2.004271	3.7919412	3.801906	3.1503713	1.9634012	2.109601	2.574362	1.9749761	2.1557546	3.1200998	2.0203757	2.0455935	2.0616772	2.4788024	2.0918894	2.0125775	2.9387143
A_44_P438090	6.974988	7.15582	6.7308564	6.9629555	7.3264623	7.104962	7.007924	6.7843943	6.811834	7.1308293	6.749723	7.0884204	7.0339804	6.9645624	6.867409	7.663364	7.8071938	7.279207	6.98908	6.916333	7.5429688	7.01037	6.7525873	7.5340233
A_44_P330643	5.7077293	5.7777534	6.14394	6.063569	6.0027604	5.7421455	6.1920137	6.1561294	6.5342364	6.409682	6.179305	5.6931477	5.5888224	5.9987087	6.277227	4.8521285	6.06112	6.2818584	6.017828	5.6972466	5.618859	5.827002	5.688077	5.85648
A_44_P421941	1.9398223	1.930914	2.0291421	2.0311868	1.9991845	2.1669962	2.024645	2.009602	2.3335102	1.9771081	2.036136	1.9709224	2.1284497	2.028949	1.9822592	2.208167	2.034978	2.0424523	2.0547485	2.072299	1.9976093	2.1095212	2.020712	1.9556297
A_42_P504653	12.795419	13.318565	12.819825	12.811541	13.306825	12.639844	13.547121	12.671014	13.068764	12.940558	12.776405	13.028945	13.246161	12.556956	13.028945	13.876186	14.021747	13.935637	13.042026	12.597201	12.9812565	12.877765	13.358224	12.663952
A_44_P260580	4.844863	4.6476536	4.88805	4.6593294	4.896285	4.424237	4.489405	4.5605097	4.915901	4.81143	4.812447	4.7712617	4.1874423	5.0102797	4.772294	3.4759805	4.6692934	4.5444727	4.6169124	4.56638	4.7620697	4.872524	4.8727384	5.0622315
A_44_P445440	1.9468744	1.9286602	2.0356836	2.044583	2.013404	2.1759272	2.0285347	2.0139005	4.277105	1.9843888	2.0533698	1.9782858	2.1495602	2.0305688	1.9890693	2.263365	2.04552	2.0672038	2.0656898	2.0809069	2.0087245	2.1307101	2.0301309	3.457802
A_44_P313825	8.055283	8.285644	8.028376	7.9826264	8.149406	8.093469	8.250596	8.500315	8.123397	7.888706	8.530096	8.497922	8.233685	7.399424	8.16839	8.154052	8.069672	8.44361	7.9004397	8.013302	7.6642447	7.928675	8.66244	7.938796
A_44_P788423	1.9512769	1.9282264	2.0416875	2.055157	2.022776	2.1827917	2.031958	2.0173566	2.4024951	1.988842	2.0699193	2.1201782	2.162932	2.0318975	1.9929816	2.2984767	2.0533698	2.0802479	2.0740528	2.0851953	2.0160658	2.1469536	2.0359979	1.9780222
A_44_P549509	8.543254	8.346005	8.316924	8.559639	8.524419	8.256072	8.24465	8.320311	8.293467	8.156481	8.607684	8.430642	8.463972	8.472473	8.338973	8.416076	8.284329	8.24669	8.528153	8.474587	8.2433815	8.315542	8.525152	8.345297
A_43_P12354	8.634095	9.23636	8.904781	8.501598	8.769968	8.301145	9.098776	8.889327	8.324587	8.577233	8.6159525	8.550224	8.197659	9.071578	9.124892	9.671547	9.527258	9.328864	8.510814	8.6334505	8.975861	8.681417	8.932552	8.934987
A_43_P14989	7.73388	7.6596217	7.4325013	7.448534	7.419653	7.4983344	7.5606766	7.696441	7.461251	7.500446	7.65698	7.526188	7.424915	7.6829348	7.476513	7.112908	7.327127	7.4622297	7.675467	7.711516	7.4753375	7.5387845	7.5187907	7.426299
A_44_P172767	1.9668218	1.933385	2.0634935	2.0874104	2.0532532	2.2027733	2.0428703	2.0276496	2.4895484	2.0013049	2.119853	2.0007832	2.2058392	2.0388665	2.0106366	2.4178488	2.0795798	2.1220987	2.103893	2.1002505	2.031667	2.2132514	2.0626588	2.002159
A_44_P884555	7.4692297	6.5015593	7.6328917	6.977068	6.188702	7.0735793	6.67153	7.5364037	6.8670144	7.980536	7.635	7.341022	7.0949216	7.781318	7.0723395	6.7879357	6.667128	6.9741154	7.062665	7.6257668	7.1304984	7.382814	6.983237	7.507977
A_43_P12530	9.869632	10.577844	10.120929	10.060537	10.674755	10.164361	10.860656	10.301172	10.519335	10.391094	9.644495	10.282368	10.349198	9.759895	10.241746	11.189347	11.205578	11.299353	10.498876	10.0487175	10.518813	10.285282	10.472349	10.215675
A_44_P191022	9.403341	9.996878	10.004121	9.801184	9.904319	9.328864	10.375351	10.40868	10.697031	10.750167	9.824926	10.121516	9.866677	10.590616	9.780686	11.239449	11.32828	11.566188	10.764298	9.759895	9.399797	10.095777	9.921368	9.772375
A_44_P553249	1.9791448	1.9427791	2.0803185	2.106502	2.0774457	2.2215488	2.0537221	2.0371091	2.555948	2.0099673	2.1562662	2.0136547	2.2407665	2.0470111	2.026805	2.4944239	2.0976179	2.1475487	2.1280007	2.1104186	2.0431092	2.2667787	2.084445	2.0191476
A_44_P187524	10.841681	10.985988	10.917847	11.327476	11.420204	11.091876	10.994025	11.027134	11.238575	10.75052	11.008863	10.80324	10.946693	10.906841	11.164167	10.780901	11.09491	11.411746	11.114601	10.7467785	11.022826	10.978839	11.100454	10.859636
A_44_P158184	1.9864013	1.9483048	2.4589486	2.1166563	2.0918894	2.5615067	2.0615535	2.1675985	2.5881133	2.9956844	2.177887	2.0210404	2.2618093	2.9369538	3.0652606	2.5358388	2.1083205	2.1613061	2.1411703	2.1177871	3.5311391	2.3021405	2.0964153	3.0302124
A_44_P374824	1.9896655	1.9509906	2.095643	2.1212668	2.0980668	2.2374024	2.0649753	2.0455935	2.605978	2.0162542	2.1925604	2.0249143	2.2738748	2.0546777	2.0400496	2.553203	2.1152258	2.1675985	2.1478486	2.1208322	2.0526373	2.3191795	2.1019087	2.0333755
A_44_P898256	1.9922911	1.9539216	2.1014383	2.1274066	2.1052127	2.2430027	2.0698118	2.0493498	2.6219	2.0188646	2.2075112	2.2017891	2.2873607	2.2624245	2.0455935	2.5732746	2.1211252	2.174666	2.1559248	2.1250763	2.0564806	2.337235	2.1067095	2.0374606
A_44_P154298	5.95804	6.4222436	6.5166926	5.8143053	5.4355893	6.6504474	6.4579377	6.513995	5.6647415	6.5976505	6.951257	6.468618	6.0348735	5.972445	5.560564	6.303936	6.5507984	6.3670225	6.451713	6.290465	7.0211234	6.526083	5.6361356	7.3088055
A_44_P120270	5.9329896	5.6433086	5.875906	6.0239143	6.092674	5.9481077	5.6887584	5.8224382	6.0476813	5.572947	5.9047456	6.209362	6.0857496	5.9619837	5.880339	3.7355108	5.0114536	5.2824745	5.602295	5.66635	6.0163946	5.9506984	6.043124	5.8466835
A_43_P12837	8.849652	8.935479	8.724552	9.057649	8.985915	8.928103	8.710349	9.041498	8.960358	8.6572485	8.796429	8.793509	8.86833	8.790372	8.697005	8.821422	8.371244	8.835397	8.720015	8.899852	8.845848	8.76741	8.818421	8.790777
A_44_P1014311	6.164985	5.359715	5.8404155	5.9349637	6.0411344	6.034497	5.483395	5.65715	5.867851	5.846976	5.752749	6.133126	5.508174	5.621602	5.6585608	5.996972	5.8663116	5.8685493	5.8333817	5.531864	6.2085466	5.956128	5.4915924	6.2433395
A_44_P289183	1.8427241	1.8241467	1.8949751	1.864156	1.8942657	1.9484196	1.8153013	1.876238	1.9602307	1.8500447	1.909485	1.7953746	1.933385	1.8865743	1.9693742	1.9845011	1.8639985	1.85602	1.9038316	1.8928783	1.8831671	1.9252304	1.8922774	1.834754
A_44_P1026560	6.379548	6.0435653	6.089119	6.4308324	6.4809685	6.385311	5.832157	6.5212307	6.5929284	6.252094	6.538612	6.498298	5.6147	6.591851	6.1857457	5.761709	6.4918075	6.695635	6.56589	6.0422225	6.265362	6.1759014	6.159581	6.291493
A_44_P667084	2.0139005	1.9749281	2.139415	2.172791	2.1630855	2.295034	2.1015134	2.0763419	2.7519426	2.0376108	2.31573	2.059294	2.3742592	2.081616	2.09388	2.706874	2.170617	2.2305384	2.2266068	2.154449	2.0810485	2.4686763	2.1511157	2.0786715
A_44_P187005	2.016469	1.9778233	2.1461146	2.182103	2.1730928	2.3031554	2.1064289	2.0811663	2.7739973	2.5769613	2.330557	2.0653853	2.3865867	2.0851166	2.0997014	2.723799	2.177181	2.2379134	2.2393763	2.1603286	2.0836666	2.4857428	2.1580975	2.0842872
A_44_P384979	6.9360566	6.9352746	7.43281	7.7796674	7.324319	7.7835345	7.403238	7.4796305	7.892364	7.663547	7.6699076	7.281887	7.279207	7.716649	7.790308	6.847059	7.4592867	7.833447	7.2496223	7.270852	7.1275616	7.0953	7.557755	7.2055845
A_44_P192820	3.3007703	2.8762383	3.6978545	3.2147527	3.5926723	4.039443	3.036574	2.5252569	3.4334872	3.5940588	3.2797997	3.6070292	2.4117196	2.6143641	3.536811	2.7569366	3.722408	4.8458385	3.0440578	2.8655007	4.683317	3.6042845	2.7788298	4.1718817
A_44_P299500	5.781392	5.831913	6.672553	6.1203856	6.2192297	6.216293	6.1519175	6.2311244	6.6637726	6.1035748	6.488102	6.1604624	5.6225796	6.388154	6.3549695	6.4194016	6.4553723	6.3547373	5.4434834	5.964928	6.482148	6.264224	6.3534336	6.388839
A_44_P123333	4.2404404	4.412314	3.9179392	4.4361663	4.8001976	4.0378075	4.1879473	3.3878446	3.8267293	3.032075	4.400147	3.8998578	3.8220665	3.380154	3.9012754	3.6632369	4.772095	5.4332876	3.9216402	3.5171182	3.27849	3.2649872	3.8332682	3.3332195
A_44_P1052387	2.031958	1.9942993	2.1832478	2.219573	2.2258615	2.3461618	2.1361263	2.1028008	2.8722222	2.0574243	2.4165442	2.0883594	2.4512818	2.3387785	2.1285307	2.8078992	2.2153354	2.286283	2.3000813	2.1892598	2.0998797	2.5782216	2.2002914	2.112791
A_44_P760064	4.222392	4.21905	4.627865	3.9289603	3.298557	3.8468275	4.7251644	5.1433578	4.1859	4.963458	4.324672	2.6490097	3.0959425	4.504153	4.3791914	3.7272713	3.5098436	4.4189405	4.376061	4.3346114	4.243428	3.4914954	3.033559	4.0019245
A_44_P622305	12.552005	12.676722	12.866736	12.829241	13.035865	12.829241	12.945078	12.866736	12.945078	12.851134	12.808005	12.688653	12.811541	12.739333	12.769689	12.555677	12.939117	12.877765	12.765751	12.80529	12.735397	12.730776	12.868149	12.711732
A_42_P738337	9.124421	11.720335	11.238575	13.080465	5.6206217	6.2338886	11.890043	11.267827	11.431815	3.5352178	7.905229	8.374987	10.682976	11.655737	9.483625	4.6587605	4.3332624	4.2006426	8.79114	9.642251	9.265365	9.612124	9.522402	10.311883
A_42_P462379	6.9403505	7.660282	6.711646	7.024397	7.0975647	7.2492013	7.113745	7.3011036	7.330662	7.375648	6.5002527	7.167542	6.8629847	6.8184514	6.6611094	7.9850764	7.122462	7.036495	6.855515	6.8481135	7.762029	7.1844974	7.3557706	6.7691646
A_44_P468468	11.781184	11.748316	11.787257	11.753557	11.737075	12.047188	12.218884	11.8610115	12.233626	12.400946	11.275387	11.256638	12.418492	12.267197	12.282737	10.952911	10.754669	10.757793	11.854464	12.166148	12.459018	12.13156	12.230107	12.1117735
A_44_P508845	11.808517	12.068618	11.916123	11.755846	12.007211	11.73931	12.053611	11.886041	11.925585	11.858226	11.474045	12.024798	11.980118	11.65196	11.931281	12.564146	12.432006	12.283838	12.1097765	11.96495	12.059389	12.002799	11.841018	12.034534
A_44_P141963	9.451231	10.667412	9.886759	10.13138	10.516616	9.924523	10.906009	10.316124	10.096787	9.171358	9.486818	10.145497	10.505685	9.787847	9.782688	11.660193	11.946351	11.977525	10.576178	10.057786	10.146391	10.188078	10.603401	9.656049
A_44_P466089	2.0499952	2.019616	2.2372074	2.2407665	2.2963445	2.4178488	2.184799	2.1377985	3.0055766	2.0818589	2.5022314	2.114649	2.5016677	2.1311798	2.1614132	2.8880146	2.253523	2.3213346	2.3891673	2.2330623	2.1167188	2.6520083	2.2495239	2.1353652
A_43_P15431	11.7699175	11.528889	11.367781	11.627823	11.576086	11.649462	11.237312	11.281344	11.434462	11.379936	11.67985	11.577047	11.522	11.466677	11.441004	11.667207	11.274665	11.109952	11.516641	11.651162	11.67985	11.634363	11.625441	11.766478
A_44_P698048	3.6943128	2.9739897	4.3175764	3.6934752	4.7933264	4.0633264	4.255752	4.216925	3.994579	4.085111	3.851076	4.2115293	2.977444	3.8620317	3.751358	4.4061766	4.875371	4.816627	3.7435176	4.8374343	4.1134143	4.3517704	3.7758157	3.8248117
A_44_P1043081	7.457266	7.203483	7.4816675	7.6173916	7.6028833	7.4116817	7.252537	7.9976406	7.5871673	7.3857436	7.7188296	7.3615527	7.2087717	7.7815294	7.33115	6.645465	7.141634	7.3969455	7.487094	7.4075303	7.2330036	7.466325	7.391649	7.400763
A_44_P375364	6.593506	5.875172	6.0533257	6.389268	5.8027554	5.7232056	6.02888	6.709477	5.591582	5.366585	6.615107	6.1472635	5.2282033	6.555709	5.7435145	4.111201	3.7386162	5.1014786	5.863653	5.892409	5.0172267	5.9727025	6.4354	5.2428384
A_44_P142111	2.0539448	2.0304375	2.242804	2.9447355	2.3193278	2.4481878	2.209309	2.9116516	3.0570543	2.0937228	2.518392	2.1214585	2.4741187	2.5276718	2.1446366	4.487395	2.2703984	2.2984767	6.126696	2.2416446	2.118718	2.6686177	2.2588825	2.122973
A_44_P865263	3.3422523	2.3963015	3.6188173	2.3410997	2.318462	2.4516807	2.2115083	2.4608486	3.064998	2.7546635	3.7142942	2.1220987	2.4620757	3.1892037	2.1389136	2.8849814	2.2729511	2.340597	2.4238071	2.3562024	2.1183188	2.6702518	2.2596123	2.2013493
A_44_P436101	2.067431	2.0340083	4.7323284	2.2495239	2.3160994	2.4556754	2.2128432	2.8008626	3.0689254	5.3110704	3.6771793	2.2067266	2.4446027	4.559857	3.831249	2.8735619	2.2738748	2.2667787	3.2243543	3.689602	2.6272664	2.6713703	2.2593706	3.9640124
A_44_P538521	3.022044	2.5395687	2.935171	2.5877342	3.1916642	3.2330024	2.7826195	2.874184	3.2338512	3.050559	3.3683388	3.284775	2.9290006	2.7699175	2.9669054	3.672689	3.1651998	3.1576304	3.0833592	3.1258821	2.4963021	3.13119	3.1231334	3.212563
A_44_P254984	2.0540783	2.036906	2.2334397	2.2424145	2.3064442	2.4616446	2.2155783	2.1562662	3.0731027	2.0985014	2.511896	2.1228068	2.3978992	2.1500165	2.110287	2.8473468	2.2764888	2.2321339	2.4225233	2.2358902	2.1141052	2.670536	2.2573452	2.0918894
A_44_P534685	2.0537221	2.0380309	2.2272816	2.2399142	2.2964983	2.462773	2.216679	2.156134	3.0716171	2.0987172	2.5063443	2.1224868	2.3684502	2.150877	2.097454	2.8314447	2.2775574	2.2170134	2.4184108	2.2314918	2.1116617	2.6699533	2.25406	2.0804417
A_44_P218079	2.0527902	2.0394022	2.2174397	2.2370327	2.2863839	2.4632318	2.2175791	2.155848	3.0685022	2.0991657	2.4996045	2.121822	2.3351908	2.151382	2.0841916	2.8123507	2.2782435	2.2011151	2.4127414	2.2250786	2.1086247	2.6677532	2.2514088	2.069245
A_44_P358632	13.088362	12.905415	13.229569	13.017567	12.679057	13.208017	12.856902	13.445127	13.183593	13.254341	13.46599	13.079171	12.746491	13.628996	13.13328	12.011662	11.99589	12.332141	13.127105	13.103867	12.721978	12.689774	13.04781	12.7027445
A_44_P168487	2.0504503	2.040597	2.198149	2.229536	2.2645032	2.4645967	2.216875	2.1537437	3.05257	2.0988288	2.4801607	2.1196508	2.2596123	2.1518826	2.0403352	2.7549734	2.2763298	2.1550336	2.3966503	2.2080214	2.099796	2.6606731	2.2426364	2.0421479
A_44_P421525	1.9165107	1.9486878	2.007463	1.9786367	1.9526845	2.1365428	2.0139005	1.9874817	2.1715825	1.9491111	1.9825075	1.9466735	2.0581162	2.0219672	1.954639	2.0645113	2.0133424	1.9671504	2.033261	2.0156288	1.9486156	2.057676	1.990458	1.9102613
A_44_P187418	2.822369	3.5221512	2.2663999	2.6000934	3.7686152	2.1396337	3.7541044	1.9907861	4.1533246	2.524756	3.5284097	3.3169396	2.0675316	2.0230818	1.9584739	2.0796726	3.4818606	4.398632	2.0343504	2.0212488	1.9556717	2.1474364	2.5297961	2.667968
A_44_P675887	5.0225945	4.665153	4.79931	4.4972754	4.6803365	4.634186	3.7963188	3.9624002	4.878291	4.4531455	4.514527	4.4345393	3.7414014	4.284771	4.69949	4.446035	5.3324685	4.782653	3.7056715	4.103498	5.063243	4.437793	4.237538	4.761109
A_44_P533844	2.394987	1.9419239	2.0145073	1.9969596	1.9680206	3.1297832	2.017807	1.9969596	4.1378374	3.7486084	3.4619734	2.316672	2.0851953	2.3483045	1.9671034	2.1060507	2.5552294	1.9927613	2.0376108	2.0391114	3.6487267	2.0710351	2.0008454	3.4972303
A_44_P146733	1.926167	1.9396901	2.0167792	2.0028217	1.9736416	2.1483269	2.0194778	1.9987715	2.2430027	2.8724878	2.007097	1.9566847	2.0940099	2.0252545	1.9701962	2.119853	3.8235269	2.0008454	2.0395892	2.0463548	1.9728947	2.0769105	2.0039666	1.9306391
A_43_P15597	5.5745	5.8545713	5.96886	5.600645	5.6991377	5.9401503	6.595176	6.002193	6.3125873	6.187978	5.5624547	5.629158	5.4028707	6.2829547	6.0159206	5.6810718	6.9666743	6.271063	5.9784174	6.1125517	5.9711576	5.5570984	6.008062	6.0247626
A_43_P20016	3.456898	2.885188	3.2944303	2.828632	2.9841366	3.4544072	2.6880455	3.379607	3.2635016	3.4695604	3.6563063	3.5080395	3.2508557	3.6438742	3.0469923	2.9468613	2.437205	2.5466723	3.2621691	3.4244893	3.0998383	3.2457602	3.1049814	3.4553823
A_44_P506956	2.4297676	2.1901162	2.435338	2.019284	2.6523886	2.1569452	3.17181	2.0045938	3.1778398	3.011497	2.0241559	3.036781	2.1152258	3.0668232	2.0510755	2.1657007	2.0281155	2.0257666	2.046635	2.0620005	3.0187473	2.0926433	2.0131042	2.8568993
A_43_P15466	6.4035597	5.3599496	6.1787276	5.646684	5.318816	6.0531316	5.8912926	6.3603883	6.066184	6.572227	6.381325	5.7969346	5.95437	6.805478	6.048441	2.1840425	4.9538684	3.3998075	6.1399364	6.47374	6.093853	6.06112	5.8791156	6.498298
A_44_P928636	7.8139086	7.3619404	6.529653	7.6229258	7.6039963	7.8978596	6.5725594	6.4406376	8.393023	8.237733	7.8455157	7.651033	7.3696394	7.10165	6.6462007	7.870754	8.027985	7.0157337	7.4387226	7.073152	8.4587345	7.4885406	7.7597904	7.251043
A_44_P591147	4.1981387	3.4382133	2.9458878	3.14325	2.9387143	3.8237948	2.7560964	2.6672976	4.0660567	4.245587	3.641716	3.5237663	2.1355066	2.895182	2.2076695	3.0356991	4.1042705	4.217375	2.0560582	2.0721953	4.0471673	3.6759508	2.581953	3.2066462
A_44_P762313	4.643017	3.5292776	4.270009	4.4189405	3.2538927	2.53131	3.5612926	4.1903	4.06148	5.1047883	4.8578506	4.598152	3.7557878	4.88707	4.386609	2.2343676	4.240941	3.6529372	4.288341	4.2953587	3.505411	4.196908	3.5944142	4.325219
A_44_P1007110	11.532784	11.449745	11.570343	11.285696	11.457545	11.623884	11.297777	11.26995	11.568874	11.281344	11.3381405	11.697961	11.858226	11.313145	11.294585	10.851782	10.853407	10.7422085	11.17129	11.553704	11.579514	11.622221	11.50875	11.6399555
A_44_P168942	1.9475919	1.9273641	3.4495966	2.047052	2.9163268	2.1730928	2.3729393	2.0141144	5.707554	2.7526371	3.1088753	3.1231334	2.1562662	3.4455774	2.437205	2.2712824	2.0464718	2.0717578	2.7654703	2.0803185	2.009921	2.1324565	2.0310144	2.7666683
A_44_P326350	5.153407	5.591326	5.365281	5.617493	5.7568493	5.7506394	5.464476	5.405189	6.059734	5.5071	5.59932	5.201561	4.6808553	5.575423	5.6734214	5.332105	5.599496	5.946908	5.666609	4.810055	5.4119945	5.3461776	5.3952827	4.9909596
A_43_P21008	8.362927	9.10238	8.064809	8.279454	8.751618	8.76741	9.072291	7.9785624	8.659447	8.637786	8.0400715	8.66244	8.145941	8.544871	8.410812	8.573985	9.534603	8.60969	8.450012	8.335136	9.572434	8.426172	8.571552	8.509418
A_44_P386383	1.953831	1.9276147	2.0449703	2.0630176	2.0294008	2.1829977	2.0330048	2.0191476	2.4218833	1.9913142	2.0803185	1.9863493	2.177415	2.0317187	1.999005	2.325137	2.0588717	2.0916522	2.0804417	2.0875428	2.019985	2.1583643	2.0407627	1.9838967
A_44_P947573	3.6711745	4.2108	2.3435128	2.3248863	4.363465	3.950928	3.723621	2.5494082	4.2393847	3.442948	2.0873005	3.0347514	2.1849558	2.7986948	2.4422116	3.423707	4.089935	3.9872851	2.936722	2.0897937	4.2167773	3.5934534	2.755293	3.6028812
A_42_P728278	7.210091	7.337388	7.885924	7.8120303	7.93805	7.746707	7.7989902	7.616107	7.9270315	7.8785043	7.756363	7.6700997	7.75237	7.9212074	8.03034	7.9625525	8.0353365	8.493894	7.5376086	7.520638	7.4325013	7.574432	7.93064	7.5464187
A_44_P175495	9.973576	9.681558	10.077873	9.408689	9.03443	9.83662	9.461562	9.476586	9.590726	9.257201	9.8610325	9.644869	9.783082	9.046668	9.619225	9.370749	9.751804	9.244864	8.740033	10.24646	9.877724	9.198706	9.667683	9.652094
A_44_P510345	14.431862	14.531943	13.9582205	13.961019	13.977237	13.331829	14.273034	14.111412	13.823797	13.840171	13.944758	14.469831	14.159156	13.90283	13.98433	14.770922	14.475585	14.188195	14.037785	14.066402	13.826442	14.207526	14.177761	13.688603
(+)E1A_r60_3	2.8423083	2.8997195	2.4874341	2.337235	2.6091225	2.912753	2.9002328	2.8873086	2.0873005	2.4615066	2.4596472	2.332005	3.0705929	2.296119	2.6363134	3.402006	2.936722	2.5460618	2.513468	2.5460618	2.9455838	2.4101934	2.619631	2.333907
A_44_P421742	1.970725	1.9356562	2.067588	2.0929248	2.060832	2.2040505	2.04552	2.0302105	2.511896	2.0037625	2.1331556	2.004535	2.22173	2.0399501	2.0187209	2.4451323	2.085963	2.132772	2.112791	2.1025825	2.264114	2.2261605	2.0703485	2.0087245
A_44_P1050809	1.9736416	1.9382327	2.0717578	2.097895	2.0664265	2.20995	2.0487797	2.032604	2.5274622	2.006082	2.141788	2.007994	2.2305384	2.041907	2.023651	2.4623022	2.0903447	2.139542	2.1180773	2.1045454	2.0373454	2.2404351	2.0754044	2.0127826
A_44_P292745	1.9769231	1.9404325	2.0758488	2.1025064	2.07291	2.213949	2.0506988	2.0351975	2.5466723	2.008055	2.1507552	2.01133	2.2392113	2.0436003	2.0275853	2.4809198	2.0945258	2.1451519	2.1235332	2.107331	2.0395126	2.256241	2.0805252	2.0179539
A_44_P499166	3.4508543	6.2122664	4.0879025	3.2051497	4.674128	2.375776	5.536607	3.938813	4.8482823	4.7935867	2.7826195	3.56554	3.5397084	4.3956103	4.5002456	5.9817247	8.146325	7.1679645	4.978632	2.1099575	5.219457	4.0668364	4.170464	4.182121
A_44_P140314	1.9836816	1.9460708	2.3551598	2.5760236	2.0868545	2.2249146	2.0575144	3.7573903	3.5815027	2.8762383	2.170312	2.017864	2.2593706	3.276349	2.8758085	2.5217311	2.1044738	2.158295	2.6480153	2.113901	2.046573	2.2857473	2.09159	2.4649482
A_43_P14255	8.395296	7.931252	8.12942	8.036988	7.979897	7.9469547	8.092578	7.9846344	8.070994	8.135797	8.25529	8.036988	8.051552	8.03923	7.9323845	8.646145	8.452377	8.555496	8.368813	8.206919	7.9556212	7.7984076	8.051297	8.010613
A_44_P441304	1.9905654	1.9514341	2.0973806	2.1226146	2.1003933	2.2358902	2.0650449	2.0463548	2.6108465	2.016416	2.1973763	2.0254793	2.2848353	2.0540783	2.0462105	2.5591931	2.117011	2.17226	2.1511157	2.1206136	2.0530543	2.3213346	2.1036923	2.0359375
A_44_P1045748	6.737051	6.9204087	7.211581	6.8457985	7.1308293	7.0549555	7.0195565	7.1182876	7.098006	6.891667	6.740326	6.8737454	7.4619117	6.8952537	7.368159	6.305856	6.283464	6.5982533	6.786103	7.318732	6.9110746	7.0675898	6.5325646	6.8415284
A_44_P449297	5.6589694	5.8044405	5.1202183	5.3348365	5.4621644	5.1013184	5.0235367	5.1305485	5.10178	5.311233	5.432263	5.154705	4.912886	5.2134705	5.434743	4.9897227	5.8982615	5.2501783	5.0696216	4.984677	5.841304	5.214164	5.5277762	5.216625
A_44_P433425	10.205133	10.279214	10.144081	10.285282	10.537658	10.1927595	10.3334255	10.235576	10.606467	10.309638	10.256514	10.237224	10.301172	10.117496	10.408094	10.238905	10.200255	10.42601	10.418107	9.943769	10.321526	10.372134	10.370651	10.136348
A_44_P523190	5.741732	5.4197083	5.4274864	5.4779024	5.8877373	5.9030643	4.9053526	5.172652	5.7504587	4.8550153	5.154705	5.573172	5.431538	5.2403874	5.721112	2.6351707	4.8918085	5.0096636	5.402667	5.170185	5.786716	5.434208	5.7236996	5.339023
A_44_P711996	2.0049303	1.9664668	2.1235332	2.1507552	2.1389136	2.2716286	2.0885105	2.0649753	2.7026656	2.0296376	2.2698832	2.04552	2.3445106	2.0710351	2.0825276	2.6557772	2.1502576	2.2135835	2.1963613	2.1407955	2.0710351	2.4158742	2.1328769	2.0653107
A_44_P389255	5.15119	4.8048716	5.231349	4.529419	4.7430296	4.565133	5.010778	5.1094832	4.542706	4.3350935	5.15839	5.2986135	4.417932	4.883621	4.5688186	5.15839	4.753781	5.10084	4.3768835	4.5215755	3.7408996	5.393998	5.2164583	4.548129
A_44_P102952	2.0111895	1.9725872	2.1362593	2.1652	2.1556368	2.286283	2.0970483	2.0726302	2.741853	2.035071	2.3053315	2.0547485	2.3722982	2.078192	2.0941212	2.6921365	2.1641357	2.227745	2.218922	2.1493628	2.0774457	2.4521337	2.1457083	2.0768576
A_43_P18207	5.7316184	6.260301	5.7914805	6.1749735	6.342083	6.261628	6.067819	5.7512193	6.1920137	6.1393867	5.77632	6.147055	5.8516355	5.823693	5.989784	6.47908	5.9700828	5.924207	5.961124	5.91941	6.5146155	6.1698003	5.9734955	6.2390795
A_44_P728387	10.6669	10.630216	10.589565	10.462194	10.54531	10.692566	10.802186	10.535537	10.554428	10.359892	10.703558	10.751931	10.566266	10.492408	10.6812	10.818199	10.766978	10.910005	10.585731	10.847955	10.557025	10.72724	10.78256	10.525844
A_44_P274976	11.454922	11.829761	11.528889	11.706109	11.9627	11.561661	11.841018	11.498143	11.748316	11.487799	11.582521	11.683648	11.570343	11.465577	11.851217	11.741779	12.791987	12.132563	11.806381	11.121987	11.952982	11.738574	12.018373	11.496733
ETG02_36680	1.9762255	1.8212283	1.8679277	1.8420235	1.9160489	1.8982829	1.8420235	1.8506806	2.0062704	1.8171241	1.9055125	1.8139491	1.8948978	1.8447541	1.9663471	1.9258771	1.9159455	1.9181844	1.8868217	1.8696113	1.9042994	1.9161196	1.9444541	1.8875513
A_44_P714618	3.4550374	1.9883564	4.514818	3.4327688	2.207278	2.6161804	2.894196	5.169497	3.979329	5.367539	4.646727	3.2693784	2.4379637	5.392581	3.3033295	2.7776313	2.2054353	2.2737508	4.499624	4.6737394	2.9643488	3.7924078	2.1826823	3.9602263
A_44_P552817	14.770922	15.268779	14.616813	14.798207	14.79145	14.64233	15.298468	14.024538	14.815236	14.231212	14.717298	14.847342	14.531943	14.072381	14.08257	13.464561	14.069507	13.979471	15.085868	14.52612	14.717298	14.717298	14.664587	14.517206
A_43_P23108	6.358698	5.8383203	6.6811996	6.8216414	5.756446	6.5814137	8.743811	7.122745	6.9415393	7.0617332	7.279207	6.6611094	6.2594213	7.294369	6.9851584	5.974698	6.106813	6.0528455	6.8370395	5.89352	5.5787206	6.354545	6.3971934	6.6041803
A_44_P470186	4.392169	3.867739	4.659827	4.31582	4.777305	4.208483	3.4957464	3.6622975	4.5473123	3.9558194	4.256004	4.656947	3.8953412	3.8537743	4.1223807	3.6174068	4.6166334	4.158329	3.8191247	3.5825915	4.11962	4.312947	4.3076954	4.4739366
A_44_P299123	4.3515043	4.7266364	4.720635	4.8598895	4.70759	4.9355807	3.8793771	4.42903	4.368914	4.4587793	4.415167	4.944372	4.008651	4.8192315	4.124732	2.834808	3.5825915	3.4559255	4.663716	4.8401403	4.9803567	5.148859	4.848765	5.073926
(+)E1A_r60_a97	15.69195	15.836136	15.431646	15.175179	15.490217	15.314557	15.562304	15.190844	15.345125	15.237843	15.080417	15.633798	15.539485	15.049276	15.1953945	16.116102	15.816659	15.599951	15.378415	15.394493	15.84234	15.581322	15.484657	15.545292
A_44_P960266	8.865353	7.103624	8.71395	8.388586	7.5609784	8.982044	7.206959	9.351112	8.069399	8.814642	9.424471	8.523757	8.212725	9.093025	8.671691	5.7981105	5.464476	5.876958	8.464739	8.814036	8.215793	8.425289	8.03923	8.667721
A_44_P866691	4.7136774	4.544207	5.5422935	5.030863	5.453842	5.3301983	5.0654116	4.4442673	5.6099873	5.5880833	5.1207027	5.5757513	5.2417903	5.162129	5.4195333	4.369719	5.496824	5.3700056	5.385263	5.3830867	5.3917294	5.0988984	5.3872747	5.7594333
A_42_P843592	8.149722	7.5340233	7.881035	8.04652	7.994487	8.341178	7.3954506	8.200447	8.0157795	7.707086	8.377557	8.200447	7.846401	8.160023	8.104257	6.965882	7.3812356	7.352921	7.8573904	7.9162803	7.7979045	8.065511	8.212935	7.9838643
A_44_P621980	8.512789	8.152353	8.033897	8.67743	8.56843	8.920131	7.6226387	7.606508	7.9135838	7.3316956	8.442533	8.456226	8.375324	8.059642	8.184978	8.219594	7.5387845	7.756979	8.183315	8.199721	8.257365	7.948831	8.157087	7.9736314
A_42_P468231	6.187057	4.923219	6.083293	5.70148	4.945491	5.769473	4.5446854	7.02514	6.1319966	6.6538024	6.7053537	5.6742716	5.71566	6.5449634	6.1707635	4.9497476	4.7525444	3.9436684	5.858955	6.2581854	5.9987087	5.8473883	5.3235903	6.178979
A_44_P405907	2.050943	2.0226586	2.2402186	2.242804	2.3051262	2.4218833	2.1908956	2.1433253	3.0248446	2.0845134	2.5087771	2.116272	2.5067904	2.1334443	2.1669962	2.8906882	2.256071	2.3221912	2.4027376	2.2357323	2.117321	2.6540203	2.2511544	2.1365428
A_43_P18448	6.8008366	6.761183	6.644334	6.9847407	7.1531296	6.7381454	6.1183314	6.2085466	6.518109	6.2920475	6.3605933	6.6807156	6.919423	6.487606	6.85382	5.9835	5.899766	5.4469175	6.233132	6.551557	7.312226	6.6662097	6.774222	6.5045977
A_44_P352195	2.0526373	2.0267222	2.2426364	2.2448375	2.3146029	2.4351242	2.200798	2.1511157	3.042283	2.0887527	2.5162778	2.1189888	2.4978607	2.139008	2.1626828	2.891631	2.2636795	2.315882	2.4137049	2.2399142	2.1181831	2.6616302	2.255903	2.132209
A_44_P534479	5.9391336	5.047588	4.9692955	5.5045605	5.2519875	6.012048	4.5679617	5.5391407	5.566933	6.243175	5.676665	6.60628	4.9262743	5.798412	4.8594103	2.8898458	2.2669291	2.3085382	6.8164525	5.3872747	5.5792155	6.3335934	5.2531013	6.5293903
A_44_P507813	7.2672834	6.263736	7.020733	7.512768	7.362539	7.113451	6.9666743	7.3094306	7.227766	6.6083517	8.024807	7.096685	6.158573	7.4237905	6.9038606	6.2428894	6.4559646	7.251043	7.3426833	6.4993434	5.882769	6.333961	7.005684	6.1362357
A_43_P12932	3.0874481	3.2051497	2.4722884	2.4553351	2.4264755	2.9140022	2.8114889	3.1844993	2.2963445	2.658626	2.5925565	1.9808966	2.9282198	2.1457996	2.4592164	3.1762044	2.843388	3.0144768	2.172068	2.386898	2.5212073	2.4134738	2.4363363	2.368314
A_44_P321594	2.05401	2.0342286	2.239036	2.244384	2.3138444	2.4548604	2.212661	2.1556368	3.0705929	2.0961368	2.5167077	2.1219163	2.4442844	2.1471846	2.1315136	2.8680053	2.273591	2.2636795	2.424056	2.2397149	2.116272	2.6691697	2.2580671	2.108081
AT_nD_5	2.0771554	2.0533698	2.3160994	2.0439863	1.8254051	2.2727568	1.9011996	2.3217754	2.0156288	1.8662108	1.9501786	1.9034133	2.0754635	2.1844397	1.8808564	1.9768112	2.2809036	2.35146	1.8590844	2.4857428	2.383331	1.9815334	2.3005989	1.964106
A_44_P648613	5.7088213	5.7782454	5.609364	5.9784174	6.1936727	5.9930706	5.8970833	5.6099873	6.314039	5.017967	5.943583	5.841522	5.5880833	5.2828813	5.538721	5.9744925	6.33012	6.614248	5.4566426	4.993206	5.4733295	5.8732934	6.1149173	5.1432104
A_44_P391939	8.35418	8.915891	8.366739	7.9267254	8.175134	8.1741295	8.889327	7.996654	8.293846	8.520177	7.95608	8.38053	8.666592	8.100103	8.593727	8.938854	8.994756	8.814642	7.801397	8.328618	9.33181	8.715037	8.61895	8.492683
A_44_P749094	4.885646	4.88584	4.7690244	5.181728	5.6097293	3.953206	5.6118917	5.233796	5.0208473	5.217836	5.1334677	5.3485017	4.042368	5.1539803	4.0999584	6.3558645	6.3106985	6.425268	5.6983423	5.2766156	3.7719984	4.6846933	4.9154434	4.9630237
A_42_P577938	4.391491	4.373665	3.8846104	4.745901	4.398826	5.174714	4.771883	3.818629	4.940722	4.5742908	4.2498384	4.5966187	4.2091713	4.4231496	4.270582	5.5622478	5.3356404	5.09563	4.3745246	4.4269667	5.465457	4.2958956	4.290649	4.7896733
A_44_P101652	2.0497062	2.0405142	2.18977	2.33142	2.2580671	2.4623022	2.849744	2.153031	3.0489058	2.4975743	2.469021	2.1179683	2.2488236	2.1502576	2.0362086	2.7404504	2.2748668	6.9943	2.3900065	2.2029252	3.7137244	2.6555111	2.2375216	2.0386114
A_43_P14875	10.976605	10.536623	10.697031	10.839651	10.793542	10.922835	10.636872	10.855734	10.896165	10.796995	10.891784	10.864039	10.738855	10.948725	10.6960335	10.6775675	10.68791	10.721479	10.975982	10.893079	10.887906	10.866631	10.708201	10.882491
A_44_P241498	8.250596	8.178234	8.432091	8.424347	8.48883	8.226353	8.524096	8.913491	8.896073	8.640722	8.720015	8.204377	8.241092	8.806322	8.743448	8.896754	9.341936	9.685419	8.38315	8.1380415	8.148082	8.206919	8.559944	8.078219
A_44_P916246	1.9209789	1.9450077	2.0111516	1.9892828	1.9610912	2.1382618	2.0158868	1.9919595	2.2027733	1.9547848	1.9932333	1.9496795	2.0752687	2.021861	1.9626313	2.0873005	2.015277	1.9812582	2.0348089	2.023204	1.9589761	2.0633252	1.9959047	1.9196459
A_44_P929840	7.3043623	7.3723035	7.825494	7.714481	7.7209244	7.56229	7.8079305	7.817025	8.184736	8.017354	7.8880925	7.4653645	7.5223827	7.780013	8.187924	7.3730836	8.19108	8.017669	8.176333	7.6129208	7.1910214	7.623627	7.900718	7.6456585
A_44_P134186	7.696215	7.442545	7.6873126	7.741901	8.009155	7.949143	7.842155	7.8917227	7.927303	7.6972303	7.9983497	7.5617576	7.494076	7.7835345	7.994487	7.5212603	7.981802	8.128369	7.80613	7.65273	7.4234877	7.507977	7.8408666	7.392284
A_44_P655694	5.2390532	4.8227997	5.818444	5.4110923	5.5872083	5.256426	5.7270546	5.8611836	6.063119	5.884152	5.842006	5.6616373	5.2396936	5.881734	5.845256	3.4373927	5.405189	5.285027	5.8985686	5.4045362	5.3271294	5.62369	5.624415	5.9518833
A_42_P728204	5.8037324	5.1995344	5.665042	5.439901	5.2605786	5.3558435	5.1290116	5.318077	5.4197083	6.022206	5.935281	5.92135	4.827683	5.5095816	5.4801636	4.8416915	5.0903687	4.871662	5.753887	5.7367682	5.724071	5.565158	5.1765814	5.8385625
A_44_P356903	1.9321854	2.200133	2.0213175	2.0165408	1.9854983	2.1518826	3.1759667	2.003308	2.288297	2.151778	2.0212488	1.9623157	2.114649	2.4188874	2.4304926	2.1585224	2.0263195	4.557293	2.0447953	2.0575635	1.9841292	2.0885105	2.010952	1.9442381
A_44_P307208	1.9345937	1.9318395	2.0238485	2.0220582	1.9906845	2.1547875	2.0210404	2.0050895	2.304998	1.9715204	2.026112	1.964776	2.1210194	2.0255966	1.9824325	2.1749246	2.028616	2.0314016	2.0478222	2.0624921	1.9887447	2.0937743	2.0138392	1.949441
A_44_P391232	15.57519	16.705507	15.310208	16.001492	16.631102	15.633798	17.055143	16.058174	16.034811	15.55377	15.230692	15.798514	16.279243	14.54492	16.279243	16.76393	16.856697	17.086617	15.627806	14.486017	16.54177	16.085732	16.607304	15.55377
A_44_P625125	6.909356	6.4675565	6.643808	7.4387226	7.272086	7.1661673	6.7286053	6.9844227	6.0091805	6.203728	7.586104	7.3787456	7.4179487	7.6105313	6.8952537	5.878464	5.307382	4.748565	7.118024	7.005006	6.554065	6.1609845	6.9741154	6.968753
A_42_P785632	7.672718	7.4294825	7.348229	7.4465685	7.485603	7.5955114	7.255876	7.400522	7.350016	7.298761	7.606508	7.467932	7.4780807	7.350304	7.424915	7.609632	7.461251	7.535765	7.3747673	7.415556	7.4413595	7.6904273	7.6358495	7.544124
A_44_P340848	8.665045	8.732704	8.695155	8.55623	8.814036	8.578468	9.056284	8.470937	8.713682	8.56843	8.77482	8.890893	8.750142	8.811382	8.685241	9.36597	9.112352	9.267064	8.562796	8.633029	8.367529	8.486719	8.900817	8.543642
A_44_P424174	2.0124211	2.73063	2.0343006	2.0436003	3.0628214	2.5693564	2.1260796	2.0128372	5.124213	3.9311643	2.0529726	3.7589076	2.1557546	4.031767	3.0836487	2.2618093	4.4036913	3.4739854	2.06426	2.077668	3.393382	2.1249914	2.527931	3.2338512
A_42_P672545	5.459164	3.8237948	5.93993	5.046333	4.3905196	6.8236756	4.1663346	6.917605	6.252306	7.120517	5.4930167	4.5768237	5.0991545	6.621282	5.738224	2.280202	2.0480573	2.0762184	6.1821218	7.118024	5.3529105	6.082332	3.9175544	6.417987
A_44_P280933	4.443071	3.2374828	4.9849505	5.2828813	5.0943513	5.376609	4.1706457	4.813482	5.292357	5.0490327	5.5465627	4.8306613	3.858587	5.189789	5.234698	2.2967288	3.442948	3.381662	5.186835	4.3178945	4.2544985	4.4194884	4.312726	4.666694
A_44_P332520	1.9526168	1.9263439	2.0430377	2.059939	2.0264592	2.176674	2.0308223	2.0173209	2.4141855	1.989184	2.0763419	1.9840814	2.177181	2.0301654	2.0006657	2.3170986	2.0552354	2.0888205	2.0772357	2.0845134	2.0172198	2.1487052	2.0382342	1.9826635
A_44_P246202	10.141038	9.567139	9.691898	10.160595	9.866196	9.404551	9.228052	10.026637	9.778693	9.757795	10.271938	9.823109	9.397596	10.228074	9.624064	8.950868	8.939865	9.149383	9.922538	9.628019	8.97627	9.185874	9.5413	8.961864
A_44_P516257	7.9309025	8.033897	7.5420423	7.6319227	8.018947	7.8821425	7.9983497	7.8006167	7.688042	7.6765137	7.452448	7.9832506	7.739632	7.532691	7.385211	8.633029	8.624727	8.432091	8.074304	7.7679296	7.9647956	7.894212	7.799577	7.968866
A_44_P212703	1.9607242	1.9285815	2.5719392	2.0752082	2.041123	2.1869528	2.0362086	2.0221055	2.4616446	2.6888773	2.0993857	2.4461846	2.1978676	2.6805465	2.0098214	2.3722982	2.068325	2.111137	2.0927236	2.0913637	2.025398	2.17949	2.050625	2.4548604
A_44_P870887	7.166534	7.37447	6.5913563	6.8935814	7.369915	7.218596	6.9814825	6.8094416	6.8698363	7.1995907	5.963545	7.3249817	7.0215917	6.608937	7.25013	7.811778	7.4193234	7.4365654	7.9850764	7.2611732	7.3960094	7.4534054	6.979103	7.045825
A_44_P431092	6.5100646	7.710689	7.3462534	7.324319	8.137434	7.2784534	8.371477	7.1999364	7.677564	7.4901342	6.813665	7.4332027	7.4930696	6.8558145	7.1380153	10.064352	9.3106785	9.744144	7.495372	7.1620655	7.098006	7.399424	7.566079	7.6748743
A_42_P629531	9.509167	9.546971	9.51777	9.547814	9.626195	9.644153	9.700036	9.603221	9.791286	9.594082	9.556091	9.719741	9.574985	9.600219	9.660937	9.240774	9.375378	9.546125	9.776086	9.697151	9.539888	9.530567	9.703085	9.638131
A_42_P799113	11.87931	11.521081	11.580465	11.379936	10.758514	11.388589	11.2080965	11.472597	11.277246	11.830708	11.794234	11.481368	11.126651	11.714079	10.983274	11.331695	10.710768	10.723843	11.991845	11.67985	11.409454	11.333908	11.191835	11.732501
A_44_P512295	6.746993	6.727225	6.8422947	7.127214	7.16908	7.5394506	6.7092004	7.1301923	6.6832237	6.927355	7.0735793	7.0810003	6.9836397	6.907663	6.9219103	7.0549555	7.2734375	7.6353555	7.2330036	6.818901	6.5792503	6.5411777	6.665218	6.996619
A_44_P551406	1.9778761	1.9404927	2.0771554	2.1039898	2.0753324	2.2128432	2.050625	2.035833	2.550922	2.007994	2.1534956	2.0116253	2.246258	2.0428123	2.0324678	2.4874341	2.0957425	2.1489425	2.1254997	2.1067696	2.0399501	2.2605066	2.081616	2.0204356
A_42_P719131	8.053425	8.095176	8.1166725	8.078219	8.340722	8.425289	7.9976406	8.216847	7.988445	7.919466	8.111314	8.00785	8.01118	8.009551	8.19108	7.627316	7.809723	8.058016	7.994487	8.252378	8.194467	8.08055	8.17754	7.9174275
A_44_P421809	4.0469127	5.4148746	5.648233	7.069382	7.769232	7.5252852	7.0331326	6.2066617	7.3812356	6.9536524	3.6879365	6.150098	5.961388	6.2621946	5.3157268	6.60628	6.433827	7.655236	7.701937	5.2275496	4.2110777	5.4469175	5.863455	6.139095
A_44_P172756	1.9880503	1.9487624	2.0935576	2.1191628	2.096563	2.228691	2.062049	2.0432656	2.5984578	2.0140283	2.1883519	2.0221055	2.2826385	2.0508764	2.046952	2.5458953	2.1127079	2.169596	2.145511	2.1169226	2.0498643	2.307096	2.0982242	2.0347211
A_44_P305636	5.464945	5.16796	5.0423365	5.5176077	5.2852254	5.1835155	5.201987	4.8304496	5.047327	5.1551194	5.06346	5.4522524	5.1108317	5.113067	5.1202183	4.663907	5.6874423	5.4689255	5.308082	4.7170258	5.721361	5.4581985	5.1664996	5.4385347
A_43_P20099	1.9941721	1.9547397	2.1036923	2.1294024	2.1090114	2.2412674	2.0704381	2.050625	2.6326416	2.2794662	2.2170134	2.0302105	2.3051262	2.0564017	2.0633252	2.5850105	2.5712123	2.1864982	2.1600456	2.1247292	2.8646796	2.3439865	2.1091344	2.2121172
A_44_P302029	3.0290701	1.9578236	3.4209077	2.1358871	2.1161823	2.2471523	2.4933352	2.3782907	3.0900717	3.9277077	2.2323606	3.0428805	2.317558	4.03264	2.9500427	2.605333	3.3093119	2.602258	3.2467685	2.1286116	3.6099565	3.4281292	2.1157806	3.3300903
A_44_P123636	1.9999713	1.9611775	2.1142635	2.1405647	2.1235332	2.2546833	2.0796726	2.0575144	2.673757	2.024415	2.2446852	2.0383205	2.3278964	2.063967	2.0772357	2.6221316	2.138037	2.2034369	2.1780438	2.1333177	2.063099	2.3798249	2.1213348	2.0548344
A_44_P369085	2.0031402	1.9640434	2.1196508	2.145608	2.1328769	2.2635283	2.0842872	2.0613272	2.6915321	2.0271945	2.2622313	2.0420732	2.340597	2.0679424	2.0829778	2.6406808	2.145511	2.209602	2.1899474	2.1371186	2.0669477	2.39938	2.1275966	2.0628312
RC5	2.0252545	1.8040397	1.8983904	1.8491573	1.8500447	1.9318395	1.8528442	2.0668752	1.9725333	1.8191179	1.907724	1.841261	1.9093572	1.8794702	1.8528984	1.9456738	1.874844	1.8768104	1.9045942	1.8781732	1.8555616	2.2608187	1.8838892	1.8437048
A_44_P807058	7.1827245	5.8116407	8.290129	7.945945	5.21106	7.9159565	7.3863263	8.843625	7.9692893	9.961742	8.518765	7.311133	6.522391	8.695155	8.240778	2.6786559	5.2006106	5.2696013	8.268459	8.27584	7.468818	8.194467	7.122462	8.784745
A_44_P1016674	2.0263195	1.973351	2.1373434	2.1659095	2.1587253	2.2849932	2.0973015	2.073546	2.7472472	2.7157943	2.7635021	2.0561993	2.3802507	3.391373	2.1015134	2.696424	2.1661298	2.2317953	2.5199397	2.1496618	2.077864	2.4554796	2.1472962	2.0801616
A_44_P200750	2.0154393	1.9761673	2.1430192	2.175087	2.1691115	2.2931628	2.1029282	2.0781245	2.7658148	2.0380309	2.3278964	2.0613918	2.396831	2.0814784	2.1077101	2.7141318	2.1732292	2.239587	2.2357323	2.15513	2.0813842	2.472878	2.154049	2.0867426
A_44_P827099	5.9810224	6.3792524	6.177121	5.9595914	6.158573	5.9849973	6.4288654	6.222977	6.130194	5.9382167	6.081787	6.021152	6.180766	6.271063	6.0852013	7.1324434	6.9047546	6.9744005	5.82533	6.129848	5.701185	6.2072024	6.2104115	6.1660457
A_44_P664421	2.0209746	1.9825075	2.816081	2.196698	2.189611	2.3109963	2.646744	2.0872316	2.8087332	2.0445197	2.3602526	2.9767036	2.4207594	2.0888205	3.7546287	2.7496748	3.1287353	3.3688784	2.2580671	2.1665232	3.15242	3.46939	2.1682482	2.7758105
A_44_P177907	4.4561496	4.2329917	5.2916436	5.410078	5.3395057	5.035545	5.3058405	5.3468456	5.340862	5.6459885	5.497456	5.128638	5.1225963	5.389966	5.612851	4.5382648	5.3319287	4.993709	5.7114697	5.0066676	5.4392715	5.288101	5.4773693	5.6587963
A_44_P715151	10.491628	10.283186	10.363013	10.284769	10.161622	10.291086	10.392456	10.309638	10.195079	10.47872	10.572617	10.408094	10.576178	10.474044	10.305519	10.734364	10.805382	10.0823555	10.41663	10.083292	10.044874	10.164874	10.188591	10.282368
A_44_P641262	8.771043	7.8831167	7.9615746	8.668188	8.620332	8.385661	7.4563327	7.7637396	8.092578	7.853551	8.916954	8.685873	7.7654805	8.2884445	7.836581	7.124013	7.002073	7.3097243	8.451014	7.8487277	7.811778	8.207333	8.251048	8.19108
A_44_P745811	2.0336044	1.9960085	2.328534	2.2208023	2.2313077	2.3457334	3.0029736	2.1045454	2.8830786	2.2933543	2.4274056	2.0901995	2.4710405	2.1039898	2.143955	2.8127499	2.2187681	2.300771	2.3092637	2.1908956	2.5523922	2.5817373	4.6721787	2.1197531
A_44_P811872	8.833969	8.01118	8.545267	8.091911	7.7711616	8.396263	8.402654	8.094438	7.788841	8.717809	8.478426	8.449412	8.656829	8.484823	8.59499	7.5320234	7.902785	7.0607376	8.360304	8.819267	8.759748	8.31206	7.9154024	8.573654
ETG10_13482	2.0790982	2.0498643	2.0098214	1.978413	1.9645624	2.5600414	2.0588198	2.235435	1.9495881	1.8189336	1.8571259	2.111551	1.9700954	1.919435	1.8630112	2.6440423	2.3095098	2.3431096	2.4598162	2.070939	2.1569452	2.1195593	1.9848452	2.0711253
A_44_P914086	2.0068283	1.9715924	1.8754002	1.8895881	1.8939432	1.9682689	2.0083444	1.9368275	1.999572	2.1249914	1.9291563	2.0743065	1.9382327	1.8527384	1.8639985	1.9184312	1.9276147	1.8736709	1.8818899	2.067048	1.9682689	1.8803722	1.8515491	1.9329134
A_44_P120688	2.0442464	2.0093737	2.216875	2.2321339	2.268308	2.3816476	2.1600456	2.1223404	2.9514797	2.0694582	2.481739	2.1048064	2.504481	2.118501	2.1664035	2.8575282	2.2407665	2.3207798	2.3547883	2.2146175	2.1094143	2.6266844	2.2307081	2.1351693
A_44_P200472	2.0475044	2.0129256	2.2229667	2.2343676	2.2764888	2.3921077	2.1657007	2.1267295	4.663716	2.073182	2.4886026	2.1079862	2.5107224	2.1226146	2.169596	2.8670197	2.244384	2.3248863	2.3659189	2.2199607	2.1117985	2.6355848	2.2358902	2.1377985
A_43_P15468	2.0251608	2.0773857	1.8925287	2.1223404	1.9342562	1.9767599	1.9529327	2.1793756	1.9744372	2.142546	2.3609018	2.062969	1.931733	2.0451944	1.8974979	2.2479508	1.9248956	2.3657086	1.9618762	2.3804028	2.3670359	2.8803847	2.378569	2.0373945
A_44_P913360	10.711881	10.547269	10.472349	9.98478	9.831602	9.926429	10.46279	11.109053	9.974964	10.000967	10.535537	10.551393	9.830669	10.814222	10.211216	9.682574	8.870531	9.649666	9.962639	10.165942	9.617055	10.417593	10.660442	9.648294
A_43_P13406	9.640096	9.360371	9.205021	9.459619	9.452125	9.447179	9.1535845	9.16711	9.350702	9.389992	9.384638	9.506074	9.591642	9.267444	9.321949	9.505093	9.1293	8.830003	9.466873	9.531424	9.586547	9.393161	9.349831	9.468119
A_44_P112841	2.0510755	2.0233507	2.2399142	2.241851	2.306607	2.4207594	2.191777	2.143955	3.028575	2.08479	2.5097566	2.1414213	2.513753	2.1331556	2.1734414	2.88902	2.2566807	2.323392	2.4053562	2.2355871	2.1166563	2.653525	2.2509642	2.13873
A_44_P1046323	10.556272	10.506778	10.684632	10.954164	10.628643	10.478213	10.276286	10.391094	10.702828	10.654018	10.443585	10.448001	10.722793	10.584781	10.636163	9.993541	10.145964	10.022633	10.517713	10.675808	10.527048	10.267117	10.368357	10.452631
ETG04_27747	2.0436003	1.8836523	1.825628	1.8350732	1.8379666	1.886787	1.9019036	1.8348035	1.9605587	2.0489807	1.8996372	1.9579859	1.9352521	2.0233507	1.9083166	2.1396337	2.1659975	1.8731747	1.862652	2.0871096	1.9874817	1.9443107	1.9178635	1.9498633
A_44_P243653	4.689266	2.2441642	2.241851	4.1655846	4.1161227	3.378051	3.273412	3.4804666	3.7544062	4.115825	2.5173707	2.9851065	2.4901805	2.8062544	3.0603468	3.697044	2.9641907	3.4585729	2.8911073	2.7575715	4.8636613	3.482889	2.2566807	2.7642913
A_44_P148773	6.3418894	6.2025394	6.393125	6.046412	6.133421	6.6546655	5.9197054	6.2072024	6.472603	6.5699463	6.267242	6.644334	6.563232	6.33012	6.488102	6.1523285	6.477211	6.1939106	6.331127	6.36157	6.4677896	6.462839	6.6207237	6.4536834
A_44_P341204	4.1452065	3.8818655	3.9836342	4.324197	4.1140885	3.724044	4.2180223	3.4055045	4.371351	3.1172159	3.5682144	4.5542326	3.9588106	3.9159229	3.8441713	3.5537536	3.3704252	4.1699657	3.6002748	3.149058	3.859377	2.6671124	3.9353082	3.9974067
A_44_P502082	5.846368	5.0970335	5.784875	6.1319966	5.9677944	5.903891	5.7693186	5.844478	5.9462337	5.475461	5.8766513	5.902557	5.279172	5.871391	5.7248755	5.610187	6.1264257	6.247723	6.0593953	5.722478	5.543265	5.6691594	5.722088	5.5603585
A_44_P146588	2.0534816	2.0356836	2.2314918	2.2409022	2.3036683	2.4565556	2.21348	2.1559248	4.3175764	2.0970483	2.5109801	2.1213348	3.9319525	2.1478486	2.1232226	2.846499	2.2740676	2.2404351	2.4216185	2.235435	2.1944451	2.6672976	2.2548451	2.0985014
A_44_P452632	3.7848716	3.5093248	4.3370543	2.8167133	3.1362095	3.4739854	3.757673	4.004343	3.0718489	4.531551	4.7824364	4.484896	3.603446	4.3348966	3.7636716	2.8300662	4.2544985	3.3256903	3.8137753	4.22782	4.598975	3.9410715	3.4683177	4.577976
A_44_P592479	7.5410624	7.753352	7.900718	7.6389866	7.893558	7.7864814	7.51818	8.074607	7.96372	7.7073436	8.128076	8.093469	8.053727	7.4650803	7.5068364	7.414077	7.240647	7.3282514	8.04652	7.8701954	8.012938	8.176984	7.9826264	8.26201
A_44_P201417	2.0508764	2.0394726	2.2078671	2.527931	2.2771194	2.4608486	2.2149522	2.1543455	3.06485	2.6076698	2.4907942	2.1195593	2.3217754	2.149755	2.0803185	2.7874074	2.275034	2.18629	2.4064457	2.2187681	2.1039898	2.6603613	2.2473698	2.063967
A_44_P430803	8.888195	8.998485	8.896489	9.07539	9.030941	9.389113	9.154	8.910538	9.516856	9.44763	8.806322	9.014508	8.934214	8.813741	9.080324	9.811414	9.019325	9.2772045	8.73177	8.915545	9.645346	8.956926	9.210501	8.92366
A_44_P745617	9.360763	8.202975	9.047002	8.280128	7.7261944	8.162565	8.3937	8.748119	8.057713	9.32741	8.493637	8.689474	8.492683	9.062419	8.292717	8.25529	7.9135838	8.477298	8.603523	9.201385	8.978657	8.915545	8.461495	8.544221
A_44_P316490	11.052	11.4752445	10.790138	10.813656	11.050619	10.866631	11.458486	10.572617	11.017845	11.049985	10.56509	11.235618	10.930726	10.846864	10.55307	11.626937	11.840081	11.6200905	10.91399	11.138588	11.274665	11.045536	11.213759	11.109952
A_44_P367900	1.9139763	1.9499202	2.0052028	1.9727172	1.949441	2.1257608	2.0117803	1.9838967	2.158434	1.9446586	1.978597	1.9425471	2.0529726	2.0186114	1.9545666	2.0534816	2.0111895	1.9603428	2.0323248	2.008055	1.9425471	2.05166	1.9863057	1.907724
A_44_P140161	11.933979	11.847883	11.978433	12.236658	12.077632	12.280056	11.863941	12.21049	12.01964	11.908167	12.274532	11.792093	11.786491	12.160215	12.080149	11.679064	11.8176775	11.85547	12.011662	11.959916	11.766478	11.841018	11.913564	11.830708
A_44_P228177	6.556248	6.876203	6.465246	6.6294045	6.738351	6.8679786	6.292792	6.511045	6.6625404	6.2661576	6.5025926	6.600822	6.4844007	6.438076	6.510781	6.71026	6.6215277	6.482148	6.374335	6.3429823	6.7963886	6.635095	6.60628	6.584795
A_44_P906816	4.802479	6.134408	5.6208415	5.139564	6.189696	5.2613115	6.3470764	5.347887	5.6177487	5.0120993	4.507915	5.5804834	6.4491777	5.301679	5.359715	8.410019	8.032008	7.7274647	6.005547	6.020863	5.5224752	5.7003665	5.8625126	5.3361154
A_44_P772369	5.5389676	5.601218	5.347887	5.229517	5.586834	5.349428	5.434477	5.160353	5.5154743	5.4829226	5.380991	5.5722637	5.194777	5.4893866	5.5242124	5.0856233	5.739336	5.4524755	5.514861	5.66299	5.4274864	5.512736	5.275871	5.746861
A_44_P435618	8.983197	8.2570915	9.881613	9.0027075	7.6017694	9.2772045	8.888586	9.330606	9.257201	10.334742	9.900393	9.187715	8.797092	10.134309	9.475522	7.4272227	7.6180816	7.213403	9.257201	9.638131	8.400422	9.364577	8.86305	9.734698
A_44_P424320	1.9281168	1.9359463	2.0185442	2.009501	1.9796685	2.1449714	2.0185442	1.9996413	2.2674286	2.2780411	2.013472	1.9577199	2.1067696	2.0226586	1.9781823	5.8501005	2.0220582	2.0128372	2.0412688	2.0487797	1.9770708	2.0787737	2.0058646	1.9376321
A_44_P103205	4.916891	3.9200196	4.379986	4.189762	4.6846933	5.5244412	2.8878038	3.2589014	5.695067	5.5273542	5.4045362	3.9674222	3.604969	4.6607833	4.100711	4.1174893	5.318077	3.393592	3.5853086	3.049376	5.297517	4.454658	3.5469878	4.0338626
A_44_P468618	8.852907	8.70259	8.3617	8.530383	8.715037	8.528918	8.14072	7.7054625	7.950589	7.8232937	8.530666	8.843284	8.563863	8.326748	8.38315	8.571226	8.445157	8.027985	8.036723	8.016106	8.844791	8.630367	8.745968	8.527692
A_44_P119371	1.9358051	1.9303175	2.0242898	2.0239282	1.9928793	2.152451	3.3654344	2.00532	2.3130033	1.9721574	2.0286648	1.9653676	2.1272035	2.0247009	1.9862509	2.1854568	2.0297053	2.035262	2.0491822	2.062396	1.9901804	2.0941212	2.0149293	1.9524183
A_42_P841860	13.870055	13.98217	14.080402	13.98433	14.077898	14.136316	13.968839	13.891752	14.113363	14.26559	13.866919	13.937645	14.133926	14.007865	14.113363	13.925438	14.139865	13.986301	13.956432	14.218387	14.197571	13.915951	13.937645	14.09632
A_44_P179248	2.0853128	1.9275334	3.5304387	2.0321155	2.7546635	3.5488784	2.2311232	2.1533184	3.5106232	3.1224048	2.0388136	3.1606898	2.1412845	3.7705169	3.4818606	2.215938	2.3535821	3.3115358	2.824278	2.068505	1.9980134	2.7739973	3.056828	3.255531
A_44_P285036	1.9421551	1.9267074	2.030616	2.036136	2.0054715	2.1596386	2.0235045	2.010184	2.3505225	1.9779179	2.044383	1.9714643	2.148062	2.0257666	1.9924195	2.233873	2.0380309	2.0575635	2.0584693	2.0717578	2.0016174	2.1124732	2.0233507	1.964741
A_44_P884577	1.9443339	1.9261171	2.7009945	2.041067	2.009921	2.1624262	2.2157605	2.011382	3.2923958	1.9803329	3.3268452	2.808262	2.155555	2.2652032	1.995198	2.2502937	2.6764505	2.0672984	2.062049	2.0745218	5.82451	2.1192312	2.026596	1.9695544
A_44_P209718	1.9469212	1.9248072	2.034855	2.046262	2.0145073	2.1650574	2.0259116	2.0127826	4.8368216	1.9828677	2.056723	1.9767171	2.161646	2.0271945	1.9971875	2.268308	2.0446582	2.073629	2.0658731	2.07731	2.0083444	2.126335	2.0287304	1.9738759
A_42_P458530	9.510417	8.675827	9.00427	9.325347	8.36472	9.306509	8.993154	10.154829	9.170502	9.61564	9.237148	9.133577	9.495674	9.594082	8.764543	8.101745	8.107344	8.115254	9.345841	9.678076	9.084487	9.659503	8.955621	9.5456705
A_44_P845610	8.154877	8.944477	8.721299	8.446118	8.743448	8.50382	9.028062	8.372193	8.849652	8.481232	8.195892	8.471271	8.720015	8.459257	8.828015	9.058371	9.225145	9.138477	8.278056	8.500892	8.870876	8.616343	8.892874	8.50755
A_44_P538816	1.9532213	1.9251859	2.0436003	2.0610635	2.0280726	2.1738524	2.0302105	2.0175824	2.4192739	1.9893247	2.078518	1.9845568	2.1834166	2.0292516	2.0049636	2.322464	2.0568137	2.0937228	2.0788667	2.0834944	2.0176783	2.1506097	2.0391688	1.9854538
A_44_P253641	4.4452453	3.3486629	4.985242	4.805796	4.6311555	4.884911	4.0182786	4.7143946	5.190237	4.7407384	5.013004	4.4943485	3.8483307	5.136222	4.7256546	2.3420203	3.6943128	4.203115	4.7769914	3.7561278	3.8015873	4.360287	4.422394	4.4293175
A_44_P279398	1.9587055	1.9268607	2.0497866	2.0715742	2.0378537	2.181235	2.0338142	2.0205622	2.450857	1.993324	2.0940099	1.9897649	2.1971753	2.0309482	2.0117366	2.3588827	2.0648339	2.1086247	2.0889254	2.0883594	2.0231378	2.1712434	2.0473835	1.9937508
A_44_P418694	10.466792	10.5824795	10.590029	10.818662	10.848579	10.576887	10.713577	10.651432	10.647147	10.620671	10.415572	10.596683	10.691176	10.366253	10.623304	10.820341	10.82937	10.702828	10.616965	10.778894	10.8121395	10.671506	10.4357195	10.636163
A_44_P1017335	9.661392	9.573736	9.851939	10.121992	9.951552	9.766649	9.82346	10.259869	10.032929	9.84865	9.888711	9.617938	9.560308	9.96833	9.817581	9.793553	9.932094	10.040808	10.134309	9.834497	9.539519	9.739101	9.608039	9.692558
AT_nX_3	2.0632615	2.060112	2.0251608	2.02017	1.9557198	1.7573566	2.0826883	1.8012477	1.886787	1.8611616	2.9265234	2.0225484	1.7651813	1.7632889	1.8034542	1.8581378	2.0430377	1.8330877	2.202254	1.7392267	1.8175625	2.6345894	2.1009333	1.7960202
A_44_P141322	1.9693379	1.9324596	2.0655487	2.0907707	2.0588717	2.1965168	2.0423417	2.0282118	2.5061572	2.0010724	2.1294024	2.002004	2.2269883	2.0367184	2.0248516	2.4376912	2.0832067	2.134572	2.1102161	2.0982242	2.0325348	2.2175791	2.0664265	2.0097103
A_43_P16249	1.9725872	2.0117366	2.069245	2.0948792	2.064429	2.2011151	2.1653235	2.0304375	2.5212073	2.0035143	2.1389136	2.00558	2.236137	2.0380309	2.0286648	2.4571946	2.0884342	2.1405647	2.116453	2.1014383	2.0347211	2.230921	2.0725284	2.0141144
A_44_P997174	7.600427	7.228857	7.213403	7.1110816	7.12491	7.4107256	7.1318173	7.0814548	7.2200437	7.382522	7.4193234	7.4793315	7.4390516	7.4710455	6.998557	7.4441504	7.292015	7.1620655	7.3803144	7.538477	7.446275	7.4821978	7.27896	7.514636
A_44_P180080	12.198241	11.866725	12.53471	12.4488535	12.364685	12.552005	12.225013	12.53471	12.620747	12.550696	12.542119	12.1097765	12.287847	12.342374	12.524268	11.984428	11.979409	12.17916	12.300045	12.647192	12.049846	12.146803	12.203856	12.321332
A_44_P624151	7.5479283	7.491856	7.5812354	7.6444945	7.728752	7.5376086	7.6451764	7.6032066	7.544802	7.3465943	7.529474	7.611197	7.7470236	7.6672115	7.6358495	7.641269	7.75237	7.4217873	7.5168815	7.832794	7.647835	7.8750477	7.7707777	7.8438883
A_44_P198064	1.9857292	1.9467734	2.0883594	2.1134753	2.0906923	2.22173	2.0572813	2.040479	2.5872464	2.0118854	2.1797445	2.0191905	2.2792377	2.0475044	2.047934	2.5337486	2.1079862	2.1662729	2.1414654	2.1129255	2.0468228	2.2922432	2.0937743	2.0328994
A_44_P230263	4.1002054	3.1113117	4.121763	4.33913	4.4768033	4.207357	4.2713804	4.1474047	4.464987	4.3175764	4.0072417	4.490018	2.9140022	4.370345	4.338398	2.5505798	4.6748905	4.410251	4.026758	3.9642222	4.360287	4.225165	2.9551237	4.243428
A_44_P255973	9.467358	9.072291	9.244864	9.222441	9.355706	9.583855	8.935479	9.426686	9.169531	9.474325	9.473141	9.308191	8.974462	9.33181	9.098776	7.7790594	8.274569	8.4081955	9.570757	9.439618	9.196705	9.162148	8.992691	9.531953
A_44_P274217	1.9946363	1.9554408	2.1048892	2.1301348	2.1107552	2.239587	2.0707967	2.051374	2.6377945	2.0189981	2.2227967	2.031667	2.314907	2.0560582	2.0712235	2.58961	2.126557	2.192061	2.1632316	2.1240966	2.057186	2.3485072	2.1105795	2.0468733
A_44_P883950	8.934631	8.758733	8.506734	8.656829	8.59861	8.584499	8.519036	8.739177	8.337832	8.38053	8.694409	8.606556	8.61092	8.528918	8.463972	8.923026	8.4587345	8.736018	8.748503	8.784745	8.70787	8.65415	8.648877	8.636089
A_43_P14304	5.916555	5.6462026	5.9795914	6.184309	6.0526457	6.036499	5.8397737	5.7661386	6.1934366	6.0259533	6.185078	5.8849564	5.9349637	6.0961943	6.222418	6.111908	6.3101997	6.541465	6.010381	6.0857496	5.6349525	5.6918454	6.150098	5.8034706
A_43_P12841	11.916123	12.310656	11.860168	11.854464	12.1744	11.922224	12.0917845	11.645519	11.735435	11.567005	11.6711	11.896126	12.223365	11.701489	11.897347	12.988175	12.745339	12.501257	11.590826	12.05818	12.25841	11.984428	12.117337	12.139899
A_44_P402479	7.605301	7.246818	7.28248	7.6062393	7.7191744	7.7211647	7.0993795	7.2152157	7.580447	7.0157337	7.6028833	7.533047	7.258525	7.2415447	7.2089963	7.166534	7.111918	7.36112	7.65698	7.4811196	7.38438	7.371327	7.4743514	7.464412
A_44_P252678	9.218761	9.385079	9.624686	9.606951	9.548999	9.574227	9.48553	9.302443	9.721215	9.816348	9.61393	9.27392	9.333008	9.798812	9.719282	9.617938	10.146391	10.041281	9.418058	9.264068	9.426686	9.218761	9.588045	9.301229
A_42_P751742	3.21589	3.4209077	3.301996	3.2440946	4.411753	3.1516404	4.0942698	2.9521415	3.9615319	3.7672198	3.0515566	3.025077	3.2525005	2.7676399	4.201152	2.7005105	3.5562112	2.331029	3.2839017	2.1501498	3.6497493	3.678105	2.1490598	3.7657106
A_44_P533900	2.0160658	1.9769665	2.1442795	2.1760643	2.1718266	2.292539	2.1032214	2.0790982	2.7724402	2.0383646	2.3326142	2.062396	2.407584	2.0813842	2.1134028	2.7186763	2.176209	2.2464054	2.2392113	2.155555	2.0814784	2.4743416	2.1554675	2.0908606
A_44_P336925	8.506427	8.979953	8.2570915	8.543642	8.744531	8.481488	8.571226	8.062496	8.561072	8.469982	8.014198	8.734992	8.591306	8.098288	8.371477	8.871085	8.591596	8.478721	8.360701	8.4855	9.039121	8.430642	8.6104355	8.43614
A_44_P190155	2.0219178	1.9831042	2.4665265	2.198149	2.192715	2.3107388	2.1134028	2.0885105	2.8150291	3.0287895	2.3646386	2.0728033	2.4347863	2.0886486	2.619631	2.752803	2.1946201	2.2652032	3.0022192	2.1666589	2.2976232	2.5112708	2.169457	2.5435112
A_44_P597866	2.0247009	3.6265547	2.214502	2.2071047	2.2032208	2.6304343	2.8461845	2.0928667	3.9311643	3.3616402	2.3821323	2.07731	2.447307	2.0927236	2.1325436	2.7686172	2.2030764	2.2769263	2.2740676	2.1729493	2.9434857	2.5307631	2.1784935	2.1076462
A_44_P104358	2.501202	1.9900875	2.1733322	2.2113156	2.212302	2.3278964	2.1257608	2.0973015	2.8541152	2.0513055	2.398895	2.0813842	2.4598162	2.0963266	2.1392374	2.7867422	2.2094326	2.2860715	2.2854505	2.1803825	2.0943437	2.5502894	2.1854568	2.3264692
A_44_P898713	9.044992	8.760052	9.164253	9.0404	8.844003	9.094686	8.830658	9.025617	8.867189	8.833569	9.136771	8.876844	8.853975	9.076327	8.997378	8.159165	8.518765	8.413897	8.931256	8.805278	9.056631	8.968585	9.031597	9.08276
A_44_P518528	5.231083	5.4699974	5.392158	5.4290643	5.870504	5.7622256	5.7188683	5.3338847	5.657574	5.371734	5.1110883	5.3381286	5.7387066	5.308915	5.6385713	6.1405015	6.068136	6.007115	5.5461593	5.1616745	5.818661	5.483195	5.5802956	5.466477
RC1	1.80195	1.8033805	1.8670452	1.8468878	1.8734692	1.9316779	1.8490858	1.8635356	1.9727669	1.8120503	2.0091136	1.8414899	2.0563068	1.8689315	1.9734071	1.9447287	1.8715273	1.8700421	1.9248552	1.8916215	1.8649914	1.9121687	1.8827394	1.841974
A_44_P152335	14.708203	13.923011	14.881359	14.3292465	13.806026	14.52612	13.979471	14.60202	14.486017	14.890797	14.855641	14.606453	14.656001	14.881359	14.737535	13.18915	13.130561	13.111387	14.311469	15.054518	14.332718	14.438884	14.416391	14.590719
A_44_P168103	13.918133	14.156383	13.950177	14.209944	14.237421	14.168853	14.072381	14.03251	14.200439	13.9277725	13.838239	14.026781	13.84299	14.003172	13.900342	14.049639	13.965996	14.25642	14.152707	14.024538	14.003172	14.084701	13.989342	14.086577
A_44_P501483	10.487651	10.312389	10.794985	11.063587	10.6248255	10.90111	10.696655	10.887906	11.085948	10.785385	11.015875	10.466324	10.444884	10.795571	11.040286	10.016881	10.540659	10.612428	10.969362	10.841681	10.810588	11.128973	10.731191	10.871999
A_44_P247281	2.0476751	2.013769	2.2249146	2.2342598	2.2782435	2.3913589	2.1661298	2.1272035	2.9776733	2.1120815	2.4903088	2.108081	2.5215247	2.1227102	2.1798692	2.8674884	2.2448375	2.3264692	2.3689818	2.2205212	2.111551	2.6352916	2.2363596	2.1415095
A_44_P172982	8.219895	7.55517	8.59235	8.155919	7.684409	8.507232	7.9004397	8.748503	8.20869	8.802586	8.944099	8.020527	7.945945	8.783136	8.305028	7.602549	8.123397	8.308498	8.305733	8.005426	7.827802	8.022772	8.036491	8.314504
A_44_P445608	2.0492504	2.0189483	2.2342598	2.2383196	2.2917435	2.4074302	2.1784935	2.1368492	3.0053444	2.079186	2.5018995	2.1130445	2.5271456	2.1286116	2.1840425	2.8803847	2.2519302	2.3277392	2.3884306	2.227745	2.114541	2.6464922	2.2471523	2.1431384
A_42_P776300	8.361019	8.518765	8.448997	8.3231735	8.547297	8.296709	8.826349	8.395628	8.422933	8.345297	8.328127	8.566673	8.546669	8.319765	8.469699	9.162545	9.248144	9.205021	8.391111	8.537604	8.434117	8.532737	8.704617	8.438854
A_44_P392890	4.6320434	4.296162	4.5736566	5.0521264	5.334176	5.3759685	5.0364604	5.3980994	5.2057877	5.121159	5.1957526	5.063065	5.1207027	5.0243382	4.8971076	4.5181794	4.45957	4.7995505	5.673193	4.9239125	5.407846	5.488329	4.758727	5.5491195
A_44_P124146	4.205145	3.8503084	3.0248446	4.446035	3.7063873	4.7696104	3.1916642	3.5187097	4.1192465	4.410434	3.146889	3.0612001	3.1850235	2.1363778	3.122684	4.3485184	4.194322	3.9617336	3.6284826	2.5466723	4.9886727	2.9931562	2.3722982	3.8818655
A_44_P164027	8.16734	7.0569644	7.937069	6.5048857	6.253954	7.075738	6.369772	6.1532655	6.8354278	7.454602	7.7336116	7.4983344	7.4512854	6.5239105	6.770867	6.2889132	6.4199524	6.5453196	5.8877373	7.5065084	7.5335755	7.2635555	6.598593	7.451699
A_44_P423130	7.2232842	7.5471306	7.3097243	7.3518834	7.384091	7.075471	7.6423607	7.301327	7.1731644	7.535765	7.002073	7.3308873	7.466994	7.272657	7.2311087	7.860585	8.251048	8.160353	7.4043245	7.4771266	7.4010296	7.3162856	7.444396	7.2089963
A_44_P683441	2.0533698	2.0315347	2.2400572	2.2439353	2.3139777	2.4442844	2.2087967	2.1541176	3.064639	2.0927806	2.5168858	2.1199725	2.4777176	2.1427174	2.1553822	2.872763	2.2698832	2.2894576	2.4221292	2.2392113	2.116088	2.6622646	2.256241	2.1219854
A_44_P282807	2.2091036	2.0331852	2.9384606	2.2431538	2.3118186	3.0000312	3.2974534	2.4470925	3.0683212	3.0884337	3.1417124	3.2326233	2.813511	2.7843146	2.7034473	2.8641512	2.5990431	3.5181556	2.422798	2.6591525	3.4757338	2.9916995	3.3904667	3.507341
A_44_P716685	4.1859	3.9175544	4.8086467	4.509003	4.60621	3.6532578	3.8455412	5.2689743	4.6182218	4.7793913	4.763568	4.554973	4.023093	4.941984	4.7922883	2.852041	4.2402186	4.8552065	4.7189956	4.4785037	4.5169334	4.3116627	4.4954724	4.2171755
A_44_P234450	2.0528536	2.0358922	2.2283118	2.239036	2.5078838	2.454244	2.2130806	2.155555	5.2854333	2.2445583	2.5082736	2.1206136	2.4120069	2.1471148	2.1236682	2.8371973	2.2733455	2.2355871	2.419689	2.2336442	2.5502894	2.6631684	2.2528546	2.0967548
A_44_P463420	4.0571055	3.7398012	4.295115	4.176629	4.308385	4.1094723	2.7955942	4.282374	3.863582	4.3229656	4.538955	4.181678	3.0744278	4.3134103	3.8362343	3.3364093	4.2345033	4.0842814	4.2121987	4.225165	4.582358	3.6697948	4.449617	4.273276
A_44_P791968	9.313433	9.360763	9.422213	9.486439	9.438125	9.521971	9.443708	9.406297	9.372728	9.466873	9.439965	9.348295	9.364147	9.489042	9.374734	9.5413	9.791286	9.595974	9.442818	9.501462	9.602781	9.471482	9.44763	9.507333
A_44_P166216	10.7291	10.736282	10.659543	10.608693	10.820341	10.811746	10.645941	10.714123	10.614631	10.490418	10.711881	10.6248255	10.67625	10.772679	10.628643	11.054784	10.860082	10.949871	10.761461	10.718518	10.627006	10.577844	10.705498	10.481771
A_44_P1008463	10.193257	10.155501	10.20467	10.266478	10.069704	10.243215	10.116445	10.220561	10.14207	10.29266	10.0962	10.165942	10.193257	10.28274	10.069704	9.550685	9.83807	9.664579	10.03844	10.444884	10.11526	10.1543255	10.164361	10.198902
A_44_P294024	7.4707694	7.768899	7.189333	7.1622496	7.36606	7.5190578	7.775901	7.1679645	7.437171	7.574432	6.8679786	7.5974097	7.731107	6.9137707	7.2578955	8.121845	8.267577	7.5841966	7.202762	7.390494	8.3231735	7.618672	7.7045918	7.587482
A_44_P416127	2.044383	2.0406961	2.1603286	2.2146175	2.2298632	2.4559636	2.2113156	2.1442795	3.0290701	2.09538	2.4247627	2.112791	2.181235	2.1467237	2.0074105	2.6668663	2.2694159	2.111728	3.0453103	2.1819603	2.0830293	2.6414077	2.2165027	2.017864
A_44_P652611	9.254921	8.953344	9.38551	9.2779255	9.000851	9.363122	9.206199	10.027806	9.209462	9.705582	9.391111	8.810976	8.771768	9.486818	9.407947	7.7796674	8.244403	8.368119	9.488628	9.514448	8.76599	9.107097	9.046243	9.081179
A_44_P173112	7.4713836	7.385211	7.6083727	7.4930696	7.6101785	7.655709	7.514636	7.2601614	7.699842	7.374977	7.5247784	7.501782	7.855188	7.5229845	7.769816	6.9536524	7.459559	6.7525873	7.5528693	7.7972484	7.9351645	7.48433	7.75237	7.6672115
A_44_P336119	1.9183524	1.946235	2.0087938	1.9843888	1.9571801	2.1294892	2.012981	1.9882646	2.1908956	1.950648	1.9886252	1.9462931	2.0704381	2.0187209	1.963278	2.078518	2.012635	1.9757719	2.0334299	2.0153713	1.9525754	2.056649	1.9910483	1.9169962
A_44_P161400	4.8667912	5.744528	5.3393044	5.4536266	5.9734955	4.487213	5.733592	5.504758	5.875409	4.7842774	5.454878	5.025772	4.0946484	4.912886	5.03254	5.426321	5.849622	6.547202	5.872078	4.428381	3.9943118	5.4806943	5.699595	4.923219
A_44_P150185	5.976407	2.5719392	7.23861	5.6213455	3.0779305	5.1722884	5.328061	6.856555	6.1160364	7.682593	7.1434374	6.288137	4.183652	7.236165	6.3721113	2.1029282	2.0157418	1.9925685	6.8246045	5.0342455	6.743597	6.7075877	5.2275496	6.900096
A_44_P1013851	11.329797	10.664686	10.679668	10.113214	10.357038	10.712352	10.087933	9.822098	9.866677	9.721857	10.993139	10.397927	10.6248255	10.438808	10.28746	10.040238	9.570347	9.997285	9.80067	10.76639	10.303108	9.980553	10.2889595	10.044236
A_44_P521264	9.012938	8.984231	9.000851	8.942539	9.045982	9.022088	9.228554	9.161316	9.06154	9.196321	9.257201	9.126247	8.8407955	9.225145	9.107639	9.137217	9.382309	9.421861	9.08276	9.067467	8.90233	9.059024	9.231555	8.948298
A_44_P530951	1.929073	1.9338354	2.0192356	2.0119796	1.9815661	2.1427174	2.0176783	2.0001538	2.2756984	1.9653676	2.0167494	1.9580433	2.1124732	2.0213997	1.9818895	2.1454163	2.0225484	2.0173566	2.0420732	2.0495327	1.9790423	2.0797513	2.0066452	1.9415421
A_42_P733671	3.948553	5.7509255	5.3237734	4.3013816	4.091115	4.4718575	6.3970013	5.434743	5.5298133	5.544408	4.066263	4.925564	5.358473	4.702861	5.045188	2.9645786	4.0687776	3.698622	4.582819	5.416815	5.3704686	4.961425	3.764687	5.1960335
A_44_P142352	8.259272	8.099792	8.19887	8.67555	8.445623	8.039502	8.446918	8.377888	8.711415	8.6545	8.687913	8.674255	8.316924	8.652537	8.439451	8.692992	8.749242	8.748119	8.833569	8.607246	8.110907	8.17975	8.617322	8.094837
A_44_P278279	3.9540744	4.1712923	3.8672376	3.7051842	4.477788	3.9061048	4.5349617	2.84907	4.3708334	3.1935453	3.7745354	4.032267	4.133316	4.3350935	4.265098	4.725469	4.822232	4.904663	3.987616	4.2667255	4.0944514	4.472655	3.8604896	3.5615897
A_44_P342562	3.7610564	1.927198	3.7705169	3.5467684	4.3584065	3.3867686	3.8523328	3.1306217	4.355906	4.3475013	3.824325	4.08632	2.1406674	4.039443	3.8883822	2.2087967	4.1925673	4.226416	3.684418	2.7321754	3.2923958	3.7228944	3.562159	4.0942698
A_44_P428516	1.9405384	1.926167	2.0292516	2.0338748	2.0032575	2.154882	2.0221055	2.0085282	2.3452883	1.9763272	2.040597	1.9701962	2.1471148	2.02459	1.9939519	2.22573	2.0353343	2.0550318	2.0557156	2.0680285	1.9992255	2.1073997	2.020847	1.9632262
A_44_P179704	1.9428822	1.9247388	2.9287302	2.6365826	2.846499	2.1573122	3.1094122	2.6352916	2.3566191	2.2187681	3.1905224	2.457419	2.1546235	3.0880382	2.5898073	2.2404351	2.0386114	2.0641007	2.9382317	2.0708594	5.1937976	2.1132886	2.872763	2.697836
A_44_P519024	1.9449422	1.9242982	2.0330894	2.042603	2.0117366	2.1593275	2.0238485	2.0114195	2.3704154	1.9804822	2.0518298	1.9751045	2.1613061	2.025398	1.9982915	2.2591417	2.0414124	2.071852	2.062969	2.073546	2.0057178	2.1205058	2.0271945	1.9720178
A_44_P202808	1.947484	1.9240212	2.0355217	2.047764	2.0159833	2.1622016	2.0250041	2.0126872	2.384251	1.9828146	2.0598483	1.9771569	2.1677253	2.280202	2.0007832	2.2769263	2.0459144	2.0774457	2.0671334	2.076884	2.0092082	2.128243	2.0294008	1.9767599
A_44_P109278	9.241983	9.731463	8.925457	9.22124	9.782688	9.355706	9.789721	8.785773	9.234435	8.728274	8.88462	9.431493	9.709963	8.684231	9.264578	10.9111395	10.820341	10.438808	9.044992	8.913491	9.758593	9.562642	9.820869	9.403586
A_44_P269457	1.9517629	1.9239427	2.0414124	2.0573506	2.025334	2.1672018	2.0279162	2.0154393	2.4112113	1.9867492	2.0747972	1.9823754	2.1822715	2.0278456	2.0062704	2.3107388	2.0537221	2.0910408	2.0755177	2.080814	2.0158432	2.1426284	2.035625	1.983945
A_43_P12133	5.3195295	4.504397	4.736187	3.4553823	3.8718688	4.5899987	4.548955	4.645707	4.077434	4.4048266	4.648668	5.1207027	4.172997	5.0792403	4.6182218	4.4339886	3.7586563	3.5456686	4.394051	4.3802547	4.752336	5.241265	4.7143946	5.143549
A_44_P296478	10.067541	10.24748	9.930595	9.594082	9.762369	9.836943	9.916042	9.690519	9.795993	9.667683	9.586547	10.25164	10.279214	9.546541	9.8825865	10.852778	10.382985	10.060975	9.506433	9.70487	10.268114	10.478213	10.1694565	10.051088
A_44_P406773	1.9594561	1.9262255	2.7296054	2.0730233	2.039348	2.1784935	2.0333085	2.0203757	2.4553351	3.9047344	2.0973806	2.238839	2.2021399	3.7548072	3.03424	2.3667862	2.0664265	2.112791	2.0910983	2.0877256	2.023587	2.172791	2.0480573	3.1388128
A_43_P16737	11.382811	11.38928	11.697961	11.49978	11.553704	11.695991	11.457545	11.7345705	11.577047	11.631606	11.486129	11.796463	11.745603	11.566188	11.552265	11.491344	11.231475	11.3756695	11.480352	11.888012	11.740911	11.788239	11.59179	11.870652
A_44_P885548	1.9646046	2.151778	2.0586536	2.0818589	2.0496142	2.1857784	2.0751522	2.0237675	2.481739	1.9975486	2.1153958	1.99677	2.217253	2.032604	2.0224438	2.4048007	2.0755177	2.1249914	2.101025	2.09213	2.0284574	2.1974967	2.0565715	2.0043113
A_42_P484738	7.0498004	6.8068447	8.348718	6.2534375	5.5488644	6.837658	5.2396936	9.317847	7.508832	9.141473	7.169681	6.131499	5.9042845	7.7764587	6.8701286	6.166912	5.823693	5.2638283	7.8025208	6.663119	6.5495048	7.086433	6.0159206	8.208132
A_44_P255495	4.824075	5.2839594	5.2403874	4.4149246	4.9063506	5.515696	4.8756213	4.177844	5.22645	5.0213556	4.8898554	5.299936	4.40536	5.4119945	4.6897583	5.1501174	5.301445	4.7655196	4.720635	4.5768237	5.123215	4.9467487	5.073229	5.0765467
A_44_P951632	4.4508805	4.256004	5.0433908	5.3631864	5.317659	5.4627466	4.6968303	5.4731026	5.3225756	5.228619	5.304926	4.5952663	4.526759	5.511658	5.1551194	2.4615066	3.0892777	3.851076	4.534777	4.464184	4.248485	4.574483	4.91663	4.8614354
A_42_P635881	5.172913	5.2410946	4.753059	4.67836	4.745603	4.582358	5.0881743	3.9922822	5.088831	4.5084095	4.6587605	4.9230137	4.7432365	4.4458685	4.5995035	5.4739203	4.9911923	5.1731343	4.601925	4.588647	5.057913	4.7575064	4.860781	4.6885686
A_44_P578452	7.8094363	8.074869	8.169097	7.66175	7.685838	7.5828886	8.247367	7.8350005	7.7790594	8.010613	7.7472944	7.980536	7.889821	7.992433	7.6202903	9.122142	9.12542	8.700586	7.635	7.941178	7.9493837	7.736222	8.043295	7.8569922
A_44_P699821	1.9827621	1.943779	2.0851166	2.1100302	2.0861948	2.2132514	2.0533698	2.038192	2.5760236	2.009602	2.7918532	2.5847604	2.2753189	2.2379134	2.0484314	2.5173707	2.1039898	2.163978	2.1362593	2.1082115	2.0439863	2.2767239	2.0897937	2.030756
A_44_P865552	1.9866221	1.9469918	2.0900357	2.1148977	2.0932057	2.220256	2.0573506	2.0407627	2.591404	2.0117803	2.1840425	2.019985	2.2884643	2.046702	2.0550318	2.5390213	2.1099575	2.170312	2.1429205	2.112277	2.0472732	2.295034	2.0954459	2.035458
A_44_P785080	5.1300464	4.4682717	4.6078568	5.041357	5.067013	5.0189905	3.9241815	4.8157287	5.1937976	4.751472	5.000283	4.7705164	4.5742908	4.8851476	4.920246	2.5561883	3.6586366	4.0670824	4.7699323	4.5878634	4.9595094	4.96718	4.1068335	4.981577
A_44_P429321	4.812447	3.7510877	4.891568	5.336264	5.0215855	5.0337276	4.3519363	5.1351786	4.833932	4.6316295	5.4982753	4.3847303	4.7228265	4.6020813	5.2889385	2.5748434	2.6868467	3.0332186	5.226227	4.214588	4.304043	4.5224	4.038379	4.557293
A_44_P521845	6.157567	6.865939	6.044648	6.2527657	6.7784886	5.8970833	6.2362237	5.887372	6.347941	6.096002	5.0319138	5.93993	6.4281807	5.7663817	6.369327	6.139095	6.8230667	6.6434383	5.8906097	5.5229635	6.724888	6.1918335	6.636335	6.237258
A_43_P11577	7.043073	6.0911107	6.730652	6.746014	5.6147	6.717067	6.1134033	7.3981466	6.6559477	6.786103	7.273781	6.2426662	6.6988897	7.3468885	6.534593	5.533064	6.1261077	6.0241055	6.931684	7.341253	6.7957697	6.70008	6.268772	6.71383
A_44_P803088	2.1557546	1.962778	2.117249	2.1420298	2.1286802	2.2517762	2.0802479	2.0589676	2.6848829	2.0247502	2.256241	2.0395892	2.34898	2.0634935	2.089569	2.6309466	2.142209	2.2106447	2.1860237	2.1325436	2.0635898	2.3844306	2.124247	2.0648339
A_42_P621736	18.312704	17.883709	18.217688	18.066387	17.96657	18.217688	17.837563	18.217688	18.093054	18.312704	18.366705	18.217688	18.217688	18.390621	18.217688	16.98209	17.013767	16.99805	18.217688	18.312704	18.143942	18.143942	18.143942	18.143942
A_42_P620042	9.641777	9.653583	9.657415	9.452587	9.389455	9.663481	9.605712	9.496383	9.50093	9.65259	9.528743	9.558241	9.793075	9.611746	9.527258	9.788234	9.679728	9.596453	9.514946	9.748166	9.717747	9.552365	9.643675	9.712613
A_44_P482213	5.4265933	6.47908	5.654199	5.9268064	6.290966	6.054277	6.349043	5.6203604	6.361752	5.986722	5.0755124	5.874876	5.7622256	5.5960326	5.680831	6.8527083	7.1418924	6.7727246	5.891032	5.543677	6.413856	5.702285	5.85648	5.873031
A_44_P172807	3.782969	4.14274	4.501858	4.638151	4.8545685	3.1013205	4.8659945	4.2830734	5.004713	4.954311	3.6579247	4.2553134	4.052494	5.247536	4.497812	3.1203175	4.313561	4.1256285	4.610747	4.2857947	4.0207534	4.065284	2.4696672	4.8815494
A_44_P547751	7.2478914	7.8630214	6.927355	6.917605	7.3981466	6.8624735	7.442545	6.8629847	6.8415284	6.4356155	6.4867435	7.4470544	7.261506	6.566411	6.863546	8.095652	7.6017694	7.663936	6.854027	6.8467774	7.8466873	7.3571534	7.3523154	6.9494843
A_44_P314270	4.6169124	5.321516	5.336998	5.9512157	5.9518833	5.7367682	4.9987736	5.6107264	5.6253033	5.5502405	5.681925	5.1428146	5.3776684	5.510732	6.1046185	5.212216	4.843893	5.439564	5.4116826	5.358473	5.536607	5.468612	5.000283	5.27457
A_44_P110352	9.139748	9.05469	8.853975	8.628884	8.787504	8.912381	9.329901	9.059024	8.786465	8.3261175	8.8451	8.970691	8.597893	8.088539	8.818915	9.112352	9.467358	9.299465	8.237055	8.6104355	8.822594	9.000851	8.984231	8.751181
A_43_P11940	5.4392715	5.1088185	5.5829163	5.641608	5.5105667	5.3461776	6.0139756	5.8473883	5.6639605	6.334738	5.250647	5.3551517	5.2241554	5.748002	5.5370874	4.664769	7.225487	7.170948	6.055992	5.558314	5.8611836	5.897384	5.894768	5.896613
A_44_P194138	7.25013	7.495372	6.9004307	7.4286	7.593002	7.4487653	7.998736	7.635	8.251048	7.4566464	7.3603625	7.145434	7.5820966	6.9851584	7.521474	8.535374	8.295604	8.896489	7.614102	6.894917	7.449908	7.4759607	8.18138	6.8070536
A_44_P836678	15.768751	15.490217	15.599951	15.378415	15.378415	15.55377	15.165722	15.388057	15.298468	15.511656	15.633798	15.659463	15.533372	15.517405	15.400397	15.165722	14.886223	14.698844	15.431646	15.748727	15.670866	15.500064	15.427066	15.484657
A_44_P304148	2.0348089	1.9978393	2.1925604	2.221215	2.236137	2.345578	2.1396337	2.1060507	2.8954787	2.058584	2.4370165	2.0910408	2.4893553	2.104205	2.161781	2.8193612	2.2215488	2.3112829	2.350729	2.192061	2.1000464	2.5833046	2.2058392	2.1274066
A_42_P822726	9.912514	9.362163	9.520758	8.907734	8.446918	9.520758	9.154393	9.643268	9.046243	9.558711	9.889683	9.423545	9.246501	9.445945	9.269146	8.505418	8.715488	8.327507	9.426686	9.507705	9.743662	9.475522	9.002325	9.522402
A_44_P321706	5.764012	5.82533	5.5725226	5.897649	5.753689	5.580072	5.8256536	5.785385	5.5561886	5.7030416	5.7425685	5.843928	5.9938526	5.7693186	5.4568453	6.528878	6.189696	6.1749735	5.9379306	5.6736617	5.962625	5.5009203	5.761709	5.5461593
A_44_P867949	11.0602865	10.745473	11.445705	11.729687	11.130567	11.249559	11.160534	12.253494	11.657651	11.799408	11.938054	11.289844	11.07487	12.065879	11.36372	10.199376	10.139697	10.643587	11.863941	11.3685055	10.945896	11.402707	11.123781	11.477497
A_44_P545895	5.956128	5.7428536	6.595491	6.47374	6.233132	6.7073355	6.238325	6.9187045	6.940103	6.991705	6.736837	6.249598	6.00828	7.0415454	6.7568107	5.408636	5.6979456	6.3783197	6.306087	6.1570826	6.0492687	6.2185874	6.3413424	6.1627703
A_42_P819052	10.045467	9.723188	9.342904	9.473729	9.558241	9.472082	9.387329	9.459619	9.333952	9.193243	9.660398	9.649214	9.508433	9.341594	9.459256	9.457484	9.346657	9.47006	9.4899	9.521585	9.686986	9.3685465	9.609847	9.386934
A_44_P264293	10.8121395	10.431723	10.523045	10.540659	10.682458	10.864542	10.257897	10.027077	10.471896	10.023158	10.684185	10.786625	10.590029	10.1673355	10.590029	10.390553	10.307453	10.38946	10.308811	10.362403	10.89375	10.674755	10.651432	10.684185
A_44_P152275	2.0493498	2.019664	2.2340832	2.2381468	2.2929063	2.4068182	2.17949	2.1377287	3.0111125	2.0790982	2.5029569	2.1129255	2.5322556	2.1288552	2.192893	2.8794014	2.2524803	2.328534	2.3921077	2.22788	2.113682	2.6457734	2.2468889	2.1454163
A_44_P985388	2.050266	2.0220582	2.2376556	2.2393763	2.300232	2.415342	2.18629	2.141915	3.0241246	2.0821254	2.5080907	2.114541	2.5307631	2.130832	2.192061	2.882508	2.2542415	2.327102	2.3986807	2.2332487	2.114735	2.649325	2.2493625	2.144357
A_44_P591224	8.534924	7.8835015	8.157735	8.115913	7.9785624	7.65341	8.104257	7.670769	8.119223	8.157405	7.989323	8.0330105	8.199163	7.902443	8.151232	7.5397973	7.5286994	7.4299583	8.425959	8.626585	8.112853	8.136546	8.009551	8.399932
A_44_P141475	2.05166	2.0261714	2.2404351	2.2416446	2.3108704	2.428379	2.1963613	2.1493628	3.0419714	2.2234678	2.5149503	2.1171198	2.5181286	2.1362593	2.1842575	2.88406	2.2610517	2.3195548	2.4122658	2.2370327	2.1159832	2.654589	2.2526221	2.137869
A_44_P121351	4.551249	4.8493924	3.9173164	3.8831892	4.0047245	4.45162	4.7785826	4.401584	4.333795	4.1780543	3.7889957	4.0949225	4.2554927	3.682044	3.938813	4.9139457	4.130578	4.367584	3.4665363	3.7320836	4.74406	3.876069	4.1740637	3.7206469
A_44_P492214	2.052557	2.0303223	2.2393763	2.2667787	2.3130033	2.4379637	2.7074244	2.3141377	3.0590591	2.8828459	2.5164964	2.118718	2.4939973	2.881537	2.167837	3.2007883	2.2667787	2.3023484	3.3181098	2.4942553	2.115683	2.6599512	2.2539299	2.1275966
A_44_P910545	2.0531032	2.0320284	2.2383196	2.2420394	2.3116724	2.441944	2.208641	2.154049	3.065815	2.0924542	2.516111	2.1194355	2.4771817	2.142324	2.1585224	2.8671982	2.2697525	2.2857473	2.4207594	2.2379134	2.114649	2.6609876	2.2542415	2.1212668
A_44_P682817	2.0529726	2.0335133	2.3445106	2.2410862	2.3085382	2.447307	2.9767036	2.154882	3.068677	2.790619	2.513753	2.1197531	3.1241596	4.4584756	2.7469575	2.8558538	2.2712824	2.2672544	2.4211576	2.2363596	2.704554	2.6612396	2.9707215	2.9643488
A_43_P22020	8.417168	8.244403	8.178696	8.022542	8.170111	8.331012	7.978904	7.9553485	8.032008	8.209593	8.134322	8.316551	8.157405	8.100366	7.971073	7.9824095	8.176984	7.8843794	8.058785	8.230072	8.408537	8.284944	8.156684	8.456226
A_44_P352912	6.5812016	6.4343476	6.2625685	6.522391	6.541465	6.3783197	6.2856045	6.328341	6.4534526	6.3695927	6.3503003	6.7929544	6.346661	6.366428	6.3435793	6.263296	6.461897	6.527876	6.5813074	6.348425	6.6697397	6.510781	6.37185	6.3515058
A_44_P837192	5.197363	6.332932	4.782932	5.6537437	6.364284	5.3770804	6.3952913	4.896285	5.8614273	5.275592	5.150331	5.713501	6.019467	4.716059	5.439008	8.041153	7.715482	7.7026267	6.2145677	5.469415	6.2829547	5.434477	6.118811	5.67501
A_44_P185851	2.0505304	2.0384276	2.2071934	2.2327516	2.277326	2.4553351	2.7105143	2.1541922	3.0655177	2.0966682	2.4905462	2.1177871	2.3395522	2.1474364	2.0924542	3.3348398	2.2731347	3.4873006	2.7113664	2.2184453	2.1073997	2.6560001	2.2452824	2.069703
A_43_P22276	8.342775	9.203724	8.2171955	8.181972	8.617674	8.450317	9.72748	8.112219	8.117215	7.899085	8.136889	8.888195	8.269153	7.927303	8.142049	9.766202	10.00552	10.074687	7.9132724	7.980791	8.54058	8.651863	8.933477	7.8435106
A_43_P11951	3.864909	4.616218	4.2187624	4.155578	3.5502064	4.7154746	4.588999	3.7462447	4.925085	4.766644	4.102418	4.6323175	4.0004106	4.2849984	4.3107758	5.2088075	4.804712	5.66299	4.1091366	3.8030345	5.409079	4.643547	3.6786103	4.417932
A_44_P907014	5.292961	5.2810183	4.473816	5.9320793	4.16064	6.5269594	5.779524	6.658869	6.7077994	6.6253595	4.345506	5.500432	5.390557	5.0830526	4.943477	7.351301	5.5356407	5.8537164	5.3571925	5.631369	7.1286864	5.5510044	5.649764	5.5787206
A_44_P359467	6.051301	2.040479	2.1541922	2.2106447	2.2206306	2.4510598	2.2097738	2.1412845	3.0204532	2.0940542	2.4141855	2.1102161	2.1659095	2.1444466	2.0026765	2.6457734	2.266008	2.102859	2.3572288	2.1753213	2.0790982	2.637212	2.2107866	2.0127523
A_44_P614514	12.260222	11.483585	10.808495	10.939071	10.769844	10.607257	11.042594	11.80103	10.196535	9.9235115	11.405958	11.310415	10.018368	11.141713	10.583783	9.727032	8.671691	9.345402	10.69772	11.049985	9.963513	11.142511	11.335395	10.024087
A_44_P420215	4.772977	3.8566153	4.460492	4.671509	5.4667172	5.1542087	4.5707808	4.178328	4.939347	4.4610257	4.7945576	4.9043484	3.7777064	4.5952663	4.369196	4.0978875	4.704205	4.810055	4.945305	4.33067	4.684411	4.587629	4.501341	4.7613072
A_44_P579444	1.9170983	1.9469212	2.0075119	1.9809917	1.9547848	2.1232226	2.0118256	1.9867492	2.1831422	1.9484836	1.9856783	1.9441707	2.067431	2.0169702	1.9632262	2.0724475	2.384251	1.9725333	2.0328493	2.011496	1.9491746	2.0528536	1.9890693	1.9153866
A_44_P940535	3.0027068	2.435338	2.0097103	2.070939	2.054153	2.1270509	2.0128372	1.989236	3.3955622	2.7439559	1.9922333	1.9468744	2.076492	2.7538223	1.968569	2.0858731	3.6301043	1.9805324	2.033732	2.0169098	2.287584	2.2521558	1.9925685	2.5813148
A_43_P21147	2.3288748	2.4536848	2.0738535	1.9934462	2.9645786	2.6716478	2.0137136	1.9921514	3.3998075	3.403696	2.7496748	2.1664035	2.0864031	2.5356662	2.9185178	2.6351707	3.5176406	1.989236	2.0345616	2.0217092	3.4845276	2.0612376	2.0197258	3.2667177
A_44_P965184	1.9241135	1.9391966	2.013535	1.9985993	1.9691294	2.1340916	2.0149906	1.9947885	2.2327516	1.9973698	2.0034246	1.951679	2.095545	2.0192356	1.9760511	2.1112309	2.0162542	1.9981115	2.036136	2.027962	1.9668851	2.0646083	1.9989498	1.9302555
A_44_P391979	1.9257789	2.122258	2.0159311	2.004416	1.9741777	2.1371186	2.0159833	1.997504	2.2514088	1.9614123	2.008884	2.5833046	2.1027145	2.019664	2.1534169	2.1250763	2.0188646	2.006695	2.0383205	2.0373945	2.102859	2.069245	2.0018513	1.9348891
A_43_P19806	7.9397926	7.513605	7.8402658	7.0726247	6.740326	7.672718	7.4085827	7.25013	7.4179487	7.906474	7.9407167	7.6975904	7.699842	7.706902	7.341022	6.950639	7.0440507	6.6072793	7.5141106	8.018947	8.092578	7.5197005	7.148162	7.8196063
A_43_P14257	1.9300182	1.9318874	2.019664	2.0148711	1.9833264	2.1411703	2.01726	2.0003502	2.282396	1.9661481	2.0194778	1.9584259	2.1178792	2.0206685	1.9854983	2.1531265	2.023204	2.0224972	2.0424523	2.0499496	1.9811034	2.0805252	2.0073552	1.945443
A_43_P15811	2.3426957	3.279623	3.1564932	2.0191905	2.590025	2.1435075	2.9068623	2.24753	2.2982955	4.436697	2.6073847	2.7397156	2.1248071	2.982093	2.871585	2.1685407	2.0256588	2.030756	2.0445197	2.0547485	4.641896	2.8365674	2.0107017	3.7041752
A_44_P868775	2.9678946	5.1893325	2.0233507	2.0235045	1.9924195	2.1457996	5.1997805	2.0040464	2.3136005	1.9705658	2.028616	2.1832478	2.1317368	2.3581438	1.9905103	2.18614	2.0284574	2.037681	2.0473251	2.0581162	3.9410715	2.0908606	2.0133424	1.9541459
A_44_P256949	4.1712923	4.1677394	4.266262	4.346045	5.028039	3.8081164	4.627865	3.5815027	4.488586	4.1320167	4.1780543	4.4810653	2.9862282	4.410434	4.225165	3.9529848	4.4653955	4.6679273	4.1254334	4.04957	4.000127	4.056484	4.03264	4.181678
A_44_P206631	4.1660976	4.1204357	4.479961	4.6246667	5.143549	4.84237	4.9942436	3.9580436	4.655098	4.271717	4.223691	4.9587417	3.240346	4.485438	4.8684945	4.836607	5.564241	5.595258	4.929302	4.7214203	3.8662543	4.7811294	4.8662	4.3107758
A_44_P402536	2.0857816	2.0204356	1.9569131	2.0919762	2.437205	2.0431092	1.9526845	2.0067303	2.3601034	2.1314237	1.9347008	1.9395186	2.0067866	2.1806138	1.8739398	2.0072532	2.0388136	2.5109801	2.5721931	2.5693564	2.091531	1.9256519	2.35576	1.8920127
A_44_P443584	8.825244	8.743448	8.588678	8.762756	8.955621	9.166315	8.486118	8.603832	8.607684	8.480524	8.581003	8.851626	8.874878	8.446118	8.621398	8.777582	8.700942	8.5323105	8.522155	8.744035	9.194437	8.938533	8.548878	9.096284
A_43_P16753	10.519335	10.692566	10.530858	10.376302	10.56567	10.569005	10.563198	10.446538	10.634186	10.670176	10.280699	10.634452	10.82937	10.720308	10.599411	11.205578	11.230308	11.066925	10.638452	10.72724	10.780216	10.62909	10.734364	10.660442
A_44_P436604	4.208483	4.0999584	4.128167	3.7460282	4.5826573	4.04957	3.4133596	3.7966046	3.1786983	3.112944	4.411753	4.654311	3.5549088	4.0685196	3.8320687	3.9714043	2.0470111	4.503164	4.0037136	3.9370503	3.851076	5.042928	3.897291	3.8338833
A_43_P12687	9.932094	9.7387705	10.195524	9.859355	9.778238	10.103751	10.044236	10.052735	9.8524475	10.525062	9.9235115	10.033545	10.09087	10.218132	10.037422	10.310854	10.3016615	9.962639	10.027806	10.259869	10.220561	10.254293	9.98478	10.552564
A_43_P17789	1.9523764	1.9228942	2.041801	2.0597281	2.450857	2.9353776	2.2486408	2.0153713	2.4155054	1.9865656	2.0770662	1.9827024	2.1875987	2.0264592	2.0108902	2.3195548	3.419145	2.0959582	2.6281154	2.079934	2.1310408	2.1435075	2.036547	1.9868537
A_44_P513656	1.9541016	1.9233303	2.0445197	2.06438	2.0317187	2.167837	2.0288727	2.0172198	2.4290495	1.9889166	2.0843534	1.9853102	2.1939375	2.0276964	2.0137136	2.3361425	2.0593688	2.1029282	2.0818589	2.081901	2.0187209	2.151996	2.0402837	1.9906845
A_44_P288463	7.4527	7.81334	7.899085	7.940061	8.194467	7.5880756	7.806585	7.7963305	7.520638	7.1722007	7.4261684	7.6745133	7.807544	7.7026267	7.242711	7.377164	6.9267015	6.541696	7.434553	7.5194263	7.4849625	7.8186445	7.832026	7.8211756
A_44_P555378	4.3766418	4.0375047	4.4612665	4.6347136	4.7219777	4.5644245	4.78483	4.9798245	4.5768237	3.7991645	4.6324763	4.635404	3.578092	4.663171	4.3332624	3.5341625	3.8633232	4.308385	3.6482723	3.4339583	4.353933	4.8148127	4.130094	4.6136336
A_44_P525827	9.337794	9.129669	9.585535	9.850114	9.731974	9.76333	9.315083	9.685419	9.772905	9.452125	9.80819	9.244864	9.100268	9.445114	9.574615	9.114805	9.309043	9.540625	9.5402775	9.35907	9.399418	9.494416	9.510417	9.399797
A_42_P768024	9.1456785	8.480524	8.746836	8.2469635	7.750005	8.899852	8.405275	8.75436	8.162371	8.788288	9.066268	8.677848	8.370494	8.560205	8.547763	6.8370395	7.3035493	7.21364	8.452792	8.586915	8.830003	8.47568	8.220166	8.825687
A_44_P114338	7.1092873	6.9797134	7.095782	6.8139334	6.780326	6.886096	6.610605	6.5718875	7.0987396	6.9648113	6.8415284	6.6060333	6.8152056	7.0503693	6.709967	5.881145	6.025109	5.8516355	6.880165	7.237175	6.878634	6.8422947	6.952806	6.691774
A_44_P764997	1.9711828	2.2729511	3.0022192	2.0922081	2.0622137	2.191543	2.851514	3.1216252	3.2810311	3.4221845	2.986969	3.6176906	2.2404351	3.5544174	2.895828	2.4486732	4.2229295	3.5430868	3.5191581	2.0961998	2.215474	2.2206306	3.681216	2.6200767
A_44_P187854	1.9738759	1.9348891	2.0713933	2.0967548	2.0673578	2.1971753	2.0443115	2.0308223	2.528671	2.0032575	2.1457996	2.0068934	2.2500367	2.0369546	2.0375485	2.4657025	2.0912943	2.1470573	2.1196508	2.099471	2.0351975	2.7951698	2.0745218	2.0194778
A_44_P448313	1.9770708	3.4701855	2.0753324	2.102008	2.0745218	2.2017891	3.27849	2.033261	3.7069256	3.0225866	2.1541176	2.0100749	2.260346	2.0385647	2.33291	2.4847915	2.0950446	2.1525733	2.1248071	2.1031113	3.0680168	2.250847	2.0796726	2.518705
A_44_P621304	9.389113	8.783884	8.997707	7.880615	7.4998183	7.906474	8.750142	9.236757	7.918732	8.159165	8.990165	9.276793	8.128076	9.307464	8.346706	7.6927876	6.672047	7.6471243	7.6829348	8.3000765	7.5277176	9.124421	9.086304	7.9226413
A_44_P519456	5.2117305	4.8491907	4.670552	4.9130354	5.2552934	4.6122003	5.199307	4.4972754	4.636853	4.58155	4.5605097	5.329032	4.7198997	4.7756824	4.8521285	5.619167	5.069372	4.7353926	4.9412117	4.6344614	5.0036764	4.7301927	4.815058	5.0029
A_44_P971681	4.2618127	5.197363	3.8730454	5.0372434	5.760783	4.34629	5.3959336	3.19105	4.6303926	3.6834455	3.77366	4.3472457	4.4802976	3.0874481	4.649634	5.9769816	6.0835204	6.1821218	3.873959	2.6603613	4.4131613	4.3404374	4.9770813	4.4348016
A_44_P928410	5.8819633	6.200533	6.000788	6.3120613	6.4503355	6.114251	6.570501	6.3313694	6.0387163	6.065094	6.2053485	6.2901464	6.1918335	5.9990277	6.322147	6.6959524	7.1284637	6.528878	6.6898384	6.2648325	6.1246743	6.1209664	6.02888	6.2682557
A_44_P496061	1.9934462	1.9531208	2.102859	2.125881	2.1078844	2.2305384	2.0656898	2.0483568	2.6292882	2.016299	2.2176886	2.0284574	2.3204923	2.0522914	2.0768576	2.5787747	2.1239378	2.1930354	2.159795	2.119853	2.0537221	2.33167	2.1069803	2.0475578
A_44_P468681	14.4351225	14.23479	14.56684	14.4351225	14.353703	14.645527	14.139865	14.490085	14.570435	14.5561695	14.647671	14.49854	14.698844	14.482795	14.619571	13.344674	13.528079	13.5180235	14.394944	14.512194	14.608705	14.512194	14.616813	14.490085
A_44_P335278	5.474588	5.720438	6.0762234	5.917308	5.9588156	5.4997087	5.8663116	6.5649567	6.359719	6.4299006	5.999558	5.794928	5.404103	6.6253595	6.33012	5.048641	6.417031	6.740769	6.382202	5.753689	5.4225507	5.9325204	5.9364085	5.9546294
A_44_P809972	5.618859	4.6870537	4.638151	5.2164583	5.72633	5.311826	4.6530037	5.1331897	4.960078	4.7490616	5.752295	5.507888	4.1303267	5.221431	5.463625	4.547789	5.0202913	5.0654116	5.5831556	5.3658476	4.839586	5.158158	5.3571925	5.212493
A_44_P951220	2.0050328	1.9659731	2.1233237	2.1474364	2.1391342	2.2596123	2.0856032	2.0637143	2.706874	2.0273707	2.277844	2.0444567	2.372742	2.0674977	2.1014383	2.6555111	2.1512973	2.2233233	2.1990597	2.1368492	2.067588	2.4072096	2.1311798	2.073403
A_44_P377520	11.784534	11.871381	11.7931185	11.494411	11.251617	11.7345705	11.367781	11.777277	11.729687	11.981599	11.699815	11.710232	11.607704	11.760931	11.706109	11.014303	10.5824795	10.414388	11.400992	11.896126	11.890043	11.719005	11.530304	11.590826
A_44_P605838	9.010684	8.80911	8.6280985	8.722037	8.5548725	8.772579	8.581346	8.456226	8.7254305	8.91441	8.640722	8.972347	9.03443	8.9657345	8.640221	8.799477	8.702301	8.737995	8.6916895	8.841908	8.806775	8.805278	8.867189	8.956539
A_44_P480463	3.7414014	3.9345093	3.0603468	3.4330359	2.9669054	3.854782	3.5165014	3.7104692	5.0237703	4.0130534	3.8332682	4.003454	2.4127414	4.0692215	3.2321327	2.7102282	2.5058866	3.2753448	3.209449	2.1506097	4.4144416	4.8620877	4.949498	4.0248218
A_43_P15169	8.578201	8.582964	8.029054	7.9895954	8.572534	8.284659	8.811884	7.5801516	8.036179	8.037986	8.356106	8.814036	8.857666	7.7214	8.098288	8.449412	8.95012	8.855105	8.668188	7.8853183	8.859667	8.138506	8.427724	8.00785
A_44_P264299	9.633905	9.232001	10.1543255	9.253348	8.544221	9.637306	9.439965	10.286666	9.599157	11.027638	9.674365	9.486439	9.620808	10.095087	9.706542	8.939865	8.9527855	8.567763	9.925169	10.16987	10.053266	10.147042	9.2311	10.50744
A_44_P286158	10.493459	10.070596	10.228074	9.62513	9.336685	9.657911	10.379036	10.858014	9.697911	9.942277	10.168395	10.332836	9.577005	10.574915	10.006601	8.575292	8.143142	8.950582	9.746262	9.989201	9.596453	10.342733	10.15735	9.482145
A_44_P711071	8.290495	8.280128	7.9475594	8.187151	8.369822	8.341866	8.133043	7.9647956	7.997965	7.947266	8.040769	8.20412	8.257796	7.865802	8.076208	8.397764	8.526632	8.414434	8.196519	8.02704	8.589839	8.333078	8.184478	8.350701
A_44_P913962	8.159465	7.5316477	8.105597	6.712006	6.428389	6.888658	7.6816406	8.403142	7.0319695	7.15582	7.9726424	8.310999	7.0012946	8.501263	7.365447	6.6032467	5.601719	6.6535296	6.645465	7.105511	6.8080864	8.2798	8.412932	6.794882
A_44_P389477	2.0322382	1.9950438	2.1844397	2.2171683	2.2284946	2.3348851	2.1340916	2.1034367	2.881537	2.0547485	2.427045	2.0871096	2.4891284	2.1009333	2.1630855	2.8067245	2.216875	2.3083787	2.307096	2.1866581	2.097196	2.5697057	2.199448	2.126335
A_43_P12146	6.834137	7.4961	7.2183204	7.335362	7.5820966	7.368494	7.6207027	6.839158	7.4857717	6.980277	6.7713456	7.1304984	7.367326	7.0708685	7.171609	8.04652	8.155198	8.097261	6.834137	6.8881006	7.4201565	7.287164	7.2855763	7.360873
A_44_P337510	2.0381372	2.002378	2.2006724	2.2242968	2.2465444	2.3529835	2.1461146	2.112277	2.9173553	2.7749624	2.4794166	2.09444	2.5094023	3.3654344	2.176209	2.8298528	2.229536	2.3191795	2.3297496	2.1989212	2.1023002	2.5970128	2.21348	2.4018068
A_44_P473653	4.670331	4.8547597	3.7945876	5.839333	6.3078756	5.023325	5.173536	5.236673	2.936722	4.632775	4.773657	6.134408	5.4021616	4.7540517	5.7751346	7.2743125	6.567156	8.76424	5.011252	4.029243	6.487606	5.635812	5.3483114	4.627865
A_44_P643312	2.043346	2.0082524	2.2133863	2.2293124	2.2657018	2.3719473	2.155848	2.1209419	2.9509337	2.0672038	2.4811416	2.1023834	2.5289009	2.1148977	2.1899474	2.8508315	2.2385364	2.3268995	2.3529835	2.20995	2.1077101	2.618196	2.2275398	2.1427174
A_44_P531279	2.0456676	2.0116913	2.219573	2.2316668	2.2725427	2.3798249	2.1615367	2.125187	2.9692316	2.0703485	2.4878793	2.1055343	2.5330427	2.118718	2.1951559	2.8594418	2.243431	2.328708	2.364204	2.2162538	2.1090114	2.6259532	2.2323606	2.145511
A_44_P121728	4.721743	5.614166	5.2162743	5.2492924	4.913299	5.4140754	5.1854405	5.3888674	5.604443	5.5982428	4.794055	5.225781	4.94416	5.09173	5.1716785	5.6679273	5.2615604	5.4425335	4.7248497	5.055689	5.6860065	5.050205	5.312799	5.0564575
A_42_P759444	6.366131	5.4056416	7.0125446	6.4483094	6.4372473	6.4213243	7.4807487	6.4608135	6.6434383	7.973003	6.3906426	6.6702824	6.629915	7.19499	7.2932844	7.520979	8.711415	7.5455246	7.157141	6.6574593	6.8967757	6.5920773	7.016983	7.1896615
A_44_P402215	2.0494418	2.0202358	2.233873	2.2375216	2.293665	2.4061875	2.1800332	2.1382618	3.0134196	2.0793123	2.504481	2.1127079	2.5380423	2.1286802	2.199448	2.8764517	2.2528546	2.3290246	2.3941493	2.2283118	2.1131732	2.64424	2.246795	2.1475487
A_44_P804042	5.911048	5.7464094	5.9329896	5.943179	5.9705796	6.064773	5.9401503	6.141407	6.1671886	6.054021	6.171041	5.793167	5.8868656	6.2534375	6.2254586	5.641608	5.733592	6.0273185	6.004525	5.864651	5.722707	5.8030257	6.191657	6.0533257
A_42_P781659	9.957871	9.6107	9.737401	9.850458	9.719741	9.834497	9.373461	9.620439	9.673435	9.78017	10.026284	9.864111	9.652094	9.712613	9.626958	9.375378	9.478657	9.416102	9.761366	9.785772	9.472082	9.671547	9.640096	9.727032
A_44_P208963	3.192978	2.1152992	3.1799815	3.6198053	3.1090279	3.078866	2.1961448	3.643137	3.191303	2.8397274	3.4957464	2.3382337	2.5217311	3.560637	3.2355437	2.8796299	2.2612298	2.5283973	3.4275634	3.5944142	2.1151407	2.774127	2.8614736	3.0144768
A_44_P346730	5.2885566	4.604565	5.3120475	4.9743075	4.697391	4.6644464	4.941984	5.1796417	4.901688	5.086704	5.3076105	5.115583	4.5496035	5.0597367	4.916891	5.3516073	5.6221905	5.5629644	5.4380865	5.271176	4.8041954	4.8528895	5.000078	4.8279705
A_44_P440868	2.0523415	2.030682	2.2381468	2.2412674	2.3109963	2.4370165	2.2046833	2.1532452	3.0614152	2.0902812	2.5158477	2.1183188	2.4935303	2.1402647	2.1708496	2.8700132	2.2661805	2.298656	2.4187443	2.2374024	2.1144567	2.6578505	2.2533536	2.1273007
A_44_P652585	8.158875	7.6223345	8.060007	8.150863	8.058785	8.19887	7.6441617	8.17215	8.125279	8.00785	8.387587	7.8793907	7.617068	8.260223	8.023773	7.325632	7.449908	7.669401	8.22785	7.7403708	7.6039963	7.5952454	7.8497095	7.7085648
A_44_P868890	2.264675	2.3021405	3.9202888	2.239587	2.3033173	2.5173707	2.2105105	2.154449	3.0695198	3.895121	3.2051497	2.300232	3.3911393	3.5517762	3.7406707	2.8479187	2.2701232	2.2608187	2.4198775	2.93779	2.754132	2.6588924	2.8473468	3.3657808
A_44_P390468	2.0519598	2.034913	2.2265017	2.2379134	2.2984767	2.4495142	2.2111804	2.1550336	3.0709925	2.0949764	2.5073247	2.1186368	2.4324522	2.144357	2.1361263	2.8353503	2.2716286	2.2426364	2.4165442	2.2316668	2.1101139	2.6584406	2.2506862	2.1021006
A_44_P513602	9.801184	9.897893	10.16687	10.788842	10.684632	10.423214	9.984345	10.1908865	10.29754	9.864111	10.230591	9.774072	9.835685	10.450177	10.188591	9.40839	9.546125	9.867192	10.075671	9.892846	9.766649	9.878601	10.068432	9.80067
A_44_P249508	2.6557772	2.0373454	2.3733692	3.2450542	3.1937618	3.0275683	2.2121172	3.2074587	3.067122	2.6523886	2.7874074	2.1174142	2.3704154	2.7230964	2.7587783	4.1594005	2.2720668	3.9218457	2.5322556	2.2219088	2.824278	2.6543505	2.2464054	2.4594452
A_44_P582565	3.712828	2.845989	2.3133986	4.5072136	3.8024976	4.51252	4.302343	3.1483984	5.084642	4.586819	2.8141935	4.0169277	3.4865308	3.3121674	2.8269362	4.582819	3.623128	3.51578	3.5247982	2.21348	4.460732	3.8836558	3.1941402	3.2020326
A_43_P19625	5.280474	5.2567973	5.145702	5.058707	5.0869317	5.600136	5.204743	4.802881	5.729424	5.443654	5.165793	5.0063767	5.094929	4.954311	5.036679	6.280029	5.225781	6.134408	4.8187227	4.7266364	5.859274	5.2042894	5.2828813	5.1551194
A_44_P976212	4.0435915	3.4211106	4.637764	4.5384502	4.3947167	4.913671	4.218574	4.644001	4.8795695	4.7178063	4.9713316	4.4192348	4.1845245	5.124213	4.6710663	3.4255385	3.6497493	3.944386	4.860781	4.552498	4.8804135	4.8591013	4.552498	4.3701415
A_44_P188280	7.539975	7.1493015	7.3563976	7.473406	6.609762	7.0810003	6.3188057	7.80613	7.6682982	7.1389937	8.451638	6.907884	6.8501267	7.335362	7.3308873	5.6385713	5.66635	5.0086746	7.855188	7.3936996	6.8521075	6.996619	6.621779	6.7150183
A_44_P503699	7.3710003	7.211581	7.5883946	7.785297	7.5640893	8.006415	7.270516	7.607129	7.684221	7.5522766	7.9323845	7.4667187	7.34707	7.7463965	7.6540375	7.11616	7.3474364	7.4393873	7.468535	7.5420423	7.140634	7.1331277	7.485603	7.363886
A_44_P194166	6.298364	6.9735174	6.3418894	6.303138	6.661738	6.4199524	6.696398	5.959309	6.7173305	6.2743807	6.2733836	6.548768	6.1530075	6.2715836	6.34106	6.7053537	7.2916555	7.091449	5.8554916	5.9637723	7.0203576	6.0271115	6.4734263	6.094301
A_44_P451071	10.215142	9.971571	9.894546	9.8546	9.666037	10.070092	9.949222	10.150188	9.795016	10.1543255	10.274733	9.932697	9.80819	10.1023445	9.738254	10.154829	9.86533	9.770005	10.089253	10.028822	10.149161	9.918306	9.765762	10.074201
A_44_P393778	6.393629	6.507965	6.1561294	6.2202873	6.498017	6.598593	6.0394807	6.044648	6.7002683	6.49213	6.013446	6.443785	6.0263925	6.14394	5.9788995	6.5553827	6.6412573	6.3080664	6.163511	6.032566	6.883837	6.4810987	6.3416195	6.488419
A_44_P344880	10.323551	10.540018	10.612879	10.620671	10.7177	10.80071	10.536623	10.607257	10.72724	10.466324	10.68035	10.407596	10.583783	10.516616	10.670176	10.326195	10.628643	10.757219	10.546109	10.573719	10.275264	10.409187	10.683584	10.514075
A_44_P388349	6.86142	6.7946224	6.6740785	6.4536834	6.7225327	6.743597	6.855026	6.315969	6.43017	6.737334	6.7991085	6.947187	6.8440514	6.8063846	6.725187	7.165185	6.9447856	6.549332	6.710803	6.9377975	6.888468	6.725187	6.951882	7.044903
A_44_P379496	1.9232719	1.9394691	2.0123692	1.9961596	1.9670116	2.1298652	2.0133424	1.9930159	2.9851065	2.6949935	2.001124	1.9492775	2.0931168	2.0175824	1.9765885	2.1054308	2.0149293	1.9951385	2.0347211	2.0230818	1.9646046	2.061461	1.9971875	1.9291563
A_44_P311827	5.9554787	6.482148	6.819482	6.6697397	6.5237327	6.5553827	6.762883	5.8180094	6.578187	6.252548	6.6605053	6.7051334	6.80915	6.4969096	6.911931	6.2309313	6.780096	6.5355334	5.961388	6.299415	6.446384	6.1959205	6.9055533	6.398368
A_42_P489167	9.738254	9.483127	9.83807	9.111795	8.9085245	9.424471	9.548999	9.693535	9.351112	10.68035	9.526822	9.486818	9.621941	9.8715315	9.505093	9.379875	9.268436	8.870531	9.716814	9.831602	9.878246	9.80067	9.456743	10.15645
A_44_P134865	7.504066	7.4576354	7.6387277	7.8438883	7.639298	7.838116	7.4601808	7.9749055	7.980195	7.733233	7.995178	7.4234877	7.405488	7.960921	7.8402658	7.27896	7.571486	7.7617226	7.6540375	7.5648327	7.3107643	7.4201565	7.712291	7.4207964
A_43_P17786	5.1351786	6.3370867	4.0704436	4.342481	3.1151707	4.51672	6.138223	4.9775863	4.8815494	4.331859	4.6735344	4.4589486	3.886466	4.5777526	4.5097585	3.112433	3.8657184	3.724044	3.3921478	4.398826	5.611017	3.3743813	4.4222274	4.3812604
A_44_P367977	1.9337289	1.9285207	2.0213997	2.0217092	2.0900357	2.141788	2.0172198	2.002476	2.3060968	1.9688313	2.0259116	1.9613626	2.1307101	2.019815	1.9911475	2.1772692	2.026112	2.034978	2.0448928	2.0546777	1.9869211	2.0855672	2.0111895	1.9529873
A_44_P274256	4.0624256	2.8878038	2.0237675	2.032604	3.0856447	3.5286813	2.2764888	2.004105	2.4089813	3.4547098	2.8379924	1.963278	2.1389136	2.266275	2.6801515	2.194998	4.213578	3.2927167	2.0480573	2.057676	4.436464	2.091531	2.0139005	2.9052773
A_44_P762828	6.4032955	6.0201054	6.224135	6.2216225	6.493246	6.292591	6.0234685	6.0837092	6.35395	6.131766	6.4359426	6.394424	5.9923453	6.427976	6.115517	5.4781466	5.863455	6.0323176	6.4246507	6.264224	6.0313516	6.165555	6.2550163	6.0683193
A_44_P354150	4.292552	4.0440135	4.359551	3.9801004	4.7187605	4.2325807	4.7483187	4.276352	4.3293056	4.3457623	4.0387073	5.003908	4.501212	4.2133822	4.6316295	4.8414297	4.6546082	4.594069	4.3332624	4.675474	4.5491266	4.851934	4.33067	4.8271933
A_43_P21414	5.949103	6.690048	6.2842364	6.209847	6.1140156	6.648214	5.9568734	5.636349	6.7088966	6.693782	6.712006	6.939852	6.762552	6.3765693	5.9168186	5.9188867	6.200099	6.665218	6.097913	6.2306223	5.997891	6.041368	6.1744013	7.1366467
A_43_P14863	13.261178	13.255796	13.103867	13.184907	13.288255	13.1636915	13.320324	13.172888	13.123654	13.06035	13.079171	13.290274	13.27772	13.006933	13.103867	13.273625	13.038866	13.14195	13.156981	13.161914	13.088362	13.209552	13.211478	13.058899
A_44_P488690	7.3019404	7.6194267	7.3540044	7.2701297	7.4774218	7.462679	7.4123163	7.2969956	7.349431	7.328547	7.087784	7.4401116	7.6548524	7.329212	7.329212	7.9174275	7.88659	7.7211647	7.468976	7.4966774	7.894212	7.424188	7.426651	7.472463
A_44_P274488	1.9491111	1.9213643	2.0364916	2.0504503	2.0189016	2.1574404	2.023651	2.0123692	2.3936193	1.9829298	2.066216	1.9778761	2.1793756	2.0237675	2.0091758	2.2908356	2.0486112	2.085639	2.0688574	2.0746458	2.0107536	2.1298652	2.0311868	1.981467
A_43_P19657	3.829395	3.4767547	3.284775	4.1192465	4.6546082	4.1382823	3.5853086	3.3895504	3.946116	3.2252629	4.1677394	3.957792	2.7721155	3.869942	3.798884	2.307096	3.4790974	2.7108212	4.1439013	2.940474	3.2640028	3.4044209	3.1287353	3.533235
A_44_P1024656	6.962382	7.612247	6.9349384	7.1922846	7.985781	7.5932302	7.804491	6.962028	7.0125446	6.628037	7.005006	7.579004	7.4552536	6.3125873	7.154334	9.271168	9.132694	9.108568	6.907884	6.846332	7.510508	7.244762	7.8189883	7.318226
A_42_P601665	1.9551047	2.4324522	2.045054	2.0660338	2.0331852	2.1653235	3.5155468	2.0170221	2.4324522	4.6864862	2.0867426	1.9855595	2.200133	4.324197	2.0169098	2.3431096	2.060112	2.1070836	3.265529	3.4007487	2.019357	3.2944303	2.040821	2.5544808
A_44_P460864	1.9580913	1.9234537	2.0485132	2.0704906	2.0373945	2.1693418	2.0301309	2.0189483	2.4493058	1.9910483	2.0952556	1.9882143	2.2068925	2.0282118	2.0201106	2.3598742	2.0641007	2.1141052	2.0885105	2.083272	2.0218158	2.163473	2.04552	1.9968258
A_44_P114919	9.262178	9.646855	10.21947	10.4745455	10.224004	10.406659	10.274733	10.567401	10.851782	10.752611	10.126542	9.678574	10.047123	10.62657	10.357806	9.027367	9.700695	10.095777	10.116803	9.771233	9.462095	9.868207	10.054795	9.72021
A_44_P226231	1.8624856	1.992383	1.7631097	1.978597	1.9835966	1.8974426	1.9414715	2.0050328	1.9300894	1.7355065	1.8422267	1.9914204	1.8743486	1.7788988	1.7778862	2.9634268	2.0963266	2.350958	1.8085854	1.8348564	2.0345616	1.7797875	1.8286378	2.8469431
A_43_P11684	8.39075	8.086023	8.342206	8.554017	8.424971	8.913491	8.026686	9.284666	8.494535	8.544871	8.00785	8.510814	8.80456	8.320311	8.25529	7.792922	7.2548585	7.7781115	9.218761	8.745623	8.392295	9.0794115	8.180665	8.964925
A_44_P126311	10.991677	10.839151	10.588155	10.559719	10.818662	10.68625	10.717249	10.735837	10.6016	10.738195	10.317986	10.763803	10.883948	10.6960335	10.4777355	10.938375	10.927988	10.610643	10.856551	10.989144	11.341449	10.994025	10.590029	11.09828
A_44_P516073	7.870492	7.9692893	7.980536	8.066953	8.30741	7.9201922	8.295241	7.5812354	7.979897	7.8646455	7.870492	7.9159565	8.062801	7.691471	8.063056	8.263945	8.46119	8.356885	7.607858	8.145578	7.9329643	7.7960024	8.154877	7.9612784
A_44_P526243	1.9745606	2.0793905	2.0720813	2.0976179	2.069245	4.058022	2.2782435	2.030756	2.5334673	2.0028672	2.1483269	2.1798692	2.257201	2.0356836	2.0432656	2.4703078	3.0542293	2.3953457	2.1209419	2.0990832	2.035071	3.5178833	2.0756962	2.4679697
A_44_P545686	2.0785966	2.0911956	1.8834336	1.9021177	2.0057178	2.3505225	2.2106447	2.1577559	2.0104768	2.0678582	1.943998	1.9860626	2.053218	1.9652988	2.3959332	1.943335	1.9963729	1.9861827	1.9066223	1.9251364	1.8974426	1.9230969	1.9107771	1.9587055
A_44_P199077	7.1470656	7.2365484	7.236165	7.165185	7.370616	7.353771	6.951257	7.100449	7.4334626	7.222976	7.2539544	7.2975764	7.397355	7.1591825	7.4800982	7.122179	7.325632	7.301545	7.2409086	7.2578955	7.40202	7.108673	7.3863263	7.296488
A_43_P15275	11.411746	11.478542	11.091145	11.157495	11.27628	11.197402	11.333157	11.36372	11.347029	11.414927	11.1178255	11.275387	11.526179	11.203721	11.253064	11.779776	11.693016	11.556893	11.38928	11.414218	11.595788	11.349529	11.176982	11.289844
A_44_P527770	1.9880892	1.9475919	2.0930343	2.116547	2.0967548	2.2165027	2.2537649	2.0412688	2.5995622	2.0116913	2.1943533	2.3461618	2.304377	2.0458534	2.3659189	2.545515	2.1134028	2.1772692	2.1471148	2.111137	2.0678582	2.3011038	2.318828	2.0402002
A_42_P602724	15.394493	15.345125	16.591291	15.768751	15.01575	16.242159	14.782641	16.525734	16.705507	16.680006	15.468972	16.263275	16.348488	16.600227	16.234413	11.819496	12.80529	11.1178255	16.124376	17.386152	16.085732	16.705507	15.804583	15.972833
A_44_P670277	1.9942349	1.953734	2.103362	2.1264684	2.1092403	2.2293124	2.0660338	2.0491822	2.6340556	2.0161407	2.2231297	2.029207	2.3264692	2.05166	2.0826137	2.5844615	2.1254997	2.1965168	2.1624262	2.1192312	2.0539448	2.3346674	2.337235	2.051374
A_44_P223741	6.693267	6.69825	6.6131086	6.730417	6.5155196	6.547673	6.662037	6.685962	6.816249	6.360849	6.736252	7.1146345	6.5319443	6.7244163	6.3805685	6.921589	6.8315487	7.1871243	6.3120613	6.4435363	6.5453196	6.8489165	7.1132183	6.500518
A_43_P15524	8.386244	8.408847	8.341563	8.099026	8.395296	8.292717	8.481793	8.791497	8.103996	8.790777	8.419647	8.509418	8.273994	8.349766	8.376649	8.586478	8.556695	8.774617	8.456226	8.284026	8.454372	8.561876	8.533871	8.588405
A_44_P803194	2.0028672	2.4110107	2.1189888	2.1433253	2.1323414	2.2498765	2.0806293	2.060112	2.69425	2.024786	2.2670376	2.041067	2.3670359	2.0633252	2.1005845	2.6392047	2.1468616	2.2181091	2.1933165	2.1323414	2.06381	2.3893607	2.1267295	2.2261605
(-)3xSLv1	1.8363211	1.819197	1.8749168	1.8515936	1.8859912	1.9481807	1.8784512	1.8749644	1.985355	1.8475119	1.9086593	1.8611616	1.9275749	1.8819982	1.8736709	1.947997	1.8803136	1.8720014	1.926167	1.8982248	1.8761493	1.9511044	1.9004464	1.8585145
A_44_P247456	2.0745218	1.9697716	2.131105	2.1556368	2.1489425	2.268308	2.746655	2.0689561	2.731329	2.170312	2.3004346	2.7534235	2.3963015	2.0704381	2.1131732	2.67701	2.1596386	2.2332487	2.212495	2.1411703	2.602258	2.4274056	2.1399622	2.0823982
A_44_P380839	9.491766	9.024118	9.866196	9.236757	8.454669	9.531953	9.197006	10.159634	9.32659	10.858862	9.579617	9.515354	9.317544	10.3016615	9.5402775	8.493894	8.48091	8.187151	9.88105	9.922063	9.795016	9.7756	9.321479	10.343866
A_44_P786073	2.0151591	1.9758705	2.7212036	2.9876626	2.1685407	2.2831678	2.5047235	2.0775697	2.7690506	2.0357397	2.332005	2.059226	2.4221292	2.077864	2.1264684	3.2823682	2.1741033	2.251551	2.2381468	2.6198173	2.0783305	2.4649482	2.1528873	2.5883422
A_44_P470114	2.0180824	1.9788767	2.1495602	2.1790283	2.1763775	2.29107	2.1049542	2.082459	2.7901115	2.0386114	2.3499424	2.065136	2.438397	2.081535	2.1338866	2.7290778	2.1819603	2.2616334	2.2471523	2.156134	2.081616	2.482426	2.1594737	2.1023834
A_44_P461154	11.080649	10.357806	11.866725	11.300138	9.622357	11.497394	10.814222	12.535604	11.775242	13.014943	11.420204	10.965874	11.145498	12.202745	11.358824	9.238548	9.336685	9.055455	12.107591	12.150689	11.412436	11.860168	10.67625	12.465213
A_44_P388435	5.892409	5.9501734	5.9546294	6.0366387	6.0503316	6.027799	5.6991377	5.9030643	6.0767565	5.5258594	6.04552	6.3571577	6.036499	5.7404575	5.8622966	5.4148746	5.1686473	4.791275	5.8461027	5.8076963	6.4185357	5.846976	5.7059073	5.7374167
A_44_P410812	5.5172	5.704661	5.587414	5.7749043	6.252968	5.4769096	5.9421005	5.616936	5.4866123	5.0168304	5.330659	5.733592	6.092674	5.523204	5.6084538	6.24685	6.029676	6.253725	5.6887584	5.712238	5.654881	5.5996795	5.330444	5.7316184
A_44_P869212	2.1652	4.032267	3.3586612	3.3537753	3.3554447	3.1347961	3.8606598	2.7170146	3.259932	3.3235843	2.9888566	2.619631	3.8694887	2.8803847	3.6350067	2.7949414	2.9709423	3.4039059	3.5280583	2.6702518	3.6814177	2.5550284	2.997398	3.7581563
A_44_P363156	8.322543	8.043295	8.331582	8.401364	8.199721	8.010613	7.982137	8.269836	8.138782	8.21779	8.3424425	8.223906	8.036491	8.400821	8.113089	8.369514	8.235456	8.456226	8.192046	8.059642	7.721864	7.992037	8.081624	7.9303274
A_44_P416032	2.035833	1.9992985	2.1963613	2.2214122	2.2407665	2.3442338	2.1405034	2.1091344	2.9055452	2.0591412	2.4466133	2.0918894	2.509573	2.1044738	2.1789052	2.8215268	2.2249146	2.317558	2.3219554	2.192715	2.0999997	2.5842607	2.2075112	2.1342943
A_44_P461383	3.8153899	4.449617	3.916357	4.0177855	4.3522882	4.4260187	3.6091754	3.5119514	3.542413	3.6978545	3.2511601	4.3148613	3.639099	2.5042467	4.4245143	3.399366	3.3849275	3.4605596	4.307438	3.5630841	2.6537356	3.2868388	3.5559883	3.2535691
A_44_P204941	2.7511544	3.9197369	3.4061925	3.3683388	2.2573452	3.9803739	3.2688937	3.9769897	3.7541044	4.544207	3.1137211	3.5529435	3.6563063	3.541473	3.5632539	4.13275	4.584302	3.837348	2.9546297	3.3486629	5.3483114	2.96197	3.5636299	3.6839058
A_44_P853554	2.0434759	2.009313	2.2143352	2.2291641	3.8378985	2.3714721	2.1564825	2.1219854	2.9567926	2.0672984	2.4829009	2.1025825	2.5346565	2.115069	2.198463	2.8505836	2.2399142	2.328354	2.3556182	2.210093	2.1074924	2.6179	2.228062	2.1461146
A_44_P731179	2.0459144	2.0128372	2.2205212	2.230921	2.273591	2.3792307	2.1623137	2.1260796	2.9750702	2.0704381	2.4898663	2.1059346	2.5426655	2.1190534	2.2027733	2.859215	2.2435873	2.3299499	2.366532	2.216679	2.1087806	2.6256888	2.2326565	2.1484394
A_43_P16183	2.667968	2.0528536	2.5580227	2.235435	2.28212	2.3900065	3.3683388	2.130563	2.9880466	3.0479302	2.4950106	2.1930354	2.8551137	2.1228893	2.5680153	2.8661864	2.2468889	2.4523659	2.375776	3.3919318	2.1104186	2.6334808	2.2374024	2.1492841
A_44_P336714	9.525025	7.570525	9.510023	9.298239	9.248668	9.369808	9.593649	9.586128	9.452587	9.646243	9.355706	9.455334	9.485115	9.469866	9.50405	9.364577	9.561521	9.456743	9.590726	9.636197	9.636715	9.536425	9.467358	9.577986
A_44_P348607	10.271938	10.22342	10.201723	10.282368	10.205133	10.09357	10.162363	10.104862	10.068432	10.273011	10.166432	10.165418	10.303559	10.152043	10.163787	10.414958	10.233637	10.032929	10.33387	10.434106	10.189747	9.96228	10.049557	10.105497
A_44_P1060382	11.333157	11.056865	11.25912	10.972077	10.747296	11.347029	10.888438	11.614367	11.2550955	12.048935	11.499154	11.658336	11.0707035	11.5573635	11.034072	11.435708	11.034072	11.244977	11.927985	11.55815	11.422534	11.480352	10.944362	11.866725
A_44_P548604	2.0506988	2.0250514	2.2377696	2.2392113	2.3038437	2.419689	2.192715	2.1461146	3.0378983	2.084445	2.512781	2.1152992	2.5325122	2.1325436	2.2012522	2.8760004	2.2575235	2.323169	2.4082065	2.2343676	2.1137552	2.6501665	2.2500367	2.1435075
A_43_P12708	4.678846	4.689493	4.9302645	4.7657223	4.271717	5.2176447	4.6276407	5.223779	5.1714582	5.1919446	4.8689547	4.7128572	5.119823	5.2796497	4.94693	4.715011	4.8302627	4.338398	5.492754	5.175295	5.0546155	5.063243	4.872302	5.172913
A_44_P131296	5.6970854	5.769473	5.1418414	4.916891	5.4588313	5.1292014	5.197101	5.1207027	5.0123725	4.7712617	5.067412	5.8110433	5.4260287	4.982755	4.9239125	6.432343	5.689474	5.911326	4.748833	5.2677402	5.2766156	5.541152	5.724593	5.086704
A_43_P14591	4.018832	4.663716	3.9655776	3.7672198	3.776872	3.8207383	4.6494174	3.6607401	3.0624905	4.2025523	3.351062	3.7841578	4.090879	4.001514	3.8799357	5.212493	4.7248497	4.491137	3.7486084	4.0954757	3.5184453	4.1612196	4.3303556	3.4108145
A_44_P616936	2.051923	2.032604	2.2323606	2.238839	2.3045645	2.4393215	2.2071047	2.1538882	3.0664387	2.0918894	2.512973	2.1181831	2.475763	2.1415095	2.1626065	2.8530874	2.2677767	2.2760448	2.4178488	2.2350287	2.1120815	2.6567833	2.2517762	2.118718
A_44_P409820	4.798301	4.4325023	5.14597	3.8046448	4.516485	4.091115	4.527285	4.1829042	4.071152	4.4785037	4.635404	4.2928185	4.410812	4.63362	4.4512696	4.325005	4.3681245	4.071152	4.3659067	5.017726	4.7123613	4.4452453	3.9597356	4.650108
A_44_P370587	6.1237955	5.6062546	6.3645916	5.5273542	5.5182943	5.6853676	5.5663095	5.839333	5.7835298	5.994733	5.891612	5.256211	5.347134	6.4310355	6.125262	5.830245	5.8457212	5.531864	6.0685225	6.227845	5.5710387	5.4250736	5.7414527	5.7548337
A_44_P779338	6.4761567	6.5337367	6.89465	6.3093605	6.2886887	6.712259	6.6108127	6.1572995	5.965347	6.730652	6.322147	6.2574463	6.489414	6.634692	6.2889132	6.2778006	6.9539294	5.78396	6.6340365	6.973775	6.62569	5.9462337	6.0956025	6.096002
A_42_P770055	9.975912	9.903398	9.836093	9.892377	10.03474	9.971571	9.853945	9.757418	9.894933	9.823935	10.110051	10.075132	9.914411	9.966073	9.873424	10.244444	10.313012	10.316124	9.824926	9.970471	9.862656	10.060975	9.986721	10.026637
A_44_P665677	8.955227	8.652113	8.440094	8.730063	8.560624	8.221593	8.543816	8.648877	8.51413	8.438047	9.094266	8.729618	8.566162	8.879146	8.394047	8.251976	8.184071	8.330557	8.679388	8.415823	8.141342	8.620067	8.832183	8.21779
A_44_P1030258	1.8764328	1.8561752	1.9765885	1.8978033	1.924067	1.964001	1.8958758	1.9060853	2.2229667	1.9762696	1.9883564	1.9123875	1.9831042	2.0299106	2.3497596	1.9768654	1.9511044	1.9799783	1.9884691	1.9412837	1.9151626	1.9779694	1.9195393	1.9117308
A_43_P15530	1.8837723	1.7732149	1.774543	1.8603688	1.8146591	1.8888828	1.8470664	1.8139095	1.90055	1.7498791	1.8442007	1.9766467	1.8254051	1.835663	1.7770467	1.8947625	1.8332198	1.815352	1.8478117	1.8358442	1.7957386	1.8532987	1.781398	1.7880416
A_44_P153996	2.0412688	2.0398846	2.153959	2.2103682	2.2222826	2.4457057	2.2068925	2.8983986	3.0223346	2.0922081	2.415342	2.1091344	2.1869528	2.142209	2.0154393	2.6482906	2.2626042	2.1095212	2.3588827	2.176674	2.851274	2.631739	2.209309	2.0188024
A_44_P189139	8.773023	8.180665	8.647028	8.712592	8.310055	8.70787	8.264859	9.040804	8.782424	8.8813305	9.142288	8.498174	8.21148	9.055085	8.6085	7.3043623	8.050498	7.95974	8.944477	8.604175	8.187151	8.290129	8.287808	8.286002
A_44_P316713	1.9090779	1.9524505	2.0006657	1.9609287	1.9407226	2.1034367	2.0075119	1.9751045	2.1376584	1.9356053	1.9691957	1.9371847	2.040479	2.01042	1.9524938	2.0348089	2.007313	1.945406	2.0311244	1.9932774	1.9302083	2.0431092	1.9773688	1.901676
A_44_P397460	7.597682	7.2910056	7.442255	7.9145703	7.90876	7.8839993	7.511979	7.891079	7.7303743	7.305669	8.017669	7.8362565	7.256209	7.6921077	7.7781115	6.958022	7.544802	7.8035502	7.7898192	7.2131	7.377164	7.627316	7.7718115	7.6143537
A_44_P189542	4.0817037	3.1289225	3.8876283	3.9870577	4.2379875	4.1422267	2.3761408	2.711677	4.4322424	3.302418	4.0380654	2.9099722	2.060892	3.3484046	3.1255796	2.060991	3.758415	2.637212	3.4401574	2.3944283	4.65146	2.9397902	3.8081164	3.8133805
A_43_P10628	4.5978875	4.5747514	4.319894	4.494778	4.9497476	4.559857	4.3072124	3.8576438	4.684411	3.8269193	4.5024323	4.4864984	4.1718817	4.517608	4.6593294	4.278036	5.128086	4.638678	4.256789	3.873959	4.606862	4.015909	4.3681245	4.561639
A_42_P762924	9.9235115	9.86533	9.80067	9.546541	9.41721	9.916624	9.511586	9.595658	9.6931505	9.86533	9.661392	9.764292	9.954418	9.724223	9.657415	10.04215	9.873424	9.505546	9.669579	10.089958	9.925821	9.791286	9.756956	10.06576
A_44_P185459	2.2157605	1.9397525	2.0116913	2.0455935	2.0685735	2.1237679	2.4144166	1.991374	2.2208023	2.2222826	1.9979606	1.947484	2.0900357	2.6473072	2.4780567	2.1007202	2.0136547	2.5164964	2.0338142	2.7963812	2.3517036	2.0575144	2.277326	2.4577255
A_43_P13824	1.9240212	1.9374297	2.0127826	1.9990444	1.9694998	2.1266575	2.86313	1.9936595	2.2346964	1.9578587	2.003913	1.9498147	2.0992966	2.0161407	1.9802403	2.1141052	2.015107	2.000208	2.034855	2.0239282	1.9665831	2.0616772	1.9979606	1.9322379
A_44_P259067	1.9252893	1.9345409	2.0149293	2.0046399	1.974336	2.1310408	2.013535	1.9960085	2.2546833	1.9604505	2.009265	1.9522768	2.1076462	2.0167494	1.9838464	2.1270509	2.0166411	2.009313	2.036547	2.0304964	1.971665	2.0653853	2.000616	1.9369578
A_44_P937195	3.116813	3.7355108	3.2472906	2.9886084	3.129549	2.1334443	3.2029643	2.861215	3.1567438	3.1503713	2.8680053	3.7219174	2.114541	3.4745827	2.819866	3.4879215	3.7051842	2.9299922	2.0386114	2.8901193	3.582358	3.1280084	3.1274111	3.4320726
A_44_P1045354	12.976512	12.221173	13.017567	12.995739	12.606221	13.079171	12.052681	12.751796	12.961383	12.801455	13.356023	12.949142	12.995739	13.040236	13.117937	11.42753	11.354568	11.40509	12.811541	12.971406	12.84807	12.825631	13.003058	12.827483
A_44_P506024	3.5275772	3.9326425	2.323392	2.0188646	3.3683388	2.5833046	3.4108145	2.3358805	3.8453014	3.4816296	2.0242898	3.1261623	2.1288552	2.678407	3.0747392	2.1691115	3.3486629	2.658626	2.0431092	2.0504503	4.20014	2.0811663	2.808262	2.6148775
RC2	1.8070308	1.7862905	1.8569362	2.0014355	1.8694456	1.9522768	2.0593688	1.8614812	1.9985993	1.833462	1.8852267	1.8353323	1.9409238	1.8820516	1.8569362	1.9355234	1.8936385	1.8740726	1.9241135	1.8925693	1.951203	1.9083563	1.8792312	1.8522282
A_44_P840327	2.0806293	1.9245676	2.4939973	2.0277848	1.9957795	2.1414213	2.0173209	2.0039666	2.3267	2.3518429	2.056649	2.318462	2.1432414	2.6564436	1.9968258	2.202385	2.0293462	2.3566191	2.0489807	2.0572813	1.9922333	2.09159	2.0147486	2.53131
A_44_P312095	1.938376	1.9232719	2.0259538	2.031667	1.9996948	2.1435792	2.0179176	2.0053585	2.336826	1.973351	2.0378537	1.9665277	2.1512973	5.6193504	1.9991413	2.2141323	2.032175	2.05401	2.0522041	2.99767	1.995198	2.0966682	2.0169098	1.9634686
A_44_P508917	3.764687	2.9897616	3.32837	2.4225233	3.5838802	2.1457083	3.1029844	2.7686172	3.5898058	2.9680855	3.838201	4.44542	3.0000312	3.5354238	2.7268376	2.2307081	3.562159	3.1196969	3.5964775	2.496555	1.9986526	3.9335344	3.3082712	3.2804158
A_44_P961911	1.9425043	2.1630855	4.588999	4.119111	3.7750764	3.731275	4.671852	4.119896	4.5914364	4.08583	4.2241397	3.9399836	4.4293175	4.4493475	4.4768033	2.2458286	3.64619	2.6241877	4.6808553	4.3784404	2.0019655	4.197629	3.396474	4.3232565
A_44_P250879	6.999118	7.210091	5.6734214	6.436498	6.5466137	7.0704947	6.4127364	5.4689255	7.0857444	6.4203467	6.431499	6.7131877	6.488102	6.472603	6.38602	7.1484346	7.0875196	7.0145473	6.135306	6.38602	7.606508	6.6187143	6.4531593	6.549332
A_44_P654666	5.6057816	6.8935814	5.0628414	6.004138	6.8246045	5.7186046	7.0440507	6.213096	6.1676755	6.3193984	5.7127213	6.2645125	6.032889	5.122367	6.4187884	8.775074	9.136771	8.561072	6.651137	5.027788	7.048002	6.671094	7.0672617	5.832844
A_44_P412277	17.181181	16.78016	17.346613	17.055143	16.724377	17.2533	16.532057	17.281567	17.237942	17.43669	17.328373	17.086617	17.14684	17.386152	17.293777	15.742492	15.927828	15.956705	17.191488	17.457731	17.07277	17.086617	17.123495	17.039454
A_44_P723160	2.012981	2.6567833	2.0400767	3.8191247	2.6926694	2.1572003	2.0893698	2.013404	2.4110107	1.9845948	2.076147	1.9812582	2.1899474	2.0233977	2.015326	2.3139777	3.5013335	2.0970483	2.0744216	2.076147	3.1105232	2.139542	2.034503	1.9879023
A_44_P242712	1.953321	1.9210398	2.0428123	2.0618556	2.0300152	2.1599066	2.026369	2.015107	2.4225233	1.9863057	2.082459	1.9834727	2.1986432	2.024786	2.0176783	2.3299499	2.0569391	2.1041036	2.0796726	2.0781245	2.0167096	2.1462293	2.0383646	1.991374
A_44_P945759	4.028602	4.527926	4.7715383	4.740076	4.9180713	4.7251644	4.5671825	5.0722675	4.424059	4.688212	4.436464	4.4419436	4.350347	4.7017446	4.5635147	3.0661316	3.950928	3.1184866	3.8220665	4.827683	4.8878217	5.0351934	4.599272	4.710845
A_44_P204499	1.958864	1.9228425	2.0488367	2.0712235	2.0386584	2.1661298	2.0294766	2.0188024	2.4528008	1.9906845	2.0982242	1.9884286	2.2115083	2.0266576	2.024415	2.3657086	2.0656052	2.117321	2.089672	2.0822191	2.0221055	2.1650574	2.0464718	1.999572
A_44_P324878	6.92627	6.9928875	7.124013	7.305669	7.6540375	7.016696	7.247144	7.1965156	7.0533094	7.240647	7.231619	7.5775046	7.4193234	7.1993155	7.2299232	6.791349	7.5070558	7.0796175	7.5175486	7.5037675	7.191557	7.291414	7.6081786	7.075738
A_44_P105119	2.2933543	2.1814961	2.0570598	2.079934	2.8878038	2.772634	2.0336044	2.0218158	2.4786165	2.2214122	2.1158824	2.2221181	2.2268355	2.0287304	2.0308952	2.4027376	2.0745792	2.1293383	2.1000738	2.0873525	2.564949	2.1877694	2.0540783	2.0075655
A_44_P194088	8.125279	7.881404	7.5528693	7.592465	7.8646455	7.6416116	7.379045	7.619736	7.1920595	7.2280645	7.6888776	7.881404	7.4301662	7.6652617	7.3021975	7.093677	6.79274	6.9587407	7.412862	7.585073	7.7960024	7.661149	7.710689	7.707842
A_44_P498516	3.7249494	5.5298133	3.8107643	3.9736397	4.85264	5.0488205	5.1054244	4.674128	5.3453526	5.0786095	3.3133285	3.8034856	4.3186116	5.506271	4.241401	4.2110777	4.6269875	3.843231	4.195692	2.5920887	5.6027613	4.322764	4.4025335	4.4755144
A_44_P118468	8.402272	8.317439	7.86259	8.395054	8.388586	8.514452	8.400422	8.107344	8.285644	8.04652	8.148719	8.50473	8.637268	7.967745	8.331315	8.666592	8.642092	8.2977295	7.958719	8.350701	8.762756	8.638791	8.364229	8.512789
A_44_P577555	1.975711	1.9350718	2.073109	2.0985014	2.0704906	2.1921775	2.0435386	2.0308952	2.5413027	2.0027225	2.1512973	2.0076818	2.2645032	2.0348089	2.049075	2.475763	2.0934527	2.152451	2.1228893	2.097815	2.0351305	2.2379134	2.0766392	2.024339
A_44_P451458	1.9788767	1.93863	2.0774457	2.1027145	2.0771554	2.1989212	2.0475578	2.0336044	3.1649086	2.0053585	2.1614132	2.0111516	2.2764888	2.0373945	2.0548344	2.4935303	2.0977051	2.1599066	2.1290395	2.1016045	2.0378537	2.2533536	2.0816724	2.0293462
A_43_P20674	4.771883	4.855921	4.873663	5.0085	5.358221	5.1923757	5.236673	4.569377	5.0446033	4.903247	5.0401616	5.1366653	5.092568	4.7658734	5.1297364	5.4866123	5.664272	5.5990486	5.130718	5.2725415	5.1528883	5.071943	5.0752463	5.1264853
A_44_P844244	7.989065	7.135787	7.075738	7.369915	7.802935	7.136929	6.7686853	7.345104	6.9451904	6.6825705	7.896602	7.274018	6.956759	7.321371	7.0708685	6.526083	6.8152056	6.5629272	7.292015	6.7077994	7.332447	7.2683854	7.40697	6.953343
A_44_P649990	6.8297834	6.976734	6.3571577	6.4443407	6.427976	6.4082947	6.720571	6.733085	6.1418786	5.9325204	6.3819623	6.5436535	6.2965474	6.3771	6.424977	6.615743	6.3503003	6.745332	6.446154	6.5146155	6.457765	6.6311736	6.591091	6.3549695
A_44_P212826	9.436697	9.44763	9.3412	9.264068	9.597704	9.353269	9.431493	9.484624	9.593649	9.338557	9.458387	9.407947	9.4718	9.292778	9.466873	9.542197	9.428899	9.573736	9.462095	9.309418	9.28744	9.395802	9.357067	9.219603
A_44_P241799	2.3448324	2.3112829	2.3278964	2.7108212	2.1105795	2.885188	3.089508	2.0497062	2.6385586	2.0160658	2.228062	2.4531963	2.7284834	2.0513055	2.749173	2.5885923	2.1272035	2.5774624	2.1649563	2.3790617	3.688631	2.3363698	2.4657025	2.8794014
A_44_P313767	5.788521	6.0282817	6.0486846	5.593626	5.693925	6.0282817	5.230864	5.4441586	6.2378197	6.0728292	5.5161405	5.894768	5.9418383	6.3454566	5.9273105	6.031595	5.644784	5.6337657	6.4241524	5.9320793	5.9175735	6.031595	5.546972	6.049526
A_44_P261588	5.602295	5.308378	5.7785625	5.9705796	5.867528	5.7597823	5.833833	6.0353203	5.7485995	5.7160554	5.8389983	5.663515	5.7779365	6.1088696	5.751473	5.466477	5.7597823	5.6798596	5.841522	5.867851	5.489708	5.8698487	5.7289762	5.753689
A_44_P518547	3.2941904	3.5131757	3.1772234	3.566305	3.3068027	3.7789547	3.62006	3.2417126	3.7519333	3.9126868	2.5874417	3.4297862	2.8326702	2.932275	3.022044	2.6429262	3.3224165	2.2227967	3.3685837	2.9594357	3.9958017	3.5997076	3.726826	3.4131033
A_43_P19327	8.745968	8.48326	7.838552	8.087666	8.425289	8.373926	7.717222	7.0428214	7.8470283	7.5367146	8.233685	8.505747	8.323885	7.441018	7.674214	8.779362	8.555823	8.091428	7.981802	7.799956	8.490396	7.854176	8.050129	8.177242
A_43_P17457	6.3118362	6.0887175	6.0526457	5.842349	6.054749	6.0457373	5.8882723	7.2002473	6.793998	6.396133	6.342645	6.429633	6.7806053	6.847059	6.4010143	6.5746417	6.7007136	6.9865155	7.1495686	7.602263	6.5567546	6.9122334	5.8766513	6.0473404
A_44_P465281	6.8225045	6.6236978	6.7185745	6.537213	6.8022246	6.9267015	6.4862013	6.6535296	6.8875914	6.8436027	6.7615633	6.721523	6.730652	6.580894	6.8961153	6.6699567	6.9926023	6.8422947	6.8419867	7.07017	7.0943604	6.8460293	6.9589605	6.992255
A_44_P609668	2.6355848	3.3564	5.434208	5.385263	2.6482906	5.1428146	2.1001015	2.2321339	5.5578156	8.909842	5.729863	5.496824	3.2313576	7.259363	5.047327	2.7156293	2.1765182	2.6973317	7.830274	8.139667	2.2775574	6.242153	2.1538882	6.735921
A_44_P455479	8.292402	8.560624	8.500571	8.595397	8.53095	8.689474	8.990165	8.908054	8.579622	9.108994	8.539937	8.492373	8.28098	8.711415	8.236063	10.226544	9.390344	9.669249	8.672894	9.051765	8.556915	8.6572485	8.422933	8.6085
A_44_P301717	2.0215175	1.9828677	2.1579602	2.18977	2.1908956	2.2996275	2.1104186	2.0876272	2.8184721	2.0417287	2.3722982	2.0712235	2.462773	2.0851953	2.1472962	2.749885	2.1956513	2.2783992	2.264675	2.1628175	2.08479	2.500935	2.1679792	2.112191
A_44_P746702	2.0242898	1.9862509	2.1643815	2.2006724	2.2025201	2.3092637	2.1158824	2.0922081	2.8371973	2.0451944	2.3872836	2.0750368	2.473842	2.08925	2.15513	2.7635021	2.2027733	2.4794166	2.2754977	2.1681092	2.0876272	2.5171413	2.1752155	2.1174822
A_44_P429507	2.0273707	1.990028	2.172068	2.2085083	2.2109418	2.318984	2.1219163	2.0969872	2.8573463	2.0491822	2.4040961	2.0796726	2.4868894	2.0929248	2.164526	2.7792137	2.2087967	2.300232	2.7059748	2.1752155	2.2727568	2.537661	2.1832478	2.2350287
A_44_P554650	8.414196	9.330606	8.157087	8.538944	8.481232	8.599488	8.509042	8.528918	8.998139	8.915891	8.002217	8.558252	8.540231	8.086023	7.95608	9.279711	8.5225115	7.8736553	8.431396	8.273569	9.086304	8.477074	8.505418	8.40414
A_42_P602570	5.1673346	5.2075615	7.918732	7.0035305	2.7640276	7.734944	4.822521	5.9837127	8.532737	10.8038645	7.7132382	7.3436217	6.4459114	9.929535	7.4254813	2.8098412	2.2199607	2.813719	8.653247	9.658627	4.558636	7.870754	4.4805417	8.40378
A_42_P693715	6.1936727	5.7749043	5.847598	6.1733737	6.1733737	6.1498647	5.739336	6.4426427	5.8895454	5.962625	6.243949	5.869337	5.5132146	5.9750834	6.125085	5.7488256	5.4583926	5.755425	6.2449503	5.876458	6.012386	5.6587963	6.030232	5.945801
A_44_P443343	2.2383196	2.1867802	2.9364736	2.3804028	2.3262498	2.652645	2.1018178	2.545701	1.9806131	2.768154	3.1636715	2.5494082	2.7296054	2.8087332	2.6440423	1.9312445	2.462773	1.9554408	2.9314063	3.213248	2.288297	2.95971	2.279619	2.5067904
A_44_P833199	11.451462	14.482795	11.172988	11.158133	9.766649	10.368961	10.869276	10.7068	13.534046	10.156829	11.660193	9.836093	14.156383	10.749543	10.949341	10.764813	11.0265665	9.835685	11.851217	10.516616	11.353892	10.42123	10.766978	11.274665
A_44_P317727	2.0436487	2.0100749	2.2153354	6.4974275	2.2674286	2.3713014	2.1570976	2.1228068	2.960934	2.0675316	2.484023	2.102859	2.545245	2.1152258	2.2071047	2.8503096	2.2404351	2.3297496	2.3598742	2.2115083	2.1066132	2.6172874	2.2284946	2.148811
A_44_P346782	4.202287	3.3312802	4.282223	4.614077	4.3343735	4.734813	3.9617336	4.5173883	4.5568314	3.8883822	4.5741177	3.6387722	4.304043	4.170464	4.9624596	3.1266637	3.8026907	3.7134326	4.3863883	4.097649	4.248277	3.81116	4.2611947	4.3891788
A_42_P621514	2.3163517	2.0167494	2.7916	2.7983465	3.1258821	2.3902676	3.0467408	2.1317368	2.9931562	2.6365826	2.4978607	2.3610523	2.553476	2.122973	2.7826195	2.8649023	2.568503	2.33142	2.7354631	2.6815858	2.5151942	2.632919	3.1289225	2.6375496
A_44_P279912	9.748493	9.5456705	9.509167	9.604616	9.667171	9.585155	9.624064	9.343352	9.527258	9.659503	9.664241	9.675101	9.748917	9.581528	9.5889015	10.099928	10.098449	9.735287	9.626195	9.842508	9.676591	9.67548	9.683403	9.766202
A_44_P474391	7.1188254	6.9730883	6.799873	7.8291206	7.809723	7.370616	6.899681	7.0440507	7.2784534	6.4969096	7.3264623	7.287774	6.86224	7.058689	7.140016	6.6865034	6.83675	7.07017	7.188245	6.662037	6.9696393	6.780096	7.1540093	6.799873
A_44_P493571	6.8074403	6.270521	6.260824	6.337386	6.9434824	6.28534	5.9019036	5.8501005	5.961124	5.808846	6.3702655	6.640556	6.541696	6.219573	5.8651123	6.076452	5.707289	5.607916	6.335219	6.71383	6.813665	6.5059443	6.470661	6.337386
A_44_P370267	6.933684	7.68473	8.02937	8.01118	8.552593	7.950975	8.70259	8.082036	8.093469	8.4081955	7.830274	7.8484373	7.905229	7.680293	8.061232	9.498558	8.987377	9.421363	7.914804	7.6745133	7.457266	7.960675	7.980195	7.7818313
A_44_P468522	2.0510063	2.0275235	2.2364628	2.2386928	2.306287	2.4236648	2.1958477	2.1507552	3.047559	2.086135	2.513468	2.1158824	2.5256042	2.1349802	2.1978676	2.870299	2.2606535	2.3163517	2.4124908	2.234822	2.1469536	2.6517901	2.86363	2.1384873
A_44_P127294	7.2794585	7.409437	7.083563	7.3021975	7.609378	7.2438126	7.454048	7.1208334	7.492132	7.4201565	6.742171	7.0133615	7.7721777	7.057426	7.5164146	7.827802	7.728752	7.990475	7.118517	7.106005	7.756363	7.379045	7.593516	7.197513
A_44_P589887	3.6645632	3.03424	3.5398777	3.834686	4.1234083	3.2108865	3.7473838	3.3532228	3.8823898	3.0641448	3.5481966	2.4365041	3.7059312	2.9216511	3.5750418	2.8544042	3.5714524	3.8525312	2.4158742	3.7079191	3.915076	3.1595602	3.9105728	3.8176093
A_44_P371339	2.120057	2.2486408	1.9321854	2.3648446	2.4018068	1.9431711	2.2767239	1.9187758	1.8528984	2.1450717	1.8764328	2.387099	2.7666683	2.4516807	1.7824396	2.0621128	2.6241877	2.64504	2.5956507	2.3503602	2.1362593	1.8745165	2.2919161	2.525812
A_44_P667489	4.2516246	4.164712	5.133954	5.889933	5.464476	4.647876	5.70712	5.401683	4.7705164	4.2379875	4.235341	4.766904	5.308378	4.9329276	5.0066676	2.8319752	2.955588	2.2493625	4.8614354	5.259585	5.349128	5.0639586	4.8729033	5.3996534
A_44_P342606	9.484624	9.84865	9.103597	9.1293	9.662265	9.588478	9.675101	8.901529	9.112352	9.2066	9.032185	9.550277	9.388199	9.093637	9.158084	9.8482	9.83214	9.321034	9.394579	9.379875	10.091466	9.534603	9.2155905	9.516139
A_44_P447451	2.1407955	2.0365193	2.2085083	2.2325625	2.2814503	2.4454463	2.2107866	2.1536462	3.0661316	2.1438432	2.4933352	2.116088	2.385644	2.1437721	2.1183188	2.9641907	2.2692394	2.213949	2.4072096	2.2208023	2.1029282	2.6515238	2.2435873	2.0845134
A_44_P997962	7.7601237	7.5271144	7.7517385	7.8532405	7.755739	7.5968823	7.655236	7.0949216	7.4063406	7.5918317	7.798231	7.702964	7.5070558	7.3385196	7.42207	8.083654	7.8901887	7.7301073	7.3462534	7.600146	7.6688485	7.523304	7.629133	7.2335396
A_43_P10854	9.62513	9.215249	9.526332	9.161709	9.524453	9.567139	8.829188	9.325697	9.057962	8.844403	9.741984	9.62662	9.201385	9.298599	9.600219	9.127001	8.834622	8.779362	9.216938	9.319233	9.443708	9.394579	9.258525	9.304442
A_44_P212746	2.046262	2.0392237	2.1738524	2.2210946	2.2464054	2.4459777	2.2094326	2.1471846	3.0415723	2.0936599	2.4501603	2.1120815	2.2663999	2.1430192	2.060991	2.709406	2.2657018	2.1457083	2.3782907	2.194998	2.0881486	2.6400547	2.2242968	2.0422037
A_44_P303336	2.802506	2.0395892	2.1600456	2.213949	2.2325625	2.4434426	2.207278	2.1431384	3.031586	2.092301	2.4290495	2.1095212	2.2199607	2.141788	2.0336044	2.6699533	2.2628212	2.1236682	2.3653617	2.1842575	2.082292	2.6332216	2.2128432	2.0282118
A_44_P173715	3.5820563	2.5934002	3.1730835	3.8515937	3.452881	2.496555	2.7207105	2.5181286	3.015294	2.6161804	3.2470474	3.1996763	3.113554	2.4258344	3.1280084	2.6275768	3.6045763	3.702625	3.0844026	2.170976	2.9946306	2.7731566	3.7069256	2.0128372
A_44_P329446	3.5149217	2.4832728	2.9182363	3.2586234	2.8913195	2.4368405	3.393382	2.8646796	2.9946306	2.7472472	2.7579546	3.58558	2.9020903	3.10478	3.4458303	3.5339124	2.3281758	2.9236934	2.9769287	3.163873	2.7543905	3.7712235	3.0850513	3.5401747
A_44_P716726	6.0627446	5.884446	5.9199147	5.5222573	5.892409	5.91941	5.8513627	5.893028	5.6573176	5.6271906	6.041963	5.646912	5.7697186	5.9084563	5.5922747	4.982755	5.629419	5.2495303	5.42437	5.8473883	5.8130703	5.71448	5.9576535	5.956329
A_44_P111825	9.898428	10.103751	9.905879	9.8125305	9.993987	10.039036	10.460814	10.27415	10.028822	9.681558	10.087459	9.82051	9.795016	9.572979	10.004121	10.823783	11.133648	11.490021	10.149681	9.780686	9.93433	9.892377	10.07196	9.792625
A_44_P193188	2.3802507	2.7097163	2.006213	2.4122658	3.370197	2.2860715	2.6786559	1.9841847	2.178358	2.2873607	1.983945	2.2898698	2.0677826	2.6283495	2.8155565	2.069703	3.0903103	1.9709709	2.0308952	2.0058029	3.4498699	2.0481174	1.9859581	2.4748821
A_44_P135610	7.474671	7.6276836	6.980547	7.016696	7.4043245	7.155565	6.984187	6.845449	6.8465858	6.640556	6.710803	7.218957	7.2894363	6.569672	7.1061945	8.17041	7.596305	7.3670144	6.9373655	6.9333467	7.609893	7.4090977	7.0781975	7.4272227
A_44_P399466	4.9272695	4.4634414	4.5555015	4.8825717	4.879012	4.879817	3.9311643	4.297607	4.8287506	4.9069705	4.639803	4.644559	4.70759	4.2041245	4.5623455	3.7527437	4.662542	3.9317265	4.418106	4.8152676	4.8669944	4.9099693	4.8331904	4.8774695
A_44_P297175	9.949664	9.901798	9.447961	9.258525	9.208036	9.700695	9.016727	9.624064	10.091878	9.332274	9.259925	9.679159	9.907191	9.787382	9.723188	7.15873	8.552929	7.4885406	9.932697	10.163319	9.646243	10.018618	9.328864	9.72781
A_42_P500080	8.148333	8.350114	8.548548	7.4956956	8.02871	8.383635	8.5548725	8.20869	8.188933	8.508233	8.221593	7.8214197	8.324881	7.9527464	8.219199	8.12942	8.410019	8.136889	8.025537	8.399574	8.631606	8.347009	7.649696	8.202344
A_42_P789902	3.2558715	4.685548	3.6021059	4.178328	3.5593026	3.21432	3.563488	4.52368	4.546067	3.9473329	3.90271	3.674182	3.748156	3.373487	4.172303	2.1351693	3.8473296	3.7636716	4.559857	2.7224417	4.6131268	4.554767	3.31289	4.415715
A_44_P230424	1.928189	1.9305875	2.0171385	2.0120382	1.981137	2.1315835	2.013472	1.9981115	2.2769263	1.9634686	2.0172198	1.9543736	2.1195593	2.0159833	2.9008608	2.1471846	2.0195444	2.021861	2.0388665	2.0395892	2.4184108	2.0704906	2.0043113	1.9459792
A_44_P576228	8.263332	7.766234	7.2855763	7.118517	6.927355	7.179095	7.07017	6.998557	7.1449113	7.1418924	7.414077	7.2675967	7.240392	7.1965156	7.2757845	6.856555	6.5736413	6.727029	7.044903	7.266881	7.33115	7.151049	7.203783	7.1256857
A_44_P822078	5.654199	5.6453056	5.6429167	5.964928	6.0355945	5.883302	7.0810003	5.6993504	5.8487725	5.6691594	5.9464207	5.516584	5.648233	5.9119825	5.745106	5.1049566	5.8147593	5.605511	5.58102	5.5943136	5.827002	5.910786	5.8066688	5.9041305
A_44_P462107	5.270576	5.0691547	5.6346393	4.9966726	4.8175373	5.619864	5.0332403	5.672443	5.223995	5.642309	5.419954	5.1266737	5.3872747	5.7782454	5.3252606	5.153731	5.132435	4.258179	5.0200896	5.6993504	4.925564	5.5349145	4.9907813	5.4553742
A_44_P243948	4.157856	3.9350815	4.123881	4.0469127	3.801906	4.053507	4.2187624	3.9676058	4.154875	3.5734527	4.3094406	4.718295	3.1924078	4.488149	4.2381773	4.1888857	3.891378	3.9805558	4.0245023	3.7195911	3.6841161	4.2379875	4.1180663	3.746398
A_44_P465148	9.110397	9.219603	9.501925	8.745289	9.088383	9.731463	9.040804	9.554843	8.842284	9.398766	8.8776	9.45994	9.530106	9.460828	9.479981	9.324159	9.054377	9.297512	8.744531	9.443265	10.071046	10.030246	9.618679	10.004498
AT_P_M	3.3376095	4.0881033	3.0287895	3.112433	3.4896443	3.375561	3.6692884	2.749173	3.2479508	2.99767	3.4565988	3.8870842	3.356096	3.0736172	3.01777	3.3285944	4.040003	2.9798248	3.738192	3.3015454	3.4227533	3.8672376	3.5452302	3.8178236
A_44_P157776	3.4942486	3.8716137	4.6582336	4.251799	3.380154	4.3874874	3.9724867	5.5374827	3.8287363	6.35278	4.1202226	4.061952	2.1701727	4.758511	4.5539513	3.4151049	3.739388	3.7953491	3.7907708	3.520273	5.1357665	5.317849	4.145974	5.829683
A_44_P974594	4.3165836	4.4192348	4.648668	5.0550756	5.121405	4.6607833	3.9167612	4.5621524	5.077405	4.355906	4.963458	5.0504045	4.102418	5.0418973	4.6157894	2.2694159	2.838955	2.0804417	4.450561	4.1925673	4.2219534	4.436697	4.588094	4.6604834
A_43_P15253	10.835323	10.022633	10.225409	10.328752	10.18754	10.634186	10.042622	10.321526	10.686807	10.713577	10.951599	10.224004	10.437028	10.729575	10.107238	9.304871	9.609444	9.604616	10.147633	9.975316	10.08383	10.101153	10.275844	10.579547
A_44_P294706	5.6639605	6.1759014	4.188411	5.2585354	5.3233433	5.7280693	5.4045362	4.2645283	5.929756	5.795487	3.6918073	4.7398467	4.228603	4.884467	4.4563756	4.342957	5.652931	4.23598	4.9651585	4.9329276	5.981414	5.1531296	5.0401616	5.082539
A_44_P636724	6.6973124	6.6400995	6.678936	6.144678	5.639332	5.5461593	6.9408946	6.762552	5.892409	5.5537047	6.8599825	7.275202	5.6915884	7.0907893	6.1337905	7.073152	6.451713	7.7226663	5.2889385	5.010778	5.8581543	7.7052126	7.8506145	5.867528
A_42_P514419	8.481232	8.36583	8.248807	8.426172	8.330557	8.338447	8.1333065	8.500892	8.333699	8.085326	8.327873	8.3000765	8.19887	8.207633	8.144116	8.199721	7.9155917	8.430642	8.523757	8.41186	8.200447	8.332737	8.281953	8.213605
A_44_P538300	1.956373	1.9209789	2.0463006	2.0681288	2.0359979	2.1603286	2.0273707	2.0165408	2.4426625	1.9881607	2.0919762	1.9864013	2.20995	2.0249143	2.024786	2.3527787	2.0620005	2.1149728	2.0866396	2.0792499	2.0198665	2.156134	2.0423417	1.9979606
A_44_P519345	8.068765	7.575594	8.086355	8.459992	8.184736	8.105597	7.8655024	8.373536	8.244	7.8725295	8.67555	7.751357	7.7191744	8.180665	8.415436	6.88499	7.524435	7.4846106	8.489836	8.017354	7.812668	7.714816	8.062801	7.578702
A_44_P128201	13.5180235	14.024538	14.010646	13.935637	13.342601	13.344674	14.490085	13.742117	13.933269	13.918133	13.962336	14.188195	13.965996	14.413671	13.840171	14.05284	14.664587	14.379959	14.273034	13.509318	13.157974	13.977237	14.297497	13.448805
A_44_P152772	1.9645624	1.9250586	2.0575144	2.0809772	2.0499952	2.4363363	2.0331852	2.0217092	2.4811416	1.994588	2.1188934	1.9952922	2.2342598	2.0917764	2.0346181	2.407584	2.0759742	2.1323414	2.1018178	2.0864031	2.060112	2.1892598	2.055477	2.009501
A_44_P119019	11.877089	12.259124	11.038621	11.308744	11.614367	11.128973	11.851957	11.200655	11.2873125	11.097007	10.8923235	11.740911	11.544291	11.128973	11.206282	12.3387575	11.673663	11.806381	11.364825	11.293798	11.841018	11.581299	11.520507	11.400992
A_44_P666786	12.176728	12.123131	12.155704	12.530121	12.514763	12.53471	11.993511	11.910615	12.149864	11.982185	12.138435	12.207898	12.35209	12.226419	12.226419	12.156943	12.264266	12.0623455	12.301233	12.313968	12.522772	12.217754	12.247511	12.39195
A_44_P221341	2.1822715	2.1801946	2.0688574	2.0942416	2.7927597	2.185635	3.0440578	2.30675	2.5256042	2.000403	2.5505798	2.4548604	2.2610517	2.032678	2.84907	2.4620757	3.2371624	2.1495602	2.1188204	2.5769613	3.0631049	5.6760306	2.071852	2.4295712
A_43_P13851	4.2634974	4.2773595	4.395853	3.9667158	4.905014	4.556605	4.6604834	4.1912856	4.4923987	4.6031766	4.6603065	4.996248	4.7387457	4.3947167	4.4391603	5.1090584	5.129425	4.9331594	4.8701673	4.4831634	4.3754535	5.2913346	4.9626145	5.1806297
A_43_P12006	1.9792016	1.9387372	2.0795174	2.103362	2.0795174	2.1963613	2.0471926	2.0340896	2.5600414	2.0050895	2.163978	2.011496	2.2849932	2.0370347	2.0628943	2.4975743	2.0992966	2.163473	2.130563	2.1005845	2.037967	2.2566807	2.082459	2.0321155
A_43_P12751	6.3335934	8.890893	8.021889	7.0545435	8.890474	7.4908843	9.238997	8.569147	8.602371	8.926562	7.152547	8.131503	8.583234	7.9718966	8.949707	10.577844	11.1545	10.637809	8.486719	7.827406	8.061232	7.9212074	8.075427	8.396555
A_44_P432889	10.843741	10.828858	10.425488	10.382985	10.5093565	10.571442	10.3875065	10.735289	10.5335865	10.615109	10.933553	10.237789	10.294081	10.468348	10.639146	9.948634	10.521335	10.075671	10.735289	10.670853	10.849347	10.617548	10.780216	10.420734
A_44_P508355	2.6760309	3.764415	2.2733455	3.1396184	2.7721155	2.612942	3.603446	2.7804008	2.6085722	2.7189121	2.8127499	2.377403	2.7549734	2.0444567	2.7089598	3.33026	2.116547	2.1867802	2.6062133	3.2868388	3.696582	2.3045645	2.500935	2.555393
A_44_P465777	3.8176093	1.9595817	3.2876115	3.7012837	2.4860818	2.2206306	2.5877342	3.093966	2.6237397	2.1148217	4.160028	3.9068599	2.3299499	3.8235269	2.816081	2.5737193	2.1223404	2.1958477	2.1589046	2.114541	2.0504503	2.3207798	3.4698288	2.0517418
A_44_P351211	3.183606	3.493753	3.5926723	3.4608326	3.2323933	4.508774	3.5141857	2.838228	3.3231518	3.3535614	4.3874874	2.2937822	3.0926504	4.2792883	3.7336702	2.5932825	2.778282	2.4412537	3.9822488	3.0897665	3.3209639	2.3400602	2.8906882	3.8434532
A_44_P370879	1.9985156	1.9580433	2.1101139	2.1338866	2.1197531	2.2323606	2.0712235	2.054153	2.6631684	2.0189016	2.2445583	2.034503	2.3593102	2.055157	2.0995455	2.6105204	2.1355066	2.210093	2.1749246	2.122973	2.0577862	2.3604684	2.11682	2.066124
A_44_P459412	7.0094404	7.081802	6.2333684	6.5377164	6.6022396	6.794272	6.581972	6.2403564	6.9482794	6.7935433	6.0672226	6.864523	6.6947837	6.361287	6.375957	7.2249775	7.2507143	6.4156175	6.3047667	6.2941594	7.468535	6.983237	6.9465685	6.440369
A_44_P301608	6.315752	6.133126	7.0350075	6.401493	5.547466	6.4608135	6.3072777	7.1844974	6.693267	7.7460976	6.878634	6.259948	6.4582725	7.2496223	6.674653	5.8169694	5.9355397	5.953256	7.2087717	7.401638	6.283785	6.7481136	6.169271	6.843026
A_43_P13043	13.970968	14.469831	13.84299	13.845384	14.542377	13.65254	14.404333	13.377505	14.037785	13.950177	13.61196	14.26559	14.450819	13.4802475	13.821529	14.778463	14.851517	14.461292	13.9483	13.566611	14.366206	14.146308	14.143489	13.999623
A_44_P343859	8.254192	7.6608257	8.206055	7.4974375	7.0460305	8.188933	7.9298816	8.16096	7.8451586	8.427724	8.238058	7.8573904	7.7643433	8.366211	8.037986	7.117656	7.1441603	7.2734375	7.514636	8.148082	7.953406	8.045086	7.8016715	8.404414
A_44_P787206	2.0136547	1.9743785	2.1389136	2.1626828	2.1624262	2.2754977	2.0947368	2.0743065	2.7584646	2.0328994	2.3268995	2.0557804	2.4301307	2.0738535	2.1330652	2.7012856	2.171715	2.2509642	2.2323606	2.1461146	2.4714832	2.4501603	2.1485612	2.0979855
A_44_P700744	6.38602	6.0473404	6.476705	5.8110433	5.7099566	5.896376	6.1508627	6.2920475	6.086439	6.5347857	6.026659	5.995839	6.0658946	6.6997643	5.965347	7.3774376	6.5957875	7.0224075	5.6668663	6.1572995	6.1008925	6.1008925	6.1723204	6.52306
A_44_P213489	2.0191476	1.9802794	2.1518826	2.1797445	2.182103	2.2900681	2.1058266	2.0839448	2.8008626	2.038915	2.3593102	2.0665047	2.4579532	2.0816724	2.1471148	2.734208	2.187896	2.2725427	2.2546833	2.1564825	2.0817232	2.4852414	2.1628175	2.1090114
A_44_P292895	2.6637876	4.0742483	2.1589046	2.1903155	2.7192435	2.2999206	4.422394	3.239133	2.824278	2.041907	2.3761408	2.0716922	2.4707382	2.0853128	2.156134	2.7511544	2.1977324	2.2828288	2.267626	3.2377691	3.544883	2.5018995	2.1688914	2.1683629
A_44_P694661	2.0250514	2.293665	2.1653235	2.201603	2.2037885	2.30903	2.1161823	2.0933723	2.8430536	2.0453818	2.3915327	2.0754044	2.4835699	2.0897245	2.1650574	2.7647767	2.203891	2.2942784	2.278784	2.1683629	2.0874746	2.5190911	2.1769786	2.384251
A_44_P231923	6.135696	5.941055	6.089443	6.393629	6.3842945	6.303458	5.9211764	5.9576535	6.0956025	5.960717	6.183133	6.368696	6.337695	5.9731507	6.1285076	6.2628193	6.273554	6.394744	6.2585716	6.1607428	6.31994	6.263296	6.2451725	6.3824906
A_44_P979542	2.0308952	1.9940765	2.1801946	2.2129593	2.2225714	2.3267	2.1293383	2.102008	2.8791208	2.0520434	2.4253516	2.0843534	2.50537	2.097196	2.182103	2.7991405	2.2147696	2.3131785	2.3038437	2.182103	2.0937228	2.556529	2.3640163	2.1318367
A_44_P620639	2.0340083	1.9976093	2.189611	2.216875	2.2340832	2.3344011	2.1353652	2.1054308	2.896821	2.0554047	2.4417577	2.0881486	2.5199397	2.1015134	2.1911988	2.811257	2.2206306	2.3182857	2.3155074	2.1877694	2.0967548	2.5716517	2.2027733	2.1362593
A_44_P424116	6.7316413	7.044325	6.595176	6.5169454	6.85382	6.5059443	7.1531296	6.398368	6.3595133	6.338249	6.1825886	6.354545	6.7053537	6.4599833	6.316531	8.472473	7.854176	7.576272	6.4010143	6.65671	7.136929	6.828484	7.0623364	6.931116
A_42_P813939	8.520595	8.157735	8.664327	8.209593	8.594057	8.4693365	8.244403	8.460993	8.652113	8.564644	8.737995	8.086355	8.51477	8.849934	8.75803	7.7256417	7.653191	8.218922	8.724178	8.43614	8.247367	8.431037	8.6785755	8.232056
A_44_P464237	4.6582336	5.7568493	4.322764	4.810055	4.900704	4.9548717	5.2374725	4.848538	5.049907	5.0436916	4.1660976	4.591007	4.483999	4.2593393	4.535177	5.3199935	4.723935	4.1697583	4.721743	4.676461	5.241905	4.520303	4.913299	4.1934476
A_44_P367433	3.840571	2.8300662	3.473172	3.4651463	3.4848323	2.9108071	3.011497	3.5339124	2.9652476	4.264762	3.170755	3.4683177	3.7586563	3.3998075	3.3118074	2.849744	2.4424663	3.1008096	3.4891403	4.1134143	3.8081164	3.2211528	3.2923958	4.0312114
A_44_P161674	9.63871	4.650347	9.441872	9.260319	9.321034	9.053516	9.932404	9.920797	8.885197	8.557303	9.483625	9.911117	8.903633	9.701194	8.931816	9.943769	9.044524	9.839811	8.915155	8.755636	8.870077	10.095087	9.981686	8.911256
A_44_P253335	3.6532578	2.0671334	3.3368492	4.1479278	3.7522142	3.1646566	3.7476373	3.7595417	4.0130534	3.4855509	3.204017	3.745031	2.7326155	3.325209	2.968748	4.312228	3.2993445	3.9884582	2.3795178	3.8858411	4.2108	3.3834639	4.212549	2.882066
A_44_P125399	5.37824	5.155339	5.5465627	5.7744365	5.7024503	5.908936	5.0470743	5.633575	5.859274	5.5567913	5.8275127	5.5515113	5.624415	5.5267096	5.894768	4.7850027	4.7859807	5.195036	5.5494227	5.3551517	5.5527906	5.4749103	5.964288	5.5338216
A_44_P245189	2.0491822	2.0219178	2.2316668	2.2359958	2.2927115	2.4040961	2.1806138	2.1407955	3.0244186	2.0792499	2.507094	2.112191	2.555695	2.128243	2.2191367	2.8709824	2.2533536	2.3294535	2.3978992	2.2269883	2.1113768	2.642363	2.2460732	2.1503754
A_44_P946378	6.186008	5.06893	6.8212376	6.0077763	4.512717	6.135306	5.3480415	6.7230716	6.223297	7.2203197	6.7689366	6.6330585	6.1974587	7.467932	6.2309313	3.7548072	3.516854	2.9071133	6.4094357	6.799593	5.6871657	6.215373	6.2355604	6.649008
A_44_P149441	7.5050616	7.505871	7.824125	7.6699076	7.8025208	7.911629	7.466994	7.655236	7.5397973	7.5820966	7.5738416	7.587482	7.7672973	7.6202903	7.826803	7.756979	7.755739	7.647835	7.508566	7.4813066	7.766938	7.6678796	7.678068	7.688042
A_44_P466331	9.3840885	9.247802	8.916421	9.389675	9.4559355	9.164253	8.972166	9.037056	8.855459	8.848893	9.232526	9.230317	9.077218	8.894926	8.958813	9.104404	9.127327	9.0831995	9.215249	8.988223	9.235962	9.068938	9.179496	9.050129
A_44_P916687	3.0031695	2.0296376	2.3670359	3.5960262	2.3025398	2.993437	2.7858076	2.6697078	3.05623	2.0877256	2.8551137	2.1159832	2.5063443	2.4553351	3.0453103	2.856673	2.781359	2.3009903	3.6233513	3.2299829	2.9211118	2.6512969	2.513468	2.2002914
A_44_P961496	3.3191075	2.0314016	2.6392047	2.2374024	3.0517578	2.431856	2.2032208	2.8098412	3.0636337	2.8844075	3.003645	3.0680168	3.128254	2.7119071	2.653525	3.9674222	3.4571733	3.4751894	3.5657585	3.471592	2.6436203	2.6523886	3.7727141	2.3798249
A_42_P786109	10.733356	11.1545	10.736282	10.598083	10.854724	11.053493	11.013562	10.99859	11.066148	11.158133	11.020867	11.362093	10.949871	10.521335	11.205578	12.004121	11.688218	12.083394	11.005892	10.773184	10.891206	11.112999	11.232389	10.921207
A_44_P409232	14.79145	15.114696	15.345125	14.733609	14.8957	14.612685	15.464202	13.986301	14.778463	14.31824	15.140355	14.925834	14.842675	14.197571	14.97534	15.927828	15.427066	15.633798	14.971309	15.281993	14.60202	14.281619	14.594845	14.413671
A_44_P824489	4.4305	4.7402887	4.933702	5.236228	4.9195123	5.0418973	4.586819	4.925564	3.4852343	4.1979265	5.115583	5.5831556	4.819441	3.4602656	4.6339173	5.6653004	5.3449345	5.748002	3.8332682	4.372288	5.437865	4.4943485	4.807537	4.040229
A_44_P300030	3.2649872	4.960809	3.8413675	4.058625	2.2748668	3.2350416	4.3745246	4.325219	6.438941	4.5224	3.4656045	2.1152258	4.1747875	5.6537437	5.1234956	2.7810628	2.2670376	2.207278	4.9315677	5.364266	2.2498765	2.6477895	3.786015	5.654199
A_44_P840849	8.242494	8.011788	7.65698	7.8796563	7.8640423	7.75725	7.103624	7.375648	7.5373783	7.210091	7.8889413	7.958424	7.9643245	7.6554236	7.7233057	7.1409583	6.810022	6.7053537	7.8694215	7.8035502	8.170111	7.8484373	7.645984	7.7355013
A_44_P976842	3.2243543	2.144059	2.5517223	3.8410673	3.2808201	2.969997	3.5778391	2.1944451	3.0450754	2.578432	2.4598162	2.1123493	2.3004346	2.141915	3.0752485	2.7249372	2.264675	2.1601791	3.0689254	3.4556146	2.0902812	2.640388	2.2266068	3.572217
A_44_P167632	5.425284	5.445577	4.898951	5.4555826	5.646912	5.4542866	5.1049566	5.0183964	4.968835	4.5563984	5.288101	5.2401476	5.0597367	4.7987757	5.061461	5.5163093	5.0896378	5.1446443	5.170185	5.3483114	5.511658	4.9295473	5.0478926	5.109297
A_44_P407834	6.2782845	6.30116	6.110516	6.3227305	6.492373	6.252094	6.0077763	6.022206	6.267673	6.2456527	6.0837092	6.1918335	6.253954	6.2793694	5.991115	5.6502748	5.086081	5.054069	6.24685	6.3154387	6.6266403	6.223572	6.151298	6.4815683
(+)eQC-40	2.3177793	2.1227102	2.0225484	2.2720668	2.3788245	1.9399374	2.4592164	2.2884643	1.9796685	2.0928667	1.9140437	2.0678582	2.7331727	1.9963136	2.5340617	2.878087	2.3155074	2.5423353	1.918096	2.555948	2.106184	1.9384403	2.2622313	1.972425
A_44_P489852	6.997398	6.9611645	6.7833266	6.092674	5.8042464	6.0599504	6.779568	7.288062	6.175162	6.1228156	7.028509	7.2701297	5.943829	7.6353555	6.2247024	6.375957	5.7972126	6.344117	5.728359	6.0355945	5.951597	6.9170732	7.304645	5.660307
A_44_P264880	11.36036	10.756495	11.323899	10.481166	10.253395	10.872767	10.945896	11.580465	10.693412	10.599869	11.361271	11.391167	10.670176	11.50673	11.103704	10.086769	9.601195	9.960159	10.586359	10.908228	10.684632	11.450373	11.586817	10.751386
A_43_P19262	4.195211	4.2877088	4.504869	4.2201624	4.508774	3.8826094	3.9558194	4.487925	4.459398	4.398632	4.1371737	4.059687	4.224476	4.5683684	4.5658364	3.3843248	4.3863883	4.368647	4.011094	4.324401	4.4805417	4.2627397	4.363465	4.4805417
A_44_P259329	10.69772	10.511059	10.547906	10.186168	10.225799	10.105497	10.182784	10.259381	10.255582	10.332836	10.180255	10.419417	10.654518	10.358852	10.468884	10.605199	10.590616	10.099928	10.384119	10.698216	10.335179	10.36988	10.358852	10.225799
A_43_P12478	1.8209059	1.7875774	1.8705975	1.8607898	1.8572235	1.9355234	1.839036	1.8440797	1.966971	1.8177007	1.9009835	1.8240345	1.9353615	1.877575	1.8776466	1.9399374	1.8702476	1.8805014	1.8675729	1.8616174	1.8427241	1.8840828	1.8600705	1.8575095
A_44_P288668	1.9195054	1.9409578	2.0087245	1.989184	1.960788	2.114735	2.009921	1.9875417	2.20832	1.9507222	1.9936032	1.9436986	2.0836666	2.011936	1.9765346	2.0906236	2.6622646	1.9848783	2.0309482	2.0117803	1.9554408	2.0506988	1.9903032	1.9248072
A_44_P652564	7.7927284	7.485603	7.8025208	8.292402	8.330292	8.139667	7.2455583	8.016488	8.136546	7.6403008	8.147203	7.68542	7.693019	8.287422	8.05557	5.329032	6.3370867	6.1224947	8.123707	7.746707	7.447971	7.238102	7.7796674	7.3571534
A_44_P503125	1.923691	1.9357606	2.0123208	1.9992985	1.9695544	2.1203928	2.0111516	1.9924644	2.2372074	1.9564735	2.004149	1.9482632	2.1016612	2.0131502	1.9847878	2.1152258	2.0138392	2.0019214	2.0334656	2.0207658	2.1733322	2.0581162	1.9969596	2.4412537
A_44_P214479	2.471993	1.9324158	3.653462	2.0048728	1.9741116	2.1233237	2.5567527	1.9944625	2.255498	4.057567	3.3508413	2.5990431	2.1104186	3.7742975	1.9877108	2.1284497	2.0154393	2.0108902	3.3049808	2.0256588	2.7357357	2.7175446	1.9995197	3.2482007
A_44_P555594	5.057083	4.9037275	5.6299343	5.3625736	5.406577	5.226227	5.133695	5.6756654	5.6340113	5.259585	5.6459885	5.317659	4.7795935	5.710353	5.4161487	4.8201084	5.3739758	5.7492847	5.195036	5.2615604	4.671852	5.340862	5.1779547	5.4870534
A_44_P724217	1.9288118	1.928286	2.0175378	2.014463	1.9829298	2.1296902	2.012635	1.9982231	2.2835946	1.9638371	2.0191905	1.9545254	2.1253853	2.0147486	1.9930717	2.1543455	2.019985	2.0268872	2.038915	2.039348	2.9207768	2.0705686	2.0048728	1.9492775
A_44_P240156	8.603267	8.407799	8.798734	8.501263	8.324881	8.800619	8.325386	8.502197	8.809522	8.810339	8.722419	8.73874	8.728652	8.73964	8.842942	8.375324	8.333078	8.244	8.374668	8.79114	8.60196	8.552344	8.638488	8.703947
A_44_P463063	16.525734	16.856697	16.559095	16.733736	16.532057	16.591291	17.135979	16.460726	16.631102	16.651619	16.559095	16.71498	16.856697	16.845278	16.57325	16.747746	16.54177	16.49364	16.950296	16.482338	16.5158	16.845278	16.724377	16.566475
A_44_P546742	4.8336887	4.4260187	4.542111	5.1001334	5.1051702	4.6469483	4.540374	4.312228	4.894657	4.4747014	4.689036	4.9141936	4.162628	4.6672	4.5016413	4.6628804	4.64523	4.731354	4.6862216	4.292552	4.6033716	4.657403	4.4676075	5.082296
A_44_P158262	6.2534375	5.700012	6.2569437	6.1023893	6.1623	6.239574	5.7296624	6.1733737	6.095291	6.084039	6.379795	6.1151047	5.693688	6.2517543	6.216809	5.274051	5.865533	5.68509	6.05064	6.0998316	6.002973	5.8607497	6.0913606	6.048186
A_44_P323993	1.9397525	1.9200226	2.026369	2.0334656	2.0028217	2.1391342	2.016416	2.0048728	2.344976	1.9735264	2.0414124	1.966748	2.1611333	2.0170784	2.0065284	2.2284946	2.277844	2.064429	2.0533698	2.0589676	1.9968898	2.097454	2.0182962	1.9692844
A_43_P12947	5.3063927	5.7151785	3.6311746	5.0235367	5.3529105	5.7338543	5.30685	3.5665822	6.074844	5.609364	5.1357665	5.307382	4.9927897	4.315129	4.8309417	5.838064	6.6228085	5.405189	4.8001976	4.452705	6.0234685	5.2251596	5.0459375	5.0529585
A_44_P266920	8.5360565	8.51589	8.72919	8.762418	9.010344	9.0927925	8.451925	8.753222	8.749818	8.334451	8.880436	8.600894	8.833969	8.448291	9.007889	8.300488	8.985027	8.811884	8.646641	8.77482	8.709058	8.522155	8.813368	8.67142
A_44_P223305	2.2809036	1.9179778	2.424056	2.5039487	2.8883271	2.1452405	3.0389988	3.0373662	2.3792307	3.1672711	2.5605812	3.1126719	2.1816642	3.3645372	3.276349	2.2764888	3.0074549	2.0841107	2.487726	3.051236	2.0058646	2.816081	3.0426552	3.5048547
A_44_P1034950	8.508233	8.476711	8.311724	8.171749	8.549847	8.473974	8.403509	8.051552	8.073026	8.179259	8.424625	8.314814	8.453375	7.927874	7.9647956	8.275214	7.973971	7.7277985	8.322543	8.797092	8.262282	8.41639	8.327873	8.251048
A_44_P256522	1.950129	1.9180701	2.037681	4.5974565	2.0233507	2.1494803	2.0213592	2.0118256	2.4050648	1.9823225	2.073546	1.9788767	2.1944451	2.0205622	2.0188646	2.3072982	2.0508764	2.0979855	2.0720813	2.0714486	2.0121531	2.1323414	2.0320284	1.9883564
A_44_P1033661	9.924523	9.737401	9.782688	9.791632	9.9364395	9.897893	9.851939	9.84409	9.886257	9.8836355	9.819485	9.879607	9.93705	9.718602	9.942753	10.329752	10.38946	10.0487175	9.918306	10.00552	10.059965	10.074201	9.925821	10.01972
A_44_P166449	2.8003383	3.679968	2.6041353	2.5725386	3.1690607	2.9588609	2.6837273	2.0144145	3.5833225	3.1505904	2.0868545	2.9052773	2.2080214	2.2694159	2.0252545	2.385644	2.6172874	2.3872836	2.0821254	2.0763419	3.831249	2.147952	2.6415694	1.9961089
A_44_P282643	2.1311798	2.3753002	2.046635	2.6141572	2.0367184	2.7402158	3.5756178	2.1707325	2.4464252	1.987675	2.0950446	1.9865656	2.2153354	2.023651	2.5242407	2.357695	2.063192	2.1177237	2.0872316	2.0782583	2.995436	2.1586144	2.0430377	2.0000687
A_44_P558018	8.775074	8.252378	8.779362	8.872075	8.505418	8.706783	8.419647	9.154856	8.790777	8.784438	9.065713	8.477074	8.343121	9.064317	8.829188	7.7113132	8.125512	8.46709	8.625828	8.780835	8.121536	8.399574	8.5858135	8.383445
A_44_P914760	8.121536	6.055471	9.164825	8.669512	3.4455774	8.92154	6.8512435	8.405275	8.3596325	9.566128	8.761109	8.389703	8.564388	7.939477	8.642092	2.3952136	2.0716188	3.332067	8.732704	9.826668	7.379045	6.8813286	6.95724	8.35418
A_43_P16210	4.5817866	5.3006034	4.913671	4.83724	4.785609	5.052809	5.1366653	4.506141	4.923219	4.768494	4.4521666	5.270788	4.4348016	4.896795	4.9605236	4.949498	5.3395057	4.8544307	4.493736	4.305054	4.7527795	5.2132645	5.1132774	4.8142476
A_44_P250983	6.2517543	6.561422	6.3521442	6.577572	6.861878	6.5095925	6.9170732	6.4196944	6.6814394	6.52306	6.213832	6.3619413	6.4912405	6.3413424	6.680161	7.115573	7.02653	6.8768544	6.6782465	6.5429792	6.3281636	6.1295915	6.397686	6.447107
A_44_P945846	7.0059915	6.461371	6.706061	6.932868	6.827355	6.844266	5.9695907	6.583377	6.677551	6.342083	7.062665	6.7774715	6.4536834	6.71452	6.517277	5.634211	6.0985255	6.671094	6.7239366	6.3180532	6.514927	6.681016	6.5208955	6.4431868
A_44_P543844	8.568093	8.589839	8.786465	9.03616	8.919216	8.799477	8.883507	8.390351	8.967501	8.578468	8.888195	8.899852	8.731344	8.50473	8.891689	9.179022	9.25161	9.293218	8.558955	8.374668	8.368813	8.683871	8.862683	8.596711
A_44_P474559	7.332241	7.0474925	7.8573904	7.5794187	6.374954	7.5194263	7.42207	7.7188296	7.696782	8.300488	8.021524	7.285937	7.038433	8.099026	7.7169423	7.5522766	7.1266975	8.028376	7.4813066	7.485603	7.3774376	7.4390516	7.211834	7.8048663
A_44_P492690	1.9804423	1.9388509	2.0798118	2.103893	2.08071	2.1947303	2.0468733	2.0343006	2.564949	2.0046399	2.1663382	2.0121531	2.2935443	2.0364916	2.069245	2.5022314	2.1003132	2.1657007	2.132772	2.0997014	2.0381372	2.258411	2.083357	2.0346181
A_44_P823916	2.8962474	2.2984767	3.452881	3.2607079	2.3021405	3.287902	2.689915	2.9784255	2.5780406	4.061013	2.1790283	3.0711696	2.9702954	3.8473296	3.7391713	2.5220034	2.2261605	2.4209452	3.6450057	3.347688	2.680979	2.6985826	2.089672	3.6930838
A_44_P224864	1.9869828	1.9452817	2.0902812	2.1119142	2.0945258	2.2049909	2.7511544	2.0391688	2.59497	2.0089893	2.1931677	2.0187209	2.3155074	2.0414667	2.0811305	2.5403023	2.111728	2.1816642	2.1457083	2.106184	2.0442464	2.2870033	2.0951796	2.0436003
A_44_P371259	1.9903032	1.9483709	2.0961368	2.1181831	2.0999997	2.212661	2.0571263	2.0428123	2.6106763	2.011496	2.20832	2.0226586	2.3260996	2.044184	2.0880418	2.5574555	2.1183188	2.191777	2.1541922	2.1092403	2.0474455	2.306607	2.101025	2.0488963
A_44_P111221	3.245951	1.9517282	2.1016612	2.1246052	2.1070836	2.219573	2.1622016	2.046573	2.6269474	2.0136547	2.2215488	2.026805	2.3387785	2.0475578	2.4865837	2.5771866	2.1244926	2.1991768	2.1611333	2.1141052	2.0506988	2.323392	2.1060507	2.4415421
A_44_P556258	1.9961957	1.9551913	2.1066132	2.1279166	2.113822	2.22573	2.066216	2.0506988	2.6475382	2.0158868	2.2363596	2.0315347	2.354468	2.0510063	2.0983145	2.597613	2.130832	2.2068925	2.1692414	2.1182508	2.053823	2.3431096	2.111551	2.0632615
A_44_P351860	6.055471	5.690881	6.18238	6.485553	6.54391	6.4562097	5.6815553	6.3196425	6.4734263	6.071036	6.4491777	5.8249483	5.856812	6.4836173	6.605448	5.292961	5.7746825	6.089443	6.169504	5.975847	5.9670925	5.505867	6.04621	5.736627
A_43_P17299	7.678068	8.203537	6.550397	6.7924643	6.881017	7.170673	7.1610975	6.8175564	7.5271144	7.3540044	6.060405	6.78636	6.8935814	6.4082947	6.7564855	7.7182817	7.301545	6.659099	6.500518	6.578187	7.996654	6.876203	6.818688	6.8486133
A_44_P538916	2.3517036	3.7912607	2.1226146	2.143955	2.328354	2.310263	4.1531034	2.8876328	2.7056835	2.2618093	2.2831678	2.4919426	2.3966503	2.0626588	2.7449365	3.1100874	2.9584298	2.2284946	2.4929357	2.1320283	3.1446614	2.704554	3.4491224	2.2626042
A_44_P716372	2.1205058	1.9687063	2.1286802	2.2873607	2.1461146	2.7746942	2.0861948	2.0665777	2.723799	2.0275235	2.2993677	2.0470111	2.409994	2.0665047	2.3847613	2.6686177	2.6813197	2.2363596	2.210093	2.137024	2.0675316	2.4165442	2.137024	2.0878282
A_44_P516282	2.0106366	1.9715204	2.1350698	2.1572003	2.7543905	2.266008	2.4589486	2.0707967	2.7431612	2.0299697	2.315882	2.056723	2.424056	2.069703	2.1316533	2.6853848	2.1648068	2.8217742	2.2229667	2.1416535	2.5746052	2.7664552	2.1437721	2.3819704
A_44_P151675	6.205896	5.8903537	6.7075877	6.4356155	6.3146667	6.2639866	6.8715773	6.36157	6.8347735	6.9191155	6.5686436	6.3649306	6.4343476	6.610605	6.636817	6.06937	6.2569437	6.4098606	6.9013567	6.541465	6.1172514	6.7699513	6.85525	6.624452
A_44_P292586	2.0169702	1.9779179	2.1468616	2.1701727	2.1739755	2.2828288	2.101025	2.0802479	2.7835913	2.03607	2.3483045	2.0618556	2.4548604	2.0780551	2.1464498	2.7217102	2.1793756	2.266008	2.2448375	2.151186	2.0780551	2.4700665	2.1563845	2.106502
A_44_P502560	4.548129	4.008866	4.147172	4.588999	4.98656	3.9441886	4.6013346	4.2627397	4.3773537	4.527703	4.6347136	4.6214943	4.8898554	4.1829042	4.799019	4.860997	4.888593	4.666694	4.5302887	4.8866057	4.074818	4.501341	4.823063	4.9019327
A_42_P631958	2.022906	1.9845568	2.1599066	2.1905673	2.1952744	2.2993677	2.111137	2.0897937	2.8278801	2.0424068	2.38085	2.0719156	2.4794166	2.0855672	2.1648068	2.7538223	2.1988275	2.2872214	2.2701232	2.1632316	2.0845134	2.5037322	2.1697245	2.1190534
A_44_P320743	2.0255966	2.6080632	2.1668131	2.2014112	2.2045152	2.3085382	2.116547	2.1243446	2.846499	2.450857	2.3970366	2.0767405	3.3878446	2.0899265	2.1726274	2.768311	2.2053502	2.2993677	2.281913	2.1697245	2.7840896	2.5204544	2.6848829	2.1247292
A_44_P760031	5.095438	5.145217	5.1005654	5.507888	5.1470165	5.2495303	5.0200896	5.070291	5.137256	4.856189	4.898264	5.2845335	5.0943513	5.1262693	4.9748363	5.2763586	5.189789	4.9663906	4.9355807	5.2196007	5.471627	5.2144084	5.1879845	5.6739893
A_44_P548976	2.0314016	1.99488	2.1819603	2.212495	2.225382	2.3262498	2.1297462	2.1029282	2.8818128	2.0523937	2.4315238	2.08479	2.5176065	2.0971215	2.1933165	2.8005226	2.2807312	2.3160994	2.3076358	2.1832478	2.0936599	2.5576963	2.1957586	2.1349125
A_44_P385123	2.0342286	1.9983394	2.1913629	2.2170134	2.2350287	2.3335102	2.1355066	2.1067095	2.9020903	2.0559459	2.4451323	2.0885732	2.5297961	2.1013143	2.2009192	2.813719	2.2221181	2.32031	2.318828	2.1880264	2.0966682	2.5719392	2.2042067	2.1404424
A_43_P21977	3.4491224	2.8374622	3.401	4.119896	2.930227	3.3224165	3.700632	3.625988	2.9182363	4.0906215	2.9707215	2.3442338	2.538845	3.8046448	3.6162522	2.9682834	3.1892037	2.3253298	4.274796	4.1161227	3.8449671	2.9702954	2.2102313	3.7777064
A_44_P185324	5.2570395	4.4004555	5.15839	5.4783854	5.061941	4.7767224	4.9957385	5.4049125	4.8041954	4.7596035	5.6736617	4.900704	4.5161033	5.3759685	4.7466073	4.3094406	4.754867	5.1655416	5.4012103	5.2810183	4.457065	4.742389	4.8175373	4.512108
A_44_P487627	4.9879684	2.0682402	4.118565	4.6219935	4.7512693	4.342957	5.20835	4.5656424	4.0309553	3.8776507	4.416386	4.8620877	4.3574533	4.4302545	4.4311175	5.0885887	4.229244	4.7795935	4.2768025	4.7925916	4.1118283	4.6867733	4.5463376	4.696484
A_43_P21350	4.3849893	2.015107	4.5444727	5.0036764	5.017967	4.8534746	4.5605097	5.5399017	4.495999	4.575648	4.401584	4.677307	4.41668	4.4305	4.5506725	4.8564115	4.753059	4.223691	4.9295473	5.0070624	4.8689547	4.5903287	4.725469	5.0041604
A_44_P391732	2.328354	2.3735816	2.22573	2.61227	2.2829497	2.3884306	2.7268376	2.4479146	3.0007312	2.0739543	2.4993384	2.1078844	2.565193	2.1223404	2.2283118	2.8614736	2.2488236	2.33291	2.3804028	2.7882862	2.943264	2.8114889	2.4288445	2.2170134
A_44_P476060	2.0487797	2.0199404	2.2289712	2.233873	2.2870033	2.396151	2.1745074	2.1374369	3.0137022	2.0769105	2.5026972	2.1100302	2.5637321	2.1257608	2.2270927	2.8644097	2.2504692	2.3312578	2.3895395	2.2238188	2.109601	2.6383052	2.2412674	2.1523528
A_44_P323599	12.885603	12.35209	12.701252	12.116014	11.913564	12.4872055	12.126149	12.619554	12.3473425	12.732527	12.690978	12.773076	12.518621	12.771422	12.603624	11.319719	11.252415	11.126651	12.245256	12.858446	12.721036	12.711732	12.59117	12.548078
A_44_P1036591	7.9409375	7.997006	7.941976	8.0342	8.162371	8.049504	8.193748	7.7898192	8.120565	8.008909	7.9236064	8.083363	8.160621	7.7966404	8.036179	8.551705	8.618218	8.481793	7.730767	7.8676286	8.003939	8.0775585	8.221914	8.040769
A_44_P947587	3.1759667	2.0282118	2.2313077	2.236714	2.3009903	2.4209452	2.1956513	2.2345226	3.0498955	2.085963	2.5116634	2.1149728	2.525433	2.1340916	2.2053502	2.8568993	2.2598536	2.310263	2.4110107	2.232883	2.1108322	2.6480153	2.2486408	2.1374369
A_43_P16353	5.4863024	4.9065742	4.94693	5.459633	5.743327	5.8815317	4.9725547	5.2665305	6.112249	5.6370173	4.7154746	5.342845	5.541152	4.890514	5.137256	5.651902	5.340498	5.4250736	6.4383636	5.2585354	5.9548874	4.985242	5.670467	4.9770813
A_44_P105991	4.391249	4.305705	4.763074	4.516485	4.1550484	4.846106	7.867923	5.1032677	4.3492675	5.2440276	4.920246	4.345506	4.4419436	4.951715	4.4743867	4.506683	3.9478724	4.0571055	4.756055	4.4294934	4.634944	4.704008	3.5098436	4.7609353
(+)E1A_r60_a20	11.431815	11.632961	11.1662445	10.955876	11.26722	11.16157	11.303755	10.865227	11.091876	10.946693	10.682976	11.42753	11.441004	10.733793	10.994574	12.1117735	11.73931	11.484236	11.093841	11.047539	11.840081	11.462102	11.284932	11.413257
A_44_P200638	7.8466873	8.068765	8.306142	8.302331	8.462916	8.076877	8.681783	8.228187	8.413285	8.24272	8.189913	8.229003	8.268459	8.356106	8.45588	8.920399	9.281813	9.386528	8.142851	8.187151	7.817318	8.267577	8.427357	8.068058
A_44_P466345	2.2484455	2.0365193	2.1989212	2.228062	2.2694159	2.4399955	2.2078671	2.1523528	3.0578375	2.09213	2.4842813	2.113682	2.3667862	2.1414213	2.1137552	2.7642913	2.2653637	2.200133	2.3984733	2.2121172	2.097815	2.6440423	2.2343676	2.0780551
A_44_P222521	2.9584298	3.0621955	2.420352	3.1989846	3.1342857	2.4397857	3.321513	2.1504815	3.049376	3.2583258	2.4686763	2.3385003	3.006503	2.1412845	3.1362095	3.419145	2.997398	3.1595602	3.2835991	3.0603468	2.2794662	2.9899936	3.1306217	2.9716446
A_44_P487240	8.078567	8.947287	8.807419	8.6590185	9.44915	7.9105773	9.876056	8.354774	9.519946	8.816517	7.9091973	8.899468	8.987829	8.783375	7.7869864	9.524453	9.716404	10.009429	8.1155	7.947266	8.386022	8.880859	8.493289	8.51691
A_44_P146753	5.4250736	3.2180426	2.7521794	3.4481058	3.0312815	3.506566	3.351062	2.8808093	3.2240868	2.907425	2.4288445	4.030756	3.3422523	2.139542	2.4786165	4.316811	2.754132	3.373033	2.9886084	3.4491224	4.590536	3.7177715	3.7036853	3.1076984
A_43_P21655	5.9933677	5.563306	5.8656864	5.888742	5.0993733	5.6445594	5.846976	6.413032	5.764012	6.2845855	6.3868856	5.627747	5.503951	6.1614504	5.8224382	6.049526	5.706457	5.451636	6.3146667	6.2260227	5.7222357	5.84259	5.6679273	5.895058
A_44_P318235	5.964288	6.9257298	5.507888	6.086795	6.581972	6.206412	6.565618	5.788521	5.4791536	4.682875	5.4116826	6.032889	6.186257	5.093856	5.518568	6.6003237	6.580394	5.98834	6.1684775	5.9186387	6.2385855	6.209362	6.2479157	5.8908
A_44_P506659	2.6205506	3.373821	2.7071676	2.844349	2.9677215	2.5817373	4.5661006	3.3080282	2.9721751	3.248707	2.7892053	2.9417872	3.2680447	2.3215764	3.1467211	3.1443799	2.7769341	3.1439517	3.4810352	3.1653945	3.2607079	2.7945669	2.4703078	2.893473
A_44_P124121	2.2878678	1.9545254	2.8053434	2.5252569	3.1546705	2.0866396	2.0040464	2.2450345	2.1214585	3.6028812	2.0873525	2.1522076	2.0297747	3.0117245	3.2884674	2.020606	2.0114195	1.9341481	7.1110816	1.9806923	3.0705929	2.6562538	1.9710242	2.5207741
A_43_P20765	5.408349	4.9911923	5.0972624	4.6926346	4.192375	4.9972773	4.8795695	5.431787	5.111517	5.259874	5.306657	4.9886727	4.9624596	5.059515	4.665669	3.914362	4.5878634	4.0072417	5.167037	5.6479826	4.8539486	5.418537	4.387777	5.3237734
A_43_P23475	5.122819	4.892407	4.822232	5.3142905	5.57151	5.369187	4.9890323	4.4308066	5.472119	4.928781	5.2259846	5.173536	5.0941467	4.5813622	4.7793913	5.092287	5.018215	5.0884023	4.8022523	4.785774	5.668593	4.896795	5.0686555	5.0200896
A_44_P650529	5.693925	5.3529105	5.6661386	5.827002	5.181728	5.6754866	5.271604	5.973743	5.706669	5.9731507	6.180505	5.4368143	4.9892297	6.1065044	5.704661	4.452705	5.4276633	5.3451147	6.130194	6.01548	5.7327433	5.5134864	5.015176	5.8331985
A_43_P12143	9.34252	8.934214	9.646855	9.073967	8.259272	9.359608	9.194067	9.80067	9.151651	10.320875	9.389992	9.227436	8.886486	9.976204	8.929219	8.476039	8.412932	8.237055	9.613449	9.62513	9.2625675	9.351644	8.847225	9.755651
A_42_P766275	7.484033	7.1101737	7.6105313	7.8479896	7.6882744	7.891079	7.085008	7.763374	7.701052	7.4413595	8.054843	7.5020413	7.221047	7.833447	7.645429	6.566411	7.013017	7.3078804	7.4172444	7.368494	7.245	7.4879093	7.468535	7.4413595
A_43_P15754	14.455335	14.250413	14.05284	14.448193	14.455335	14.542377	13.905149	13.95234	14.077898	13.915951	14.269286	14.366206	14.2410555	14.207526	14.26559	14.026781	13.797033	13.863915	14.372935	14.128813	14.300945	14.175101	14.231212	14.152707
A_43_P14911	9.414224	9.005526	8.112219	8.218636	7.9018817	8.626888	8.501912	8.121255	8.468681	7.7672973	9.018883	8.151764	8.998485	9.184146	8.391111	8.225592	8.268768	8.191697	9.028419	8.7057085	8.611202	8.278362	8.577233	8.08055
A_44_P787936	10.710768	10.012168	9.73785	9.939375	9.613449	10.414388	10.094534	10.977339	10.205133	10.683584	10.149681	10.389013	10.030701	10.388412	10.204264	10.345689	10.324045	10.315158	10.423214	10.010971	10.29754	10.692566	10.42207	10.536623
A_44_P180388	4.0426164	4.517959	4.230983	4.0573764	4.2554927	3.9216402	4.441097	3.7563896	3.9583414	4.0019245	3.8924809	4.1441493	3.8176093	3.7911732	4.052892	3.8889499	4.5369086	4.9012365	3.9258692	3.6634512	4.041757	4.157341	3.9660804	4.3798137
A_44_P337165	1.9275749	1.9284443	2.0160658	2.0118854	1.980801	2.1236682	2.0112817	1.9968258	2.277326	1.962363	2.0168552	1.9528294	2.122973	2.0129256	1.9939958	2.1483269	2.0184886	2.0233507	2.0368407	2.0321155	1.9769231	2.0656898	2.0029128	1.947344
A_44_P149188	18.066387	18.066387	18.093054	18.33956	18.217688	18.143942	18.143942	18.143942	18.002796	17.96657	18.143942	18.002796	18.002796	18.143942	18.032244	17.625092	17.747126	17.724543	18.143942	18.002796	18.217688	17.96657	18.066387	18.002796
A_44_P403189	1.9320092	1.924067	2.0194778	2.0204973	1.9888183	2.1296902	2.0123692	1.9993477	2.3034987	1.9660189	2.0255966	1.9572417	2.139008	2.013769	1.9989498	2.1763775	2.0228386	2.038192	2.041801	2.0445197	1.9844527	2.0766392	2.007994	1.9554408
A_44_P132065	6.7113514	4.4113526	6.115517	6.6223335	4.4386196	6.52306	5.4332876	7.1620655	6.886826	6.8322725	6.9859834	5.8401704	5.9030643	6.991994	6.373201	2.1931677	3.7879527	2.2247796	7.2020917	6.2353063	6.532792	6.578187	5.581656	6.750221
A_44_P302714	1.9365373	1.920838	2.0222304	2.0284574	1.9960085	2.1333177	2.0132065	2.0018513	2.328354	1.9697716	2.0342286	1.9619827	2.152451	2.01481	2.0046966	2.2058392	2.027962	2.0529726	2.0468733	2.052557	1.9914204	2.0870545	2.013472	1.9628804
A_44_P1044517	8.530666	8.120926	7.729513	8.000398	7.9238644	8.002906	7.710689	8.001809	7.7748737	7.511979	8.169352	8.251976	7.7695513	8.077835	7.6376877	7.0428214	6.9247937	7.2601614	7.7778034	7.8311543	7.717222	8.036179	8.062224	7.8297486
A_44_P276402	6.2740974	6.249598	6.0313516	6.60805	6.6067863	6.654999	6.271063	6.257188	6.6509204	6.247111	6.308802	6.141407	6.199856	5.9769816	6.2980566	6.054477	6.45693	6.032889	6.546075	6.3958163	6.5162935	6.1046185	6.111244	6.2609916
A_42_P543762	1.9419826	1.9172252	2.0286648	2.0384986	2.007463	2.13873	2.0163565	2.0060174	2.3583224	1.9746821	2.0481896	1.9687726	2.1726274	2.0162542	2.0127673	2.2488236	2.036298	2.0753324	2.0573506	2.060892	2.0008454	2.1037965	2.021147	1.9758103
A_44_P607547	7.550486	6.9530673	7.010058	7.2274036	7.5068364	7.4512854	6.3530307	6.8731513	7.1146345	6.8419867	7.8252444	7.5525656	6.693782	6.987712	7.2693524	6.2451725	6.745794	6.647757	7.3710003	6.742503	6.922639	7.1286864	7.262358	6.8088293
A_44_P992489	9.160944	9.287719	9.014856	9.093637	9.158084	9.243234	8.8484955	8.995432	8.90317	9.036755	9.052156	9.112352	9.199277	8.910233	9.14868	9.118969	9.228554	9.06013	8.822594	9.15133	9.404034	9.11311	9.232526	9.218761
A_44_P220022	1.9489028	1.9168166	2.0346181	2.0506988	2.4871514	2.1448748	2.0198665	2.0099673	2.3944283	1.9794139	2.0686662	1.9761673	2.191543	2.0182505	2.019985	2.2955883	2.0478222	2.0943437	2.0685735	2.0672984	2.0093737	2.123136	2.0294766	1.9866221
A_44_P314110	1.950648	2.213798	2.037788	2.0554047	2.0244706	2.1472962	2.0206685	2.01133	2.4069967	1.9817916	2.0758488	1.9791448	2.1996737	2.0195444	2.023204	2.3123546	2.0518298	2.1016045	2.0733504	2.0700033	2.0126872	2.1331556	2.0324678	1.9906162
A_44_P220410	14.438884	14.128813	14.287893	14.386717	14.161942	14.122882	14.218387	14.486017	14.247808	14.218387	14.284921	14.207526	14.040594	14.326747	14.297497	13.349734	13.075649	13.401403	14.339632	14.346776	13.823797	14.0052185	14.077898	13.887674
A_44_P118724	3.9436684	3.9671776	4.601925	3.4472387	3.265529	3.981877	4.307438	4.085111	3.566305	3.9836342	4.159148	3.7798328	4.1204357	4.354427	3.9033885	4.618442	3.9105728	4.839586	3.8049004	4.0065107	4.063808	3.8867745	4.253226	4.339699
A_44_P135304	10.484101	10.180689	10.070092	10.096787	10.101153	10.222788	9.9135065	10.032929	9.953447	9.971571	10.089958	10.311444	10.136348	10.161622	9.773574	10.250097	9.624686	9.734698	10.201723	10.231775	10.292163	10.258494	10.035074	10.193257
A_44_P238352	1.963278	1.9224436	2.0533035	2.2062817	2.0472732	2.163473	2.5475252	2.019664	2.473326	1.9917679	2.1152258	1.9927613	2.2357323	2.025334	2.0385647	2.3981678	2.073182	2.1316533	2.0988288	2.081616	2.024645	2.1797445	3.1403418	2.0097811
A_44_P1037041	10.1673355	8.457042	9.53542	9.707945	9.076327	10.42503	8.083363	9.818628	9.307111	9.966511	10.56848	10.0159235	9.309043	9.7105255	9.508049	7.707842	7.3506017	7.106005	9.797013	9.547407	9.198706	9.319571	8.882671	9.886759
A_43_P23101	9.28334	9.777339	9.611306	9.611306	9.819485	9.299465	9.966073	8.821422	9.576159	9.447961	9.267444	9.666426	9.770777	9.309418	9.465334	10.42691	10.214041	10.077321	9.304871	9.189755	9.547814	9.547814	9.773574	9.513469
A_44_P241862	7.55517	7.404843	7.2355475	7.3065505	7.288352	7.5201063	7.293574	7.259363	7.4189625	7.2991915	7.1713486	7.461251	7.5466323	7.016696	7.3327355	7.5259337	7.4727073	7.447971	7.6075215	7.598261	7.8108225	7.811778	7.266881	7.7271757
A_44_P798113	4.913477	5.7630544	4.5685725	4.5328135	4.9003963	5.2120113	5.3237734	5.3120475	5.4021616	4.9146423	4.5059505	4.8316274	4.643784	4.823842	4.787922	5.1854405	4.963716	5.0403323	4.741212	4.7180033	5.4558954	4.6767135	5.3274364	4.560962
A_44_P419141	8.317777	8.005107	8.086951	8.451638	8.35666	8.235761	8.003526	8.331982	8.365528	7.935402	8.392803	8.026371	7.808284	8.2502775	8.133981	7.8006167	7.812361	8.156481	8.373536	8.096716	8.097956	8.085326	7.9937024	7.956378
A_44_P142391	10.809297	11.804076	10.479312	11.19006	11.847883	10.831321	12.094802	10.651766	11.195646	10.994574	10.25164	11.16469	11.7345705	10.4453335	11.248311	12.897558	12.9699135	12.663952	11.052	10.865968	11.956297	11.644762	11.80202	10.945896
A_44_P724646	1.9847878	1.9420341	2.0863092	2.1084073	2.0887527	2.1991768	2.0497062	2.0369546	2.580923	2.0067866	2.1831422	2.0157418	2.3099403	2.037967	2.0800762	2.5252569	2.1074924	2.1759272	2.1412845	2.102859	2.0406961	2.2729511	2.09047	2.0412688
A_43_P22691	3.8647108	1.9456738	2.0917144	2.112277	2.0961368	2.2032208	2.0523937	2.0394726	2.5967946	2.008884	2.1968403	2.0194778	2.323169	2.040945	2.0872316	2.5423353	2.1139593	2.185635	2.1477673	2.1054308	2.044184	2.2888536	2.0961368	2.046407
A_44_P497229	3.0050476	1.9486878	2.0970483	2.11845	2.1013143	2.2106447	2.4103277	2.0429053	2.613947	2.011382	2.2118275	2.023441	2.332749	2.0437248	2.0917144	2.5621815	2.1194355	2.194998	2.155848	2.1084073	2.0471926	2.3076358	2.1022093	2.0522914
AT_ssR_PC_5	6.5581837	7.3162856	6.2326264	6.425268	7.2484126	6.4012136	7.1814857	6.227576	6.6191697	6.099166	6.295866	6.6387315	6.9681826	5.671003	6.48386	7.6365194	7.962303	7.4360294	6.5235105	6.337909	6.9259896	6.711101	6.931116	6.2441826
A_44_P389664	13.590336	13.501571	13.679481	13.215759	13.161914	13.3039	13.15964	13.2143755	13.132015	13.491728	13.404431	13.597703	13.6577015	13.445127	13.383655	14.013659	13.674807	13.46599	13.323551	13.530091	13.6558695	13.774357	13.420748	13.840171
A_44_P101460	3.2393773	3.6094558	3.967961	2.134398	2.6801515	3.4647214	2.8965294	2.0550318	2.672977	3.8403053	3.682986	4.042368	4.0313334	2.7071676	3.6467714	2.9692316	3.252296	2.216679	2.5911682	2.669439	3.2870896	3.7705169	3.3332195	4.2383657
A_44_P437259	5.5622478	5.1957526	4.8827677	5.234257	5.4071665	5.497287	4.718295	4.7290382	5.218953	4.255752	5.318385	5.3770804	5.095883	4.9997168	5.148859	4.796792	4.670741	5.004384	5.297517	5.003458	5.4820123	5.09173	5.465643	4.8493924
A_44_P959510	6.316862	5.076795	5.5934367	4.39991	4.671509	5.310693	3.9757822	3.783635	4.0272746	4.0173965	6.078095	5.109297	6.1816583	4.956936	4.5491266	4.213578	4.1474047	4.8152676	3.5152926	4.424059	4.2498384	4.4584756	5.1049566	3.831054
A_44_P287301	12.173451	11.692174	10.385701	9.086975	11.425931	9.162148	11.356921	10.041677	10.116803	11.829761	9.115323	9.7105255	9.2665825	10.530134	9.386934	10.937161	13.178016	10.4453335	11.870652	12.186303	9.071578	11.495276	10.420734	11.838363
A_44_P412570	2.0530543	1.9723557	2.1361263	2.1576884	2.1562662	2.2655168	2.373807	2.0711253	2.7482963	2.0300152	2.3215764	2.0522914	2.43578	2.0695946	2.138817	2.6894462	2.1668131	2.2497263	2.226317	2.8580492	2.071852	2.4363363	2.1449714	2.0983145
A_44_P852647	2.0147073	1.9754995	2.1406674	2.1632316	2.1666589	2.2742078	2.0952556	2.0760798	2.7679093	2.032751	2.3350284	2.0565715	2.4490755	2.0738087	2.1452405	2.7084603	2.1737463	2.2598536	2.2385364	2.1463246	2.0746458	2.454244	2.150877	2.1041036
A_44_P162881	4.3153744	3.9451125	4.183383	4.1002054	4.470464	3.8929648	4.029507	3.5845578	2.7877052	3.1987605	3.722681	4.2571883	4.048273	3.166297	3.8207383	4.5644245	4.041757	4.452705	3.6968129	3.5866246	4.1780543	4.3648577	4.23128	4.121763
A_44_P480852	3.387539	2.4018068	2.1547875	2.1800332	2.185888	2.2890809	2.7569366	2.102859	2.8100612	3.1725702	2.368314	2.0674977	2.4746444	2.0819435	2.163978	2.738868	2.191543	2.2815971	2.2628212	2.1569452	2.6924572	2.4868894	2.1648068	2.1163468
A_44_P1051106	9.968831	10.609817	10.182784	10.24748	10.671506	10.254293	10.894114	9.692201	10.236798	10.065346	9.960702	10.437652	10.634718	9.963897	10.492999	12.475369	12.029643	11.722126	9.908271	10.059483	10.398685	10.201125	10.623713	10.397927
A_44_P965429	2.0262618	1.9887447	2.1683629	2.2012522	2.2060692	2.3081257	2.117321	2.0951796	2.851274	2.198463	2.4029539	2.0770662	2.501202	2.0897937	2.1826823	2.7699175	2.2068925	2.3041275	2.2844608	2.1698556	2.0874104	2.5217311	2.1800332	2.128243
A_44_P105618	3.2538927	2.6697078	3.3239288	2.2091036	2.5291798	2.3179984	2.7658148	3.3696113	2.8677173	2.0495327	2.7217102	3.047559	2.513468	3.0024126	2.3431096	2.7877052	2.5502894	3.2820628	2.5304525	2.4373882	2.1954637	3.1039522	2.1870794	2.239036
A_44_P438143	7.0990067	6.290966	6.544459	7.11429	6.755107	7.0617332	6.0346212	6.6060333	6.530741	6.321862	7.1449113	6.709967	6.6751995	6.683669	6.5794573	3.9572449	3.869714	4.4919806	6.5087485	6.3277645	6.862701	6.414801	6.8578115	6.615107
A_44_P257940	2.034913	2.407584	2.192715	3.4206958	2.2368677	2.33291	2.7059748	2.68434	2.9066155	2.2931628	2.4477434	2.0897937	2.5373569	2.1018178	2.2091036	2.8147812	2.2746987	2.3229656	2.3213346	2.5956507	2.096563	2.5725386	2.2045152	2.1438432
A_44_P363382	2.5242407	3.5702753	2.5967946	3.2412045	2.2454178	2.3433	2.8087332	2.9008608	2.9227061	3.0991642	2.458717	2.126934	2.5480707	2.825492	2.565193	3.0349784	2.9880466	2.6533394	2.4975743	2.8938916	2.686554	2.585253	3.195691	3.4600523
A_44_P180482	5.488588	5.6319375	5.256426	5.295773	5.1596136	5.7183204	5.7654514	5.3793135	5.4520073	5.8070445	5.036679	5.2196007	5.594133	5.1013184	5.180981	5.758628	5.3542323	5.255033	5.0208473	5.3202143	5.7929263	5.3348365	5.539642	5.629658
A_44_P244781	3.8630948	3.0137022	3.8323543	3.3782864	3.5411966	3.575368	3.731275	4.148752	3.4153883	4.2607102	3.7131317	3.9415512	3.9631078	3.8986802	3.779418	3.038412	2.856673	2.3806307	3.5033514	4.079021	4.0755177	3.7347956	3.6809325	4.1496058
A_44_P946595	6.9137707	3.6522198	6.5845575	7.03343	6.642295	6.561188	6.351824	6.6253595	6.707058	6.5903225	6.8484488	6.9324555	6.896406	6.6646433	6.6988897	6.7634745	6.337695	6.1676755	6.586704	6.724107	6.538612	6.649008	6.79778	6.4455333
A_44_P395709	7.953406	7.811778	8.268768	8.42139	8.311335	8.315542	8.191697	8.5858135	8.396263	8.213859	8.353547	7.9217877	7.9290357	8.526248	8.284329	7.7023406	7.810242	8.230413	8.422933	8.027677	7.745681	7.85235	8.013961	7.9155917
A_44_P424410	4.255752	5.3413854	3.9197369	4.1422267	4.075034	4.133839	4.2460837	4.3611717	4.8142476	4.544855	3.9637537	3.7948437	4.3002663	3.3591762	4.1550484	5.1140532	4.241743	4.217754	3.9303963	4.1170554	5.3120475	4.2574515	4.247502	4.1322207
A_44_P214229	5.5182943	5.244749	5.0465755	5.667737	5.6721506	5.6514754	5.0252676	5.0778556	5.2067375	4.71967	5.3660364	5.3812647	5.232993	5.1163177	5.3721366	5.4671674	5.0597367	5.3749423	5.316214	5.026176	5.251702	5.234436	5.4658995	5.170185
ETG05_66023	4.347792	4.617998	3.7260442	3.9966767	4.0723825	4.1861196	4.4990287	4.1780543	4.0983415	3.8576438	4.0138335	3.9986622	4.2247095	4.0021505	3.8737617	4.908661	4.5986657	4.3824825	3.9001107	4.0491576	4.253916	3.7977645	4.117337	3.766537
A_44_P378362	6.351021	6.043827	6.446154	6.270521	6.315752	6.5957875	5.9157925	6.622588	6.4957414	6.6365876	6.35395	6.282426	6.478404	6.4161687	6.5367403	5.711713	5.9262652	5.8732934	6.4640813	6.386687	6.34572	6.358698	6.429104	6.427752
A_42_P487852	10.543728	10.487124	10.933553	10.759087	10.567401	10.948075	10.7068	10.719784	10.794985	11.2171135	10.780901	10.855734	11.080649	10.866631	10.877729	10.854022	10.631957	10.523045	10.611739	10.980166	10.743936	10.840938	10.522333	10.887229
A_42_P771337	2.4029539	2.028616	2.4479146	2.2358902	2.408563	2.518705	2.194998	3.4133596	3.050974	2.2404351	2.5094023	2.1143544	2.5242407	2.1335166	2.2065554	2.851044	2.2593706	2.3060968	2.4093032	2.2305384	3.76154	2.646744	2.810601	2.1357238
A_44_P533545	4.5286403	3.9736397	4.5527573	4.483999	4.6330204	4.4529653	4.3925633	4.666694	4.501341	4.1474047	4.638151	4.562005	4.2630205	4.399379	4.650347	4.612973	4.655098	4.608882	4.2624974	4.6217637	4.158329	4.13275	5.0711784	4.5579696
A_44_P518599	2.050055	2.0318975	2.2222826	2.234822	2.2919161	2.4301307	5.0066676	2.1527283	3.0631049	2.0884342	2.5055568	2.1148977	2.4826705	2.1371186	2.1780438	2.8326702	2.2619944	2.2687743	2.4105659	2.2270927	2.1076462	2.6475382	2.2465444	2.120057
A_44_P558660	6.1532655	5.8042464	6.088277	6.3118362	6.106813	6.252968	7.5302367	6.2324595	6.211549	6.1147685	6.3269553	5.909804	5.7570667	6.2842364	6.0086937	5.456122	5.6905007	5.9808593	6.644793	6.3067327	5.9168186	5.8622966	5.937481	5.911779
A_44_P114308	10.35067	10.199789	9.935369	10.593429	10.309638	10.138029	10.355795	10.670176	9.937465	9.473141	10.258494	10.136348	9.6065855	9.904319	9.89938	9.9451	9.886257	9.956894	10.440613	10.275844	10.318487	11.004491	10.2896595	10.488195
A_44_P812776	2.0488367	2.0351975	2.2021399	2.2284946	2.2727568	2.4355319	2.2058392	2.152451	3.0603468	2.0910983	2.488889	2.1134028	2.3941493	2.139822	2.128243	2.7772205	2.2635283	2.2116928	2.400455	2.2155783	2.0991657	2.6433704	2.2357323	2.0873005
A_44_P513886	6.7277417	6.5908537	6.9648113	6.861666	6.646463	6.8370395	7.1713486	6.644334	7.0026274	6.859112	6.915288	7.154724	7.292015	6.741068	6.886096	7.691167	7.8330717	7.3065505	6.503899	6.8685985	7.0218387	7.0844407	7.183898	7.094586
A_43_P13230	12.723524	12.786982	12.207898	11.778226	12.696453	11.876094	13.445127	11.644762	11.852676	11.999163	11.523405	12.597201	12.033366	10.244444	11.340833	13.082394	13.956432	13.09866	12.25841	12.648798	13.334507	13.077729	12.419464	12.713385
A_44_P261402	3.4796631	2.037788	2.1657007	2.215474	2.2406156	2.434585	2.2042067	2.1438432	3.0359783	2.0899265	2.4412537	2.1936278	2.2698832	2.1386435	2.0695946	2.689659	2.2601295	2.1437721	2.372148	2.1891258	2.0841107	2.6292882	2.2146175	2.1715825
A_44_P778660	8.152647	8.169734	8.1271105	8.075199	8.077232	8.016296	8.331982	7.937372	8.177844	7.962303	8.08663	8.158875	7.9142537	8.114963	8.090477	8.492058	8.491344	8.404414	8.086023	7.817025	7.660282	7.7701774	8.113695	7.7233057
A_43_P16070	5.4127994	5.4829226	5.453371	5.262468	4.962161	5.7693186	5.4023995	5.764756	5.6985936	5.7642317	5.217221	5.021971	5.765891	5.4925423	5.356733	5.6420755	5.4404116	4.927947	5.3993955	5.793799	5.996972	5.6370173	5.142544	5.428348
A_44_P994550	10.326531	10.285282	10.198902	10.589565	10.432225	10.448644	10.438808	10.483481	10.430731	10.292163	10.323202	10.337226	10.179787	10.407239	10.2484865	10.281835	10.375351	10.431212	10.594135	10.42387	10.287941	10.310194	10.407596	10.123713
A_44_P1047403	8.09406	8.063056	7.7711616	8.157405	8.233396	8.323462	7.8672833	8.1034155	8.027677	7.8634048	7.9556212	8.124671	8.26261	8.020225	8.059341	8.291764	8.298833	8.235051	8.114084	8.103996	8.424625	8.2889385	8.042646	8.225592
A_42_P601802	12.007211	11.976795	11.914652	11.787257	11.72899	12.199713	11.822349	12.065879	11.968083	12.051835	11.956297	11.888012	12.116014	12.13156	11.834549	11.202852	11.091876	10.692566	12.295636	12.075233	12.087012	12.000198	11.573738	12.03632
AT_T_5	2.153959	2.400096	1.6947659	2.6397867	2.8633182	2.1995552	2.387099	2.1031113	1.9525754	2.1335166	2.2021399	2.1918895	1.8734692	2.1874435	2.4501603	1.8754871	2.4304926	2.458419	2.672977	2.192893	2.2763298	2.2346964	2.2454178	2.2326565
A_44_P527024	5.612188	5.266746	5.4602947	5.2810183	5.406864	5.5132146	5.338736	5.4423323	5.3739758	5.4960966	5.194777	5.534054	5.6983423	4.984677	5.2327013	5.7114697	5.6561747	4.705855	5.3656487	6.0385323	5.6702204	5.7754426	4.9467487	5.7387066
A_43_P16157	4.080705	2.8157704	3.3851774	3.2903748	3.9546719	3.15494	3.167013	3.3938513	3.425853	3.8694887	3.5557518	3.1461692	3.8398376	4.159148	3.7247405	2.0672038	3.495317	2.5712123	3.6143246	3.9491897	4.1155996	3.678342	2.4707382	3.9263172
A_44_P1055903	8.724952	8.690973	8.633029	8.393023	8.687277	8.624924	8.540231	8.640722	8.455209	8.8405285	8.2798	8.733386	8.67555	8.54133	8.269836	8.115913	8.2525835	7.138219	8.532737	8.898456	8.940641	9.15893	8.623255	9.019325
A_42_P716999	8.54698	8.98465	8.233396	8.641172	9.330917	8.674951	9.069289	8.389703	8.506734	8.279168	8.379474	8.558955	8.862683	8.461495	8.203808	9.735914	9.84409	9.831602	8.898764	8.576858	8.86305	8.713261	8.728274	8.5173645
A_44_P331065	2.3133986	2.0046399	2.0095646	1.9947238	1.9648745	2.1107552	2.008884	1.9885819	2.4582078	2.3804028	1.9985993	1.9442875	2.0969872	2.24558	1.9846984	2.1037965	2.7241468	2.4857428	2.0299106	2.0136018	2.7637177	2.050783	1.9921021	1.931361
A_44_P928801	2.122973	1.9331306	2.0116253	1.9994675	2.6073847	2.113901	2.0091758	1.9910483	2.2377696	1.9554846	2.0042133	2.0760798	2.1049542	2.0100749	1.9879023	2.1167188	2.0123208	2.0035143	2.0311868	2.0176783	1.9656357	2.0541909	1.9953784	1.9357134
A_44_P420793	6.2574463	5.84858	5.9832535	6.0998316	6.2364635	5.9551926	5.831689	5.867851	5.67196	5.428103	6.2899275	5.857873	5.5561886	6.0533257	6.0593953	5.8466835	5.5594034	5.879494	5.823693	5.888471	5.529394	5.8940353	6.128199	5.5037436
A_44_P715909	8.730512	8.638791	8.29744	8.145578	8.344503	8.141743	8.59861	8.146571	8.090193	8.167538	8.400821	8.518535	8.271734	8.294788	8.022772	8.962978	8.868948	8.521034	8.51477	8.411658	8.40414	8.65872	8.378528	8.386452
A_44_P164947	8.918513	9.178645	8.769968	8.989259	9.134993	8.91312	9.074753	8.767819	8.891279	8.794338	8.708246	9.008163	9.19104	8.853975	8.853169	9.53342	9.414606	9.318224	8.930363	8.873413	9.208364	8.988223	9.028937	8.948976
A_44_P577263	9.055455	8.668188	9.0916395	8.925042	8.777903	9.063845	8.846704	9.170208	9.031597	9.428379	9.133105	8.988223	8.797917	9.40959	9.06199	8.570086	8.70787	8.429535	9.095941	9.092017	9.060798	8.957904	9.007126	9.218206
A_44_P289284	7.974328	8.022542	7.60069	7.4755397	7.4816675	7.621132	7.837215	7.643858	7.618672	7.436298	7.741345	8.068419	7.623197	7.624853	7.553592	8.065187	7.9303274	7.942677	7.265293	7.4119635	7.8094363	7.897357	8.001449	7.4179487
A_44_P187213	6.960753	6.7342772	7.104962	6.97583	7.155565	7.0195565	6.6523347	6.936611	6.877081	6.647757	7.2249775	6.7720923	6.671094	6.837658	7.0428214	6.857198	6.8276706	7.1639686	6.962382	6.6994376	6.5546083	6.7092004	6.984187	6.6301312
A_44_P866704	6.8941317	7.4384527	6.4449987	7.205979	7.651949	6.8978133	7.8676286	6.9718432	7.1607857	7.112908	6.5337367	7.217827	7.193736	6.236706	7.349431	9.508433	9.667171	9.333441	7.038433	6.0930977	7.641269	7.7838845	7.7637396	6.767311
A_44_P234279	1.9385304	1.9173911	2.0244706	2.0323248	2.0013628	2.1330652	2.0130394	2.0027492	2.3412757	2.2300391	2.0402002	1.9642016	2.1643815	2.0137136	2.011089	2.225523	2.0311244	2.0655487	2.0513055	2.0548344	1.9952922	2.092354	2.0160658	1.9705175
A_44_P515494	4.8898554	3.9317265	5.069372	5.328061	3.807836	5.058155	4.645927	4.9548717	5.3138657	5.570794	4.6186557	4.7117853	4.8111944	5.528616	4.8727384	2.2381468	2.752803	2.0727384	4.9972773	5.610457	4.754419	4.47598	3.6472654	5.1470165
A_44_P317539	13.46599	13.541482	13.590336	14.101313	13.887674	13.84981	13.334507	13.541482	13.654042	13.318565	13.628996	13.298706	13.514502	13.823797	13.682085	13.254341	13.122179	13.291928	13.535696	13.497281	13.396335	13.424329	13.58201	13.58201
A_44_P577917	4.1922045	4.299735	3.7712235	4.491137	4.4718575	4.1441493	4.1296387	3.4720163	4.614455	4.0855665	3.273412	4.572723	4.850308	4.0571055	4.6530037	3.647019	4.3654013	3.5845578	3.808668	3.7291753	4.7775345	4.041222	4.6923423	4.491137
A_44_P1019862	2.1892598	1.9153866	3.8694887	4.766135	3.6503985	3.3589435	2.2539299	2.6172874	3.393162	2.6113784	3.129549	2.8314447	3.6394217	3.325903	3.5093248	2.2858768	2.1599066	2.4079943	3.2066462	2.2311232	2.675385	2.9482377	2.6904588	4.228059
A_44_P529591	1.9492173	1.9156594	2.034503	2.05157	2.0210404	2.1426284	2.0184886	2.009438	2.3970366	1.9792016	2.0712235	1.9764835	2.1968403	2.0174088	2.0237217	2.3005166	2.0492504	2.0984058	2.0694582	2.0663528	2.009602	2.1244926	2.0303223	1.9890198
A_44_P853300	10.023158	10.12448	9.920459	9.745291	10.222064	10.10435	10.492408	10.343866	10.101153	10.463476	9.869632	10.540659	10.28274	9.88105	10.053266	10.537174	10.467817	10.175299	10.024087	10.349198	10.334742	10.175299	10.044874	10.706228
A_44_P257075	8.819515	8.762756	8.90233	8.962978	9.016031	8.993525	8.883252	9.07582	9.047712	9.046668	9.15133	8.94553	8.770277	9.252896	8.926995	9.005119	9.267444	9.407088	9.081793	8.958813	8.728274	8.891279	8.929219	8.978657
A_44_P776057	1.9553827	5.129425	2.0437872	2.0656898	2.0343006	2.5063443	5.3888674	4.1139007	2.4351242	2.0184886	2.0908606	1.9845011	2.216679	2.0200388	2.032175	2.3495243	2.0606055	2.1174142	2.0843534	2.0734642	4.1489706	2.1491692	2.0400224	2.000616
A_42_P614175	2.4654834	3.172776	2.5466723	2.6229336	2.4370165	3.3075264	3.459768	3.0131633	3.3404133	2.84907	2.5956507	3.03424	2.9824374	2.4336164	3.1989846	3.0124004	2.8098412	2.67701	3.764415	2.5828383	2.9617705	3.0102203	2.871344	2.4315238
A_44_P523016	6.144678	6.0048413	6.712536	6.587971	6.47544	6.4566884	6.455078	6.7134166	6.511205	6.681016	6.252968	6.415464	6.2815666	6.7972636	6.287071	6.1224947	6.393895	6.762552	6.6504474	6.635762	6.2072024	6.391327	6.249598	6.5251026
A_42_P542909	6.092674	6.214301	5.9734955	6.1604624	6.125537	6.178979	6.0263925	6.2543635	6.188702	6.1845636	6.0387163	5.9231043	5.844164	6.3050714	6.019467	5.617493	5.797879	5.680831	5.943583	5.911326	6.291798	6.057862	6.043827	5.9526825
A_44_P701086	3.4327688	2.8828459	3.1991575	2.9647698	3.8420017	2.1649563	3.8883822	3.135609	3.6233513	3.1759667	3.6420562	3.4519699	3.6957626	3.3416703	4.0817037	3.0590591	4.0259905	3.6143246	3.7349954	3.6604266	3.6396208	2.1946201	3.227014	2.3788245
A_44_P951080	3.4675646	4.1699657	2.0837572	3.0889874	2.9252992	3.8600001	3.9289603	3.5742254	4.030199	3.5726678	2.9794278	2.6634784	3.5359159	3.292123	3.3244388	4.8825717	3.907703	3.1306217	3.2578444	3.4171948	4.0879025	3.050559	3.2357783	3.6704586
A_43_P12903	1.9723557	2.6837273	2.3735816	2.0912943	2.06438	2.1741033	2.7334092	2.2698832	2.5179448	3.7519333	2.143955	2.0024257	2.2703984	2.6253839	2.0612376	2.4567919	2.6101122	2.1516557	2.7871966	2.0891128	2.7899873	2.7582033	2.0693963	3.191303
A_44_P324554	9.077218	3.9881074	5.6186385	4.835726	3.4506185	5.6257715	4.7187605	7.5030723	5.177411	5.855065	8.670661	7.5277176	5.4274864	6.651137	7.277082	2.473326	3.9117675	8.321171	6.43017	6.0855217	7.9962597	5.0075665	4.921102	5.4339356
A_44_P150137	6.7322483	6.506855	6.6657486	6.615473	6.7650213	6.407977	6.8856378	6.7559867	6.638005	6.643808	7.0312176	6.8411884	6.2585716	6.956985	6.570849	6.650223	6.908232	7.3488355	6.671094	6.3512864	6.170034	6.440369	6.879652	6.494935
A_44_P314482	4.8026342	5.953256	4.7256546	4.922712	5.288317	5.1032677	5.668322	5.3618836	5.470662	5.1282988	4.673036	5.096481	4.9089527	5.2251596	4.9806175	4.447579	5.331723	5.086279	4.9798245	4.5623455	5.4749103	5.2283907	5.3993955	4.9099693
A_44_P452466	9.119782	9.091289	9.516398	9.541773	9.315083	9.344171	9.330917	9.378008	9.308515	9.259051	9.287719	9.270418	9.36597	9.254492	9.268805	9.2779255	9.258525	9.40839	9.344953	9.412613	9.340283	9.456358	9.261771	9.453864
A_43_P17160	7.63415	7.6376877	7.6536727	7.5464187	7.6252146	7.5722966	7.4637985	7.649002	7.607129	7.406005	7.2984853	7.561436	7.535268	7.5159464	7.663364	7.58577	7.720189	7.6081786	7.520638	7.7117443	7.4378986	7.592465	7.721864	7.568395
A_44_P621785	9.183435	8.4587345	9.183013	8.195477	8.201815	8.858429	8.141743	8.631606	8.2148075	8.867587	8.452216	8.763629	9.108568	8.5821905	8.955621	8.714748	8.386764	7.830897	8.494218	8.891279	9.095339	9.65259	8.496255	9.611746
A_44_P261112	1.9943469	1.9527259	2.1033044	2.123136	2.1093354	2.2161465	2.061771	2.0473835	2.6350498	2.0132754	2.2307081	2.0281155	2.3559635	2.0467575	2.1034367	2.5842607	2.746655	2.2046833	2.1650574	2.1131732	2.0501938	2.3273392	2.107582	2.06381
A_44_P123093	5.9440455	5.7693186	6.0032334	5.657574	4.704008	5.962164	5.372573	6.9182286	5.9191675	6.5528474	6.298688	5.5037436	5.5906954	6.446154	5.9912815	4.2939644	5.1010666	5.115813	6.0330815	6.196745	5.964534	5.9784174	5.2812247	6.2428894
A_43_P10651	9.28744	8.700586	8.931568	8.991876	8.932917	9.012073	8.456226	9.204142	8.800619	8.546669	9.407088	9.06154	8.827587	8.835397	8.775442	8.15299	8.559311	8.6334505	8.308012	9.079045	8.825244	9.184632	9.072684	9.075093
A_44_P582494	5.115583	5.0323176	4.53466	4.719221	5.152146	4.595811	4.081453	4.609377	4.9055758	5.385524	4.8410378	4.8022523	5.0865064	4.632775	4.5811977	4.6813874	5.326749	5.06515	4.471616	4.73059	4.800465	4.741573	5.0665627	4.6494174
A_44_P522701	2.3724895	3.1879673	3.18894	2.3333468	4.1683097	3.4980483	3.3849275	2.6837273	3.2053466	3.1074688	3.0326664	3.1443799	3.0031695	2.3556182	3.5196192	2.6570673	2.9886084	2.7351947	3.1656768	2.6415694	3.078601	3.1916642	3.8026907	3.1280084
A_44_P755377	2.008884	1.9696674	2.130832	2.1495602	2.1483269	2.2551212	2.0867426	2.0679424	2.733948	2.0274575	2.3085382	2.0478692	2.4281082	2.066216	2.1377985	2.6743975	2.160613	2.243431	2.2171683	2.1366374	2.067431	2.4198775	2.3395522	2.0952556
A_43_P11268	8.612102	8.363231	8.452792	8.381069	8.545267	8.5124445	8.752217	8.427357	8.401065	8.496255	8.682496	8.479525	8.585113	8.661006	8.603007	8.187528	8.317155	8.338075	8.635751	8.638791	8.485754	8.389262	8.645659	8.45588
A_44_P542390	7.069382	7.7400503	7.457814	7.247406	7.7721777	6.9844227	8.248807	7.2564926	7.7460976	7.939023	6.905905	7.4930696	8.148957	7.2626934	7.3779817	9.117675	9.293218	8.689474	7.9270315	7.594199	7.980536	7.8917227	7.58541	7.792388
A_43_P20636	5.1724753	6.1149173	4.858419	4.9353523	5.5764966	5.0284343	5.6739893	5.125793	5.1142583	5.1094832	4.7853093	5.3195295	5.242272	4.2099304	5.1555924	6.4637876	5.8281527	6.6469283	4.6813874	4.7603893	6.3506284	5.1060953	5.360758	5.2272987
A_44_P248105	4.7875896	1.9827024	4.9743075	2.1798692	2.1880264	2.2888536	2.1069002	3.482598	2.8177962	5.036679	3.295227	2.0680285	2.4845035	3.341427	2.859215	2.741853	2.3448324	2.2858768	3.1786983	3.2934391	4.756261	3.0144768	2.2838416	2.929726
A_44_P538870	5.9262652	6.242426	6.1928844	5.8685493	5.5634856	6.1481886	5.8685493	6.071281	6.133622	6.542775	6.1889057	5.9806366	5.8047085	6.3592296	5.8457212	6.134408	5.654881	5.6905007	5.8970833	6.046412	6.0935593	6.1801195	5.979755	6.0731435
A_44_P152005	2.6947532	2.598161	2.1697245	2.2011151	2.2080214	2.3079104	2.424056	2.122973	2.857174	2.0460308	2.4061875	2.0773857	2.5097566	2.0900357	2.1941898	3.5575366	2.2080214	2.30749	2.287291	3.2323933	2.315882	2.5225098	2.1813822	2.1315136
A_44_P356851	2.462936	2.9220881	2.2458286	2.3051262	3.1644504	2.3186672	2.6764505	3.078866	2.873288	2.4401639	2.871917	2.2151356	3.0124004	2.0935576	2.304998	2.7892053	2.2967288	2.315357	2.3004346	3.9395063	3.0389988	2.5407882	3.0539513	3.0816758
A_44_P511262	2.032389	1.996468	2.1846375	2.2121172	2.2288635	2.325925	2.1302722	2.104205	2.8913195	2.0525005	2.4376912	2.0854888	2.5334673	2.0976179	2.20995	2.8013022	2.2184453	2.320084	2.3130033	2.1840425	2.0931168	2.5589116	2.3828418	2.142209
A_44_P188222	5.0972624	5.356115	5.1262693	5.3046956	5.629419	5.288317	5.5283117	5.003458	5.5037436	4.8662	4.9425673	5.0286503	5.3808002	4.896285	5.4634175	5.959129	5.9955525	5.7341785	5.0431833	5.3774405	5.2701178	5.0183964	5.454878	5.1026216
A_44_P837006	6.81125	6.755354	6.9052687	6.259302	5.871142	6.222418	6.7963886	6.9383855	6.261931	6.4675565	6.6947837	7.02962	6.4267974	7.112908	6.5548162	6.9150414	6.241001	6.799593	6.089443	6.370532	6.2782845	7.276485	7.095985	6.5840516
A_44_P470661	11.227329	11.970784	11.432769	11.750454	12.142173	11.486865	12.276766	11.075432	11.970784	11.697081	11.371068	11.570343	11.914652	10.544312	11.736216	13.068764	13.244469	13.498462	11.655737	11.058445	11.6200905	11.447967	11.77156	11.222588
A_44_P405843	2.0421479	2.6727035	2.2106447	2.226317	2.2632182	2.3621092	2.1533184	2.1219163	2.9602265	2.2355871	2.4838285	2.0997014	2.5697057	2.1119926	2.2355871	2.8406048	2.2377696	2.3333468	2.3563852	2.2049909	2.1030133	2.6085722	2.2247796	2.1541176
A_43_P20900	5.2839594	3.805731	6.135696	5.8180094	5.280751	5.6401305	5.4728217	5.9421005	5.9686146	5.935772	6.2355604	5.514861	5.293372	6.099166	5.9211764	5.2955422	5.461489	5.9162407	5.6653004	5.997299	4.5382648	5.483395	5.531705	5.4741416
A_42_P548520	12.36582	12.24249	12.337316	13.096481	13.050781	12.75825	12.176728	12.361563	12.669438	12.044335	12.871959	12.301233	12.04309	12.536894	12.585797	11.868867	12.055854	12.468172	12.5958	12.007211	12.17916	11.991845	12.360397	11.959058
A_44_P394246	2.0482419	2.0186114	2.2242968	3.1429536	2.2826385	2.3861308	2.169596	2.1349125	3.0058599	2.1733322	2.500323	2.1077924	2.574362	2.1221888	2.2410862	3.0836487	2.419454	2.332749	2.3825529	2.2206306	2.1077924	2.6286395	2.3902676	2.155254
A_44_P355271	2.1151407	2.2833848	2.2269883	2.232883	2.680979	2.3953457	3.6479974	2.2586868	3.0199263	2.1196508	2.5037322	2.1096976	2.736046	2.1256	2.2385364	2.8577752	2.250847	2.3301356	2.3917966	2.2231297	2.3657086	2.6337216	2.38085	2.1533184
A_44_P433579	6.770867	6.1906657	7.041299	7.0524216	7.075966	6.877467	6.525284	6.7955327	6.966456	6.8276706	7.304645	6.916443	6.544175	6.981871	6.8899918	6.7092004	7.2833624	7.120297	7.0646996	6.7894144	6.2655563	6.704467	6.8654723	6.628037
A_44_P384772	5.870124	5.4779024	5.8153358	6.3285313	6.1506133	6.025109	5.649476	5.872825	5.94482	5.7946258	6.040034	5.930732	5.8103576	6.0101156	6.053783	5.401878	5.4602947	5.5559883	5.740103	5.9647236	5.8698487	5.327698	5.8819633	5.794376
A_44_P210240	13.801412	13.819247	14.13145	13.81306	14.08257	14.003172	14.146308	14.458461	14.467466	14.13145	14.404333	13.650185	13.580663	14.231212	14.311469	12.227668	13.331829	13.404431	14.287893	13.630712	13.686506	13.786768	14.14922	13.437686
A_44_P840837	3.3996427	2.0288727	2.746655	2.805547	2.2939882	3.0578375	2.9914935	2.6283495	3.0515566	3.3583543	3.0248446	3.3470387	2.5221677	2.3953457	2.714372	2.845989	2.2580671	3.2128174	2.4084377	3.1876035	3.3826542	2.6438973	3.5515058	2.6098049
A_42_P519311	9.352427	9.279711	9.571406	9.306509	9.509639	9.603766	9.534145	9.890743	9.399797	9.632926	9.433226	9.413142	9.338149	9.650529	9.5456705	9.450801	9.697911	9.818132	9.381887	9.715862	9.711538	9.637306	9.510876	9.635164
A_44_P513101	2.0497866	2.0321155	2.217845	2.2780411	2.2878678	2.427648	7.6020565	2.5528848	3.060911	2.111551	2.5024447	2.113901	2.4769228	2.1365428	2.176674	2.823967	2.2613437	2.2610517	2.4079943	2.2252185	2.514378	2.6452334	2.2439353	2.1177237
A_44_P590922	9.967884	9.999067	9.531953	9.655554	9.708244	9.801606	10.127515	9.73785	9.945641	9.868207	9.372728	10.030701	9.672381	9.694945	9.537266	10.274733	9.889235	9.8751335	9.379875	9.502357	10.1866045	10.064352	9.958971	9.567675
A_44_P137035	7.41635	7.3584394	7.6576204	7.6462927	7.467604	7.6691747	7.7195816	7.4716377	7.439877	7.584471	7.8297486	7.6563234	8.003939	7.9478645	7.82943	7.80613	7.7001367	7.454048	7.247406	7.7209244	7.4357295	7.5628743	7.823824	7.468818
A_44_P402668	7.159758	7.002352	7.7818313	8.168799	7.6672115	8.072661	7.8248363	7.932054	8.218193	7.9422717	8.105019	7.328547	7.4201565	8.104257	7.966852	6.6662097	7.3152995	7.5932302	7.7476525	7.649002	7.235819	7.4512854	7.6214437	7.4616423
A_44_P558298	3.1105232	2.036379	2.1836853	3.5734527	2.2582443	2.433173	2.6677532	3.5910861	3.0479302	2.246795	2.4673173	2.1104186	2.3433	2.1383443	2.354061	2.7363634	2.2608187	2.1801946	2.8594418	2.4481878	2.0918894	2.6860561	2.2261605	3.1374207
A_44_P1002141	9.433733	9.910518	9.862063	9.878246	9.983781	9.725102	10.00256	10.028822	10.071046	10.02965	9.608499	9.495167	9.68052	9.783572	10.013373	9.802226	10.171547	10.113752	10.051088	9.918306	9.565416	9.811414	9.738254	9.637741
A_43_P16272	2.4748821	2.0376108	2.2649994	2.5164964	2.6067057	3.1374207	3.2506807	2.4264755	3.3764286	4.092267	2.4281082	2.387492	2.2523105	2.1368492	2.4336164	3.4991338	2.2568908	3.356096	3.057684	3.4169576	2.8295388	2.8041277	2.5732746	3.146889
A_44_P548630	3.3727686	2.368314	3.2153344	3.4376504	2.7991405	3.9301038	3.5914261	3.7493114	3.4884098	3.849262	3.2677689	2.7955942	3.022044	2.1355066	2.9331837	4.382872	2.538363	3.5937538	2.3501487	2.880142	4.023669	2.612942	3.0768385	2.1995552
A_44_P196296	2.0328493	2.0381372	2.1342232	2.1818297	2.2000232	2.424312	2.1941898	2.1300557	2.99767	2.0858731	2.3667862	2.0977051	2.151778	2.1330652	2.0072532	2.5815263	2.2531445	2.0846922	2.3344011	2.158295	2.0646083	2.5987515	2.1827917	2.0082524
A_44_P652670	7.505701	7.250467	7.10165	7.121908	7.255164	7.3648844	7.7939687	7.418576	7.085291	6.982539	7.263055	7.28311	7.032544	7.4376106	7.1824365	6.939852	6.7134166	7.011384	7.335362	7.2113256	7.345679	7.215518	7.3719873	7.0276403
A_44_P885330	6.4899073	6.8438406	6.544175	6.3762374	6.621282	6.5077477	6.943767	6.47908	6.1465826	6.4098606	6.422857	6.57432	6.645688	6.858362	6.6134515	6.915288	6.9793572	6.7929544	8.466239	6.482148	6.154959	6.2634974	6.6625404	6.374335
A_44_P316504	13.887674	13.665369	13.66798	14.143489	14.037785	13.420748	13.659699	14.016425	14.055435	13.854226	14.146308	13.905149	13.616652	14.10782	13.747409	12.790039	12.732527	12.954385	14.416391	13.908833	13.295505	13.405973	13.889803	13.225856
A_44_P744974	2.969997	2.9591606	2.8908846	2.8583083	3.0519683	3.1685581	2.6179	2.4512818	3.149831	4.204337	3.463273	2.1279166	2.0522041	2.9010973	1.9646046	2.047621	3.0378983	1.9558744	2.5939114	3.0071092	3.3266115	3.2832978	2.3083787	3.523506
A_44_P201950	2.5640483	2.2157605	2.5327828	1.9746196	3.0597246	2.0948792	2.006082	2.1881876	4.0057597	1.9404927	1.9795629	1.937573	2.062396	2.177716	1.9705658	2.061461	2.96197	1.9661481	2.0273128	1.9969596	2.0405142	2.0417287	2.059655	1.9146093
A_44_P563447	2.242804	1.9427079	2.0049303	1.9811034	2.5525682	2.0988288	2.0868986	1.9827024	2.1854568	2.4579532	1.9853997	1.939075	2.0736902	2.006462	1.9753314	2.0755177	2.0072532	1.9752808	2.0272558	2.0015755	2.0720313	2.043415	1.9836296	1.9202693
A_44_P931730	6.1969843	6.724888	6.8370395	6.5699463	6.9943	6.6717453	6.9219103	6.4003153	6.4145	6.628317	5.9912815	6.535031	6.7678494	6.7289195	6.720857	7.391649	7.55395	6.7441406	6.2625685	7.093677	6.605448	6.5692444	6.935742	6.6113863
A_44_P477675	1.9198536	1.9367698	2.007994	1.9925685	1.9629905	2.1060507	2.0081866	1.9872555	2.2171683	1.9509383	1.996468	1.9422139	2.0937228	2.0076818	1.9844527	2.0993857	2.0100162	1.9922911	2.0283947	2.01042	1.9576775	2.0479808	1.9899184	1.92958
A_44_P414625	11.384555	12.401992	12.216552	10.994574	12.09373	10.6812	12.159049	12.112737	12.530993	12.581835	10.586979	11.639191	11.713211	10.860082	11.61793	13.284389	13.501571	13.474885	12.656392	11.49978	11.178863	11.682884	11.729687	11.555192
A_44_P142058	1.9237745	1.9313105	2.0118256	2.0020986	1.971347	2.1117985	2.0085945	1.9914758	2.2460732	1.9561512	2.0062704	1.9467251	2.1108322	2.0086572	1.9910969	2.122973	2.44838	2.009438	2.0305688	2.0180092	2.0435386	2.0537221	1.9961596	1.9386746
A_44_P235521	4.015909	2.6415694	3.7193055	4.1580925	4.4225554	4.102418	2.718375	3.7247405	3.76154	4.0834885	3.5921197	3.766537	2.9669054	4.241743	3.8554132	2.1369348	3.1429536	2.5406063	3.901507	3.8986802	4.115094	4.020534	3.6963723	3.866517
A_44_P220217	13.786768	13.2143755	13.732218	13.429585	13.012821	13.507707	13.169211	13.5531645	13.413883	13.684327	13.66798	13.630712	13.634647	13.684327	13.580663	12.366849	12.223365	12.123131	13.37931	14.007865	13.356023	13.470293	13.410628	13.532713
A_44_P576056	9.45299	9.2772045	9.693964	9.590726	9.45994	9.5413	9.599623	9.924002	9.679159	9.723757	9.687346	9.467358	9.562302	9.671946	9.73785	9.125813	9.264068	9.450801	9.691534	9.675991	9.337239	9.46123	9.543623	9.55968
A_44_P552645	1.9310222	1.9217384	2.017807	2.0197258	1.987675	2.1219163	2.0098665	1.9978393	2.300232	1.9645624	2.025094	1.9550514	2.1409307	2.0107017	2.0032575	2.175087	2.021147	2.0392237	2.0391688	2.0383205	1.9833264	2.0707967	2.0060174	1.9567986
A_43_P12589	4.5903287	4.921102	6.397958	5.6745806	5.0294952	6.0802813	6.130194	5.6465163	5.440617	7.3947387	4.8575535	6.0557427	5.61666	6.1521196	6.06112	5.753887	5.404103	4.6400404	5.6691594	4.9945602	6.1140156	6.415464	5.8995304	6.7598486
A_44_P452907	6.853339	5.889058	6.1190495	6.424414	6.6909046	6.6881924	5.4903865	5.651902	6.382743	5.7459526	6.595491	6.7559867	6.263296	5.9571447	6.159258	5.520441	5.957828	5.5869303	6.5537057	6.0016136	6.47908	6.4594126	6.3832846	6.28534
A_44_P117412	2.0557804	2.6573584	2.0221055	2.9018319	3.360322	2.1586144	2.5943565	2.3638237	2.3350284	1.9695941	2.0373945	2.213798	2.161781	2.0120382	2.0115738	2.2155783	2.5075908	2.2375216	2.047621	3.0432253	1.9929816	2.7480323	2.0139604	2.581953
A_44_P759788	6.4599833	6.187978	6.3120613	6.454305	7.155096	6.115517	6.5059443	6.7308564	7.056356	6.4761567	7.612247	6.214117	6.7447233	7.405488	6.4076166	7.1351085	7.5316477	7.721864	6.7774715	7.284591	6.257188	5.7461762	6.552616	5.933766
A_44_P221168	7.290494	6.745612	6.9669523	7.029027	6.976734	6.9554524	6.582206	7.463046	6.8322725	6.5895576	7.3733706	7.1380153	6.659099	6.8941317	6.7378874	6.0866156	6.5607815	6.615107	6.1146436	7.2324467	6.8433514	7.3157687	7.2286143	7.157141
A_44_P203842	3.1090279	2.2769263	2.7731566	3.5778391	3.5198498	3.122125	3.1337545	2.168664	3.637737	3.2601388	2.6363134	3.8823898	2.1819603	3.604969	3.0426552	3.3683388	2.037967	2.3464272	3.6627612	3.022044	2.2524803	3.2525005	4.190603	3.6484995
A_44_P384836	3.001528	3.516206	2.0305688	2.1468616	2.0143137	2.575554	2.5480707	2.006462	2.3766053	2.3324497	2.0590553	1.9712923	2.187896	2.014561	2.020847	2.2756984	3.1013205	2.0875428	2.0620005	2.0606055	2.6767313	2.1113768	2.0247009	1.9832027
A_44_P185097	2.0860574	2.1030133	2.0325348	2.0485132	2.9746692	2.1383443	2.1240966	2.007791	2.3887048	1.9774452	2.0663528	1.9741116	2.1931677	2.015326	2.0239727	2.2898698	2.0453818	2.684589	2.066216	2.705185	2.006695	2.1181831	2.0277848	1.9872555
A_43_P11401	1.9495881	2.2655168	2.035071	2.052557	2.627716	2.1407955	2.0174088	2.0090625	2.3996246	1.981137	2.0730233	1.9765885	2.2006724	2.0162137	2.0264108	2.3051262	3.6176906	3.2034106	2.0703485	2.0653853	2.4760509	2.1253853	2.216679	1.9907861
A_44_P379772	5.58102	5.972924	5.079905	5.1926675	5.194033	5.681925	5.567516	5.0189905	5.5032754	5.4245887	4.316811	4.9646535	4.879817	5.0353503	5.031265	4.8840485	5.267028	5.233985	4.7767224	4.9002895	5.6161404	5.542997	5.5370874	4.4962287
A_44_P329621	4.9101324	4.640731	4.6017737	4.7693377	4.7088733	4.8374343	4.7044296	4.880731	5.0070624	4.806959	4.3374796	4.728137	4.2388997	4.8580413	4.4386196	3.9612894	4.506683	4.276352	4.8159776	4.4810653	4.666249	4.4785037	3.7367504	4.5243006
A_44_P823094	10.211776	10.057786	10.591796	10.03844	9.433733	10.122889	10.238905	10.644781	10.342733	10.930726	10.315577	10.29754	10.318487	10.755434	10.407596	9.863128	9.748493	9.741335	10.457498	10.805888	10.1023445	10.514075	9.593649	10.709972
A_44_P226388	1.9591079	1.9178635	2.0474455	2.0701847	2.0395126	2.151382	2.023803	2.015277	2.4523659	1.9864527	2.1032214	1.9874431	2.2284946	2.020712	2.0382342	2.371096	2.066216	2.125187	2.0908606	2.0751522	2.0200388	2.159795	2.0451944	2.006213
A_44_P412916	6.2743807	6.037971	5.9714875	6.1627703	5.9640136	6.7080593	5.972029	6.1065044	6.210633	5.899017	6.240743	6.237601	6.100364	6.0520215	6.3677917	6.121171	6.3090806	6.2238603	6.2634974	6.0837092	6.6400995	6.1845636	6.15577	6.324659
A_44_P977515	6.42112	6.2061353	6.321106	6.380866	6.460631	6.5280905	6.1304617	6.357366	6.5100646	6.2625685	6.6853824	6.2941594	6.086439	6.324659	6.23361	6.5095925	6.3789964	6.677551	6.7477975	6.326363	5.905274	6.175162	6.270298	6.0664163
A_44_P110660	4.7123613	4.5679617	4.424059	4.360287	4.65146	4.527285	4.2370853	4.7520313	4.3298316	4.743868	5.0036764	4.790243	4.0809712	4.864085	4.201875	4.2936673	4.5382648	4.327552	4.9630237	5.054069	4.6028714	4.4502974	4.4192348	4.58155
A_43_P20827	2.518705	2.985911	2.9382317	2.086977	2.059655	2.4461846	2.740846	2.438397	2.5047235	3.5944142	2.1374369	3.7112324	2.2649994	2.4878793	2.3245726	3.9441886	3.7296834	3.2205842	3.4055045	2.648759	3.057684	2.2080214	2.063192	3.465895
A_44_P961459	4.8281794	4.5173883	4.788519	4.3457623	4.3381114	4.127786	5.0903687	4.4339886	4.529419	4.9219155	5.123949	4.802881	4.8591013	5.036679	4.655098	4.2502913	4.081453	3.6988246	4.6423097	5.001244	4.8985777	4.9839916	4.500502	4.704978
A_44_P297633	2.1073997	2.527931	2.6436203	2.7274318	2.95238	2.177716	3.0088868	2.1943533	2.538845	2.5615067	2.749885	2.8288226	3.3581185	2.0303223	2.3563852	2.476237	2.0940542	2.1611333	2.6921365	2.0908606	2.1457083	2.2323606	2.0754635	2.2667787
A_44_P428872	8.131828	8.001126	7.927874	8.002217	8.11892	8.215101	7.852928	7.846401	8.049504	7.793626	7.93064	8.14	8.116901	7.827406	8.017354	8.167538	8.1741295	8.146571	7.865221	8.023546	8.143477	8.180361	8.050498	8.09947
A_44_P1054213	16.013145	14.855641	15.721354	16.026018	15.589509	15.640431	14.770922	15.734442	15.581322	15.223612	16.460726	15.670866	15.314557	15.798514	15.64723	13.672137	13.9582205	13.918133	15.314557	15.1953945	14.538858	15.21422	15.400397	15.293718
A_44_P719889	6.9004307	6.974767	6.440035	6.7506657	6.977068	6.9685225	6.5057583	6.5102897	6.6388626	6.332727	6.4477725	6.9187045	6.9741154	6.457765	6.563232	7.0116806	6.803661	6.3699703	6.493624	6.683669	6.533978	6.8233795	6.6976557	6.9279437
A_44_P394609	1.9915717	2.1426284	2.2439353	2.118501	3.4196343	2.9781718	3.290158	2.615485	2.6208265	2.5760236	2.2194617	2.0245361	2.3503602	2.0427253	2.7007458	2.5697057	3.7341664	2.5295205	2.158805	2.1077101	2.047052	2.3131785	2.6266844	2.5990431
A_44_P503868	9.608499	9.401439	10.13138	9.83214	9.327774	9.767553	9.886257	10.143472	10.012168	9.701728	10.2784	9.785772	9.532801	10.139077	10.088616	9.14868	9.575436	9.968831	9.660937	9.669579	9.459619	10.335611	10.190354	9.774562
A_44_P991940	4.051348	2.6740444	3.876069	2.128313	2.1177237	2.2231297	3.0399141	3.6959991	2.6606731	2.015277	3.5758052	3.490429	2.95238	3.4091444	2.4671113	2.6062133	2.1349125	3.1325889	2.174765	2.1174142	2.0534816	3.219131	3.0655177	2.2111804
A_44_P822989	3.6191006	4.0949225	4.371063	4.2958956	3.822301	4.188411	4.2638173	4.4664807	4.764453	4.5021353	4.785609	2.9282198	3.5964775	3.9938657	4.5038595	4.737498	4.056484	4.5322223	4.061952	4.1536083	4.186934	3.2374828	4.130578	3.7532718
A_42_P812263	10.883948	9.813543	10.492999	10.572617	9.621134	10.946693	10.148225	11.0265665	10.391775	10.724923	11.260064	10.233637	10.200631	10.939071	10.6996565	10.085792	9.8125305	10.246768	10.759087	10.62657	10.210479	10.238905	10.205133	10.596683
A_44_P763629	5.84259	5.8153358	6.0234685	5.9344177	5.901337	5.995839	5.379803	5.9223323	6.061304	5.454543	6.096901	6.05064	5.829027	5.7208476	6.1396174	4.9596686	5.734507	5.6186385	5.9349637	5.898753	5.9188867	5.8687897	5.8868656	5.937481
A_44_P995058	13.431045	13.235447	13.448805	13.6093445	13.4938755	13.602304	13.18915	13.284389	13.439219	13.370161	13.495291	13.521915	13.548722	13.392493	13.4431305	12.855805	13.023616	12.885603	13.422559	13.41749	13.523877	13.396335	13.392493	13.513085
A_42_P518818	6.8411884	7.1193566	6.487243	6.742171	6.969272	6.9321938	6.4667253	6.361752	6.580894	6.285077	6.39199	6.988487	6.57385	6.4844007	6.7316413	7.2975764	6.767311	6.916553	7.116492	6.679865	7.0728617	6.6608057	6.8079343	6.904479
A_44_P127802	6.3470764	6.354545	6.71026	6.7193785	6.073582	6.612883	6.3772583	6.6780357	6.77238	6.8484488	6.71452	6.2534375	6.648782	6.832478	6.658313	6.3149934	6.4494467	6.599444	6.346236	6.7395806	6.4447374	6.454305	6.580394	6.7088966
A_44_P553297	16.210049	16.49364	16.49364	16.694166	16.78016	16.482338	16.525734	16.290972	16.210049	16.076176	16.488329	16.234413	16.218252	16.316532	16.348488	15.816659	16.348488	16.508709	16.525734	16.116102	16.57325	16.263275	16.423422	16.309212
A_44_P129288	2.0210404	1.9831624	2.1572003	2.17949	2.1899474	2.2884643	2.1069803	2.0870545	2.8221278	2.0392237	2.378569	2.0687804	2.4929357	2.0817626	2.1808856	2.7442205	2.1968403	2.2909527	2.2669291	2.1574404	2.081535	2.4901805	2.1668131	2.1232226
A_44_P767212	3.5770812	4.023669	4.2695866	3.1782107	4.242507	3.7934275	3.3358457	3.970657	3.9179392	4.2611947	4.376061	3.7435176	2.809294	3.852747	4.097649	5.2405934	4.6222663	4.6115084	3.1306217	4.1751575	4.202287	3.7524292	3.1672711	4.2419724
A_44_P345182	2.784771	2.07291	2.7260885	3.7190068	2.2091036	3.025077	2.916545	3.7265477	3.4917746	3.0544906	3.166669	3.1056666	2.5210059	2.7032006	3.6839058	2.7728958	2.9440212	2.3747544	2.9185178	4.042368	2.8153265	2.5237803	3.2508557	3.5643601
A_44_P447440	2.17437	1.9937508	2.566666	2.5173707	2.2194617	2.9637039	2.1250763	3.067122	2.877788	2.7794144	3.110991	2.081616	2.5327828	2.4610147	2.2103682	2.790619	2.21348	2.316672	2.3018095	2.1765182	2.4038098	2.5406063	2.1899474	2.1403315
A_44_P253345	2.6115708	2.06381	2.9949703	2.6829042	3.938813	3.3976457	3.0193002	3.53709	2.8965294	2.9779196	3.509017	2.194998	2.5450318	2.8664806	3.0352821	2.8021817	3.0199263	2.3211675	3.2382236	4.313561	3.434164	2.558585	3.5124414	3.17181
A_44_P160294	4.2117915	4.3738523	4.042368	4.450561	4.684135	4.1063223	4.514037	4.522711	4.418347	4.216451	4.619622	3.5962477	2.9880466	4.0094104	4.5621524	3.9515738	4.006796	4.2683115	4.4231496	4.3663154	3.3489132	3.4041297	4.033228	3.7738311
A_43_P13127	14.802477	15.223612	14.413671	14.410315	14.635238	14.247808	14.548856	14.25642	14.683034	14.677957	14.475585	14.737535	14.7863455	14.583793	14.580274	15.362485	15.400397	15.314557	15.293718	14.467466	14.97534	14.538858	14.598741	14.482795
A_44_P312401	2.0401404	2.0073552	2.2065554	2.2225714	2.2537649	2.3517036	2.1484394	2.117321	2.948775	2.062969	2.4792616	2.0961368	2.5703325	2.108513	2.239036	2.8323858	2.2342598	2.3318026	2.3471286	2.200522	2.1007202	2.5951457	2.217845	2.1541922
A_44_P536598	2.0422037	2.01042	2.2107866	2.22573	2.263365	2.3606913	2.1531265	2.1224868	2.9639397	2.0656052	2.4857428	2.0995455	2.5780406	2.1120815	2.2430027	2.839499	2.2383196	2.3341444	2.358563	2.205704	2.1022093	2.605978	2.2245603	2.156134
A_44_P399992	11.486865	11.356921	11.853651	11.830708	11.779776	11.66366	11.577047	11.840081	12.03632	12.168072	11.786491	11.543568	11.701489	12.023878	11.9329605	11.6778	11.906926	11.917044	12.129541	11.844247	11.686256	11.679064	11.576086	11.852676
A_44_P449422	5.6062546	5.560564	5.679121	5.972445	5.7454314	5.361048	5.3786225	5.6768665	5.557513	5.5955944	5.8027554	5.7323446	5.790907	5.831913	5.655617	5.71448	5.6768665	6.0520215	5.9303823	5.7670317	5.376892	5.441592	5.807475	5.568908
A_44_P898436	2.0486112	2.0213175	2.2258615	2.2317953	2.2854505	2.3948054	3.1688108	2.217845	3.0212226	2.2313077	2.5039487	2.1094143	2.5725386	2.1253853	2.2431538	2.853635	2.2502937	2.3292708	2.3924928	2.2227967	2.1078844	2.6324985	2.239036	2.1537437
A_44_P409146	14.651472	14.353703	14.673566	14.661518	14.37591	14.7863455	14.353703	14.745952	14.782641	14.606453	14.83855	14.552802	14.410315	14.83855	14.689099	13.963653	14.26559	14.324145	14.548856	14.548856	14.263253	14.508846	14.612685	14.438884
A_43_P16945	5.5463896	5.7248755	5.9522166	5.8487725	5.9795914	5.9624057	5.7981105	5.712238	5.7851267	6.3333683	6.021799	5.871142	5.9837127	6.1048665	6.0520215	6.0036583	6.7632113	5.8212295	6.0759473	6.278059	5.8776364	5.570794	5.830734	5.9674964
A_42_P509766	5.567516	6.634692	6.416384	6.412468	7.4650803	6.6538024	6.9298306	6.389079	6.569076	6.5251026	5.6268926	6.3104815	7.034604	5.8970833	6.8970146	7.570832	8.091124	7.3371468	6.610385	6.731042	6.718949	6.9542303	6.820683	6.8199754
A_43_P16358	2.0494814	2.0290847	2.2227967	2.2334397	2.2906127	2.4187443	2.1939375	2.4594452	3.051236	2.0850096	2.5067904	2.1131732	2.799696	2.132209	2.2087967	2.836806	2.2573452	2.2939882	2.4069967	2.827353	2.1069002	2.6420722	2.5633855	2.1334443
A_43_P10975	5.857562	5.6337657	5.6784425	5.899951	5.5558357	5.580763	5.7663817	5.949629	5.4385347	5.7869816	5.866523	5.659554	5.680004	6.111244	5.7532024	5.649764	5.9975643	6.1460595	6.016149	5.7132664	5.4647574	5.641608	5.9681263	5.5890927
A_44_P943207	6.9457135	7.4081545	6.855026	7.334381	7.8513103	7.386837	7.1955023	6.5817122	7.217536	6.6108127	6.8094416	7.287164	7.371659	6.209094	7.0371094	7.5566335	7.5828886	7.9581847	6.4075165	6.730417	7.2821	7.1029825	7.3999624	7.248987
A_44_P823957	4.336296	3.0005305	3.8668678	4.254977	3.6487267	3.9747062	2.200522	3.623948	4.06022	3.6870809	4.5859103	4.2877088	4.195692	3.315493	3.9399836	2.7985234	2.2605066	2.405532	4.1550484	4.107504	3.7486084	3.393382	2.8427923	3.4787533
A_44_P210735	9.548999	9.580069	9.084487	9.26505	9.448682	9.284202	9.219996	8.880859	8.99696	8.704617	9.06154	9.395489	9.601986	8.773023	9.224523	8.935932	9.023322	8.706403	9.165595	9.264578	9.620439	9.289274	9.387329	9.207386
A_44_P169623	9.096284	8.549847	8.929593	8.913491	7.4512854	8.796691	8.271442	9.539519	8.687913	9.11213	9.512302	8.516322	8.482162	9.443708	8.559311	7.8929334	7.5905695	7.966444	9.194067	9.195401	8.417168	8.896754	8.561876	8.796013
A_43_P22707	8.492373	8.263725	8.112853	7.9111457	8.130952	7.943913	8.08663	7.743783	7.9873834	7.941976	8.126751	8.51691	8.020847	7.976895	7.693947	8.547297	8.255817	8.164215	7.975935	7.9547796	8.220807	8.237055	8.089917	8.140324
A_44_P851810	13.331829	13.026225	13.161914	13.365799	13.422559	13.470293	13.250176	13.558808	13.332725	13.011378	13.5531645	12.983827	12.991999	13.415564	13.3365965	12.614562	13.267227	13.528079	13.375696	13.255796	13.211478	12.993622	13.308017	12.887473
A_44_P132918	2.0384986	2.5204544	2.1527283	2.4832728	2.2245603	2.427045	2.6477895	2.4008937	3.0246267	2.0871096	2.4155054	2.1032214	2.8319752	2.1349125	2.0529726	2.838228	2.254454	2.1256	2.35576	2.5155754	2.076492	2.6143641	2.5141387	2.033732
A_44_P222371	7.2975764	7.6682982	7.7806215	7.8611794	7.900718	7.809723	7.7867465	7.6202903	7.8837276	7.8776045	7.6395392	7.6593556	7.701052	7.641982	7.6500306	7.899085	8.078219	8.134729	7.7450395	7.706902	7.624853	7.5812354	7.785297	7.505701
A_44_P263110	2.9763649	3.8705006	2.6734211	3.5562112	3.6973538	3.486746	7.363886	3.9739637	3.7299685	3.6000288	3.0481377	2.912753	3.728986	3.1927447	3.5641394	4.6001763	3.284775	3.1626346	3.3035762	3.9755514	3.5383983	3.6565444	3.6237845	3.2514102
A_44_P436655	2.0247502	2.0372865	2.1131732	2.1574404	2.1961448	2.4127414	3.104494	2.1193228	2.9588609	2.0811663	2.3163517	2.0879004	2.086977	2.129159	1.9764336	2.501202	2.246795	2.0488963	2.3085382	2.1393158	2.1431384	2.5687764	2.4620757	1.9846984
A_43_P13272	14.52612	15.276729	14.273034	14.673566	14.95635	14.467466	14.938879	14.101313	14.444876	14.294868	14.369428	14.465006	14.253109	13.765283	14.342647	15.980022	16.034811	15.950572	14.741895	14.482795	14.501491	14.227262	14.335698	14.448193
A_44_P276640	8.513832	9.505093	8.683546	8.7591095	9.388199	8.527342	9.753256	8.998485	8.869771	8.473334	8.246069	9.201385	9.532371	8.61326	8.932917	10.417088	9.931579	9.935812	9.474325	8.582964	9.448682	9.177276	9.244864	9.228052
A_44_P400421	11.044872	11.125766	11.160534	11.143918	11.127409	10.988419	11.06285	11.237312	11.327476	11.149859	11.32919	10.903999	10.690634	11.361271	11.216307	10.69772	11.034947	11.347697	11.405958	10.918815	10.666101	10.7467785	11.113684	10.609817
A_44_P852005	4.5123053	3.772947	4.08632	4.122961	3.9699283	4.3148613	3.807836	4.1432652	4.2430944	3.9035943	4.5685725	4.278574	4.0353107	4.3842936	4.625396	2.0557156	3.0376341	1.9630592	4.161921	4.3836026	3.980827	3.5037127	4.2233715	4.037217
A_44_P180627	5.344525	5.2162743	4.9331594	4.970055	5.3356404	5.5879164	5.304926	4.8531795	5.992027	5.4860864	5.4943323	5.098041	5.4558954	5.2002015	5.1405544	5.3449345	5.5530624	5.4581985	4.679379	5.600993	5.6331725	5.3976226	5.328237	5.22645
A_44_P527495	3.9803739	3.558649	3.232836	2.3292708	3.319294	2.9559476	3.2171865	1.9833264	3.3115358	2.1527283	2.8026972	3.3770368	3.086691	3.347351	2.6027956	3.823035	3.5204628	2.9465127	2.0262618	2.0029604	3.2147527	3.838201	3.2934391	3.0029736
A_44_P808350	10.757219	10.694153	10.544758	10.708201	10.655994	10.693412	10.487651	10.487651	10.50187	10.521795	10.580379	10.6297245	10.733356	10.781582	10.609269	10.334296	10.470947	10.263878	10.754669	10.561488	10.6248255	10.535537	10.587736	10.643974
A_43_P12365	8.158026	7.9298816	8.289783	8.610131	8.437205	8.481793	7.7838845	8.139667	8.37633	7.995574	8.461495	8.228577	8.424971	8.17215	8.345605	8.010288	8.107699	7.9314647	8.194467	8.18821	8.243654	8.274569	8.130107	8.317777
A_44_P325629	2.5085382	2.5406063	2.5721931	1.9994212	3.0027068	3.3683388	2.0077536	1.9892828	3.4118798	2.6438973	2.5693564	2.1478486	2.1079862	2.0070593	1.9909564	2.1174142	3.5648987	2.0052605	2.7945669	2.0147486	2.6256888	2.0505304	1.9936032	1.9372473
A_44_P156714	2.8753977	2.4422116	2.5984578	2.0045938	2.400096	2.109601	3.0519683	1.9915717	2.2548451	2.364204	2.0092082	2.1438432	2.1153958	2.8974326	2.5703325	3.2941904	2.5380423	2.0147486	2.0299697	2.056133	2.8402803	2.0536666	1.9967097	2.6734211
A_44_P506328	8.618218	8.124671	8.9527855	8.91441	8.91396	9.124421	8.00785	8.5360565	8.935932	8.405036	9.457134	8.808443	8.576858	8.896073	9.271932	7.550486	8.142558	8.150113	8.538647	8.306142	8.574321	8.6334505	9.089417	8.216152
A_44_P104776	1.9273641	1.923913	2.0143623	2.0131042	1.9817916	2.1152258	2.008423	1.9946363	2.2809036	1.9610912	2.0182505	1.9509906	2.1302722	2.0082984	2.4340115	2.1537437	2.0162137	2.0295687	2.034184	2.025983	1.9772073	2.0622137	2.0015755	1.9513854
A_44_P965923	2.2551212	2.0741756	2.2974458	2.0171385	2.6660483	2.1174822	2.2491422	1.9963136	2.2933543	2.1039898	2.022776	2.373807	2.1391342	2.2915852	2.0035143	2.1668131	2.7262678	3.6019092	2.0364506	2.030616	2.7014635	2.0659633	2.0040464	1.9549234
A_44_P111422	3.9841003	4.0540137	4.2094216	3.183606	4.3592563	3.4263403	4.0946484	3.7299685	3.9286551	3.310972	3.8207383	4.1044397	5.234436	4.18908	4.1702065	5.241905	4.5463376	4.5510545	3.986688	3.5181556	3.9058766	4.2219534	4.0389624	4.308986
A_44_P299830	5.6324086	5.7358766	5.8937793	5.9391336	5.7352037	5.722478	6.1073713	6.129075	6.073371	5.6499586	5.526054	5.2918973	5.7140255	5.7548337	6.0101156	5.8389983	6.6994376	6.7963886	5.7638326	5.5314817	5.6445594	5.67501	5.873833	5.8249483
A_43_P22542	10.430731	10.880537	10.633216	10.508624	10.9963455	10.563738	10.867151	10.261997	10.821158	10.359461	10.325238	10.662817	10.955876	10.145497	10.633216	10.856551	11.119401	10.738855	10.419417	10.456747	11.125766	10.7422085	10.794985	10.702335
A_44_P536724	10.570338	10.562784	10.50744	10.461589	10.368961	10.448001	10.159634	10.627624	10.424367	10.472349	10.36988	10.535537	10.594818	10.652171	10.574366	10.307453	10.201723	10.174249	10.643075	10.549394	10.5591345	10.627006	10.612428	10.631957
A_44_P382696	5.095143	5.711213	4.5787826	5.1845264	5.228619	5.131928	5.9268064	5.4699974	5.4495015	4.947895	5.103659	4.704205	4.372059	4.9784102	4.849004	4.2149463	5.078097	5.256211	5.149742	4.387146	5.5502405	4.6091647	4.6685386	4.8674855
A_44_P238556	4.360608	4.7761445	5.495929	4.9144373	3.5960262	5.6931477	5.103659	5.7236996	5.074625	6.463296	5.884446	5.619167	4.4456367	5.507888	4.683062	2.9586656	4.6907945	4.450561	5.8849564	5.1277723	6.188702	5.723455	4.6076164	6.921254
A_44_P671041	7.9014506	8.392586	7.6358495	7.8457417	8.136179	7.775901	8.166993	7.513605	7.6952925	7.7948403	7.661149	7.8058133	7.798231	7.724007	7.7831545	8.458204	8.557614	8.244956	8.159732	7.941976	8.1478195	7.953228	8.029519	7.814948
A_44_P426823	7.4075303	6.675482	7.6242023	7.447971	7.096685	7.2874684	6.3439503	7.1418924	7.007924	7.1890798	7.5492854	7.0419154	7.178852	7.5483403	7.4857717	5.5356407	6.2124724	6.1364408	7.0884204	7.4892836	6.757743	6.8309803	7.171819	7.071754
A_44_P168720	1.9477496	1.9134554	2.0324678	2.2149522	2.0186114	2.137024	2.01481	2.0073552	2.390636	1.9767599	2.0681288	1.974336	2.1979988	2.0138392	2.0267222	2.2939882	2.7412577	2.0980668	2.0665777	2.337235	2.00702	2.1186368	2.0280726	1.9892828
A_43_P23317	1.9499202	2.1271157	2.0351305	2.0528536	2.023204	2.1389136	2.3596652	2.0084925	2.4008937	2.7336543	2.0751522	1.9768112	2.2042067	2.0149906	2.0293	2.3097157	2.0504503	2.1049542	2.3445106	2.064035	2.1091344	2.1257608	2.0311244	1.9927613
A_44_P192396	1.9518903	1.9141992	2.038078	2.0569391	2.0272558	2.1409307	2.0177417	2.0105393	2.4132543	1.9800836	2.081535	1.9795629	2.2109418	2.0158868	2.0322382	2.3234918	2.0539448	2.1104186	2.0756962	2.066124	2.0129256	2.1340916	2.0335133	1.9964081
A_44_P105366	12.6098795	12.455751	12.825631	12.771422	12.657624	12.761006	12.932315	12.880577	12.8526	12.808005	12.84302	12.6460495	12.578012	12.932315	12.933681	12.518621	12.630298	13.055402	12.801455	12.683315	12.351015	12.606221	12.290126	12.527373
A_42_P631128	17.309744	16.880457	17.372313	17.086617	16.76393	17.281567	16.651619	17.457731	17.225119	17.457731	17.386152	17.191488	17.16555	17.581114	17.2533	16.047504	15.972833	16.058174	17.07277	17.581114	17.181181	17.07277	17.135979	17.123495
A_44_P521532	1.9595015	2.2340832	4.0544376	2.0700912	2.040405	2.1492841	3.6695685	2.0147486	2.4545765	3.9899979	3.6834455	1.9875417	2.234822	4.081453	2.0424068	2.3733692	2.487726	2.128117	2.0918894	2.1712434	2.0197258	2.1603286	2.0455935	3.128254
A_44_P212267	1.9618762	1.9190423	2.0515044	2.0744216	2.0456676	2.1522076	2.0249143	2.0169702	2.4671113	1.9879023	2.1137552	1.9907397	2.2410862	2.0209746	2.0460308	2.390636	2.0712235	2.1337936	2.0963266	2.0762694	2.0220582	2.1726274	2.0496142	2.0120382
A_44_P193181	14.386717	14.572822	14.992045	15.179813	14.938879	15.060191	14.943804	15.15409	15.145066	15.21422	14.864329	14.782641	15.03039	15.255283	14.867911	14.324145	14.677957	14.598741	14.864329	14.774748	14.390383	14.886223	14.842675	14.864329
A_44_P931795	7.946581	8.221231	7.8016715	7.81334	8.245467	8.063056	8.265988	7.812361	7.7610645	7.3021975	7.6265535	8.113089	8.115254	7.6456585	7.8837276	8.747654	8.481793	8.727757	7.849401	8.000062	8.157087	8.003142	8.176984	7.770487
A_44_P481616	1.9699469	1.9262865	2.0646083	2.0874746	2.0606055	2.1652	2.0328994	2.0233507	2.5063443	1.9949341	2.1402647	2.000208	2.2717912	2.0262618	2.0647426	2.4431424	2.0863092	2.1500165	2.114541	2.0836666	2.0283947	2.2094326	2.0641701	2.0250514
A_44_P222865	14.2410555	13.691366	14.416391	14.086577	13.578481	14.07489	13.826442	14.348734	14.165375	14.448193	14.523156	14.146308	14.061045	14.656001	14.284921	13.113131	13.172888	13.229569	13.977237	14.410315	13.894009	14.046183	14.059113	14.080402
A_44_P400223	6.4491777	6.2501493	5.7280693	6.2254586	6.1787276	5.795847	5.949899	5.987782	5.657834	5.4442997	5.8617663	5.9624057	5.9537525	5.7718678	5.584135	5.9588156	5.7130017	5.8513627	5.9774594	6.052274	5.760783	6.1399364	5.858631	5.853386
A_44_P428487	7.1132183	7.557755	7.4727073	7.1308293	7.344212	7.023693	7.63415	7.5483403	7.4085827	7.561436	7.0133615	7.201424	7.529182	7.5612316	7.1983643	7.592706	7.7004056	7.585073	7.640693	7.6572576	7.238102	7.3545175	7.3264623	7.379273
A_44_P683666	6.11773	5.834772	5.943179	6.20559	6.3803577	6.0915685	5.6383715	5.969414	6.04552	6.043124	6.337909	6.110288	5.7994237	5.9774594	6.1498647	5.8283496	6.2682557	6.169006	6.206412	6.1237955	5.6371584	6.099166	5.9907618	6.131151
A_44_P759588	8.011479	7.8291206	8.094837	7.902785	7.9901032	8.068419	8.183622	8.002514	8.163968	8.332335	8.021147	8.137434	8.256072	7.897357	8.01118	8.637268	8.572534	8.598226	8.122241	8.262282	7.8951683	8.300805	8.201963	8.268149
A_44_P310870	1.9898762	1.9468226	2.0940099	2.1124732	2.0983145	2.200522	2.0522041	2.0402002	2.6067057	2.0083444	2.209602	2.0212488	2.3435128	2.0396113	2.0999997	2.551985	2.1178792	2.1956513	2.153959	2.1041036	2.0437872	2.2971063	2.0979855	2.0552354
A_44_P942245	1.9925685	1.9502329	2.1003933	2.1186368	2.1050282	2.2071934	2.056649	2.2078671	2.6221316	2.0108228	2.2242968	2.0252545	2.358563	2.1214585	2.1067095	2.5719392	2.1240966	2.2032208	2.160761	2.4397857	2.046635	2.3146029	2.1045454	2.0636642
A_44_P278010	3.0202374	2.1853535	2.4632318	3.163873	3.016729	3.2272997	2.9020903	3.3902233	3.437963	2.8153265	3.5146732	3.3241954	2.538363	3.2808201	3.090586	2.5889125	2.7087579	2.4399955	3.2793813	2.6821358	3.0801697	2.3307538	2.158295	2.5719392
A_44_P415448	2.139415	2.3749352	2.5112708	2.134572	2.256071	3.3341548	2.9129705	2.4171462	2.6834283	2.618196	2.545245	2.170976	2.4035554	2.0533035	2.8927157	2.6266844	2.6281154	2.4939973	2.191543	2.1210194	2.336826	2.3689818	2.7501166	2.5310729
A_44_P453778	2.0039666	1.964106	2.1210194	2.13873	2.1360052	2.2372074	2.076415	2.167837	2.7017145	2.0214546	2.2857473	2.0412064	2.415342	2.057186	2.134398	2.6438973	2.1504815	2.2319324	2.200133	2.126934	2.0606055	2.384251	2.1279166	2.0891128
A_44_P384821	2.0071363	1.9678587	2.1271157	2.1438432	2.1431384	2.2441642	2.081535	2.065136	2.7207105	2.024645	2.301588	2.0449703	2.4326527	2.0620005	2.142209	2.6612396	2.1574404	2.2407665	2.209602	2.1317368	2.0632615	2.4029539	2.134696	2.09538
A_44_P269425	2.8755755	4.40597	3.6119347	2.968748	3.7824013	4.2934175	4.329586	3.559521	4.28887	2.9827013	3.1353192	3.7131317	3.6532578	2.5945184	3.5665822	4.8743677	4.031577	4.166511	3.7031133	4.2659507	4.122961	3.8199022	4.3107758	2.8667629
A_44_P730758	8.062496	7.7809243	8.1274395	7.973971	7.598261	8.119587	7.377164	7.7182817	7.742592	8.005912	8.135797	8.16839	8.259857	8.298145	8.158506	7.227766	7.609632	6.947422	7.665893	8.044026	7.6936994	7.7672973	8.014198	8.230982
A_44_P286467	6.265362	6.858093	6.354545	6.32662	6.475899	6.475899	6.6736193	6.271751	6.709477	6.576184	6.1388655	6.5634694	6.6780357	6.1623	6.4785876	6.8670144	6.960504	6.5095925	6.4667253	6.7484245	6.807674	6.3752522	6.460204	6.56436
A_44_P201283	2.0190647	1.9805324	2.151778	2.1698556	2.1800332	2.2817254	2.1023002	2.0832067	2.8050516	2.0362086	2.3655486	2.0648339	2.487726	2.0781245	2.1793756	2.7296054	2.1883519	2.2835946	2.257201	2.151996	2.0777788	2.4735785	2.1603286	2.1203928
A_44_P195499	4.326162	3.5232315	4.261586	3.6040778	4.1273093	4.555162	3.5502064	4.2029023	4.593533	4.154875	4.4558673	4.6361666	3.7548072	4.1672425	4.4225554	3.0880382	3.0537333	3.379607	4.4222274	3.9976482	4.3842936	4.3189335	4.6593294	4.4478645
A_43_P15271	14.508846	14.7863455	14.356759	14.350691	14.91752	14.482795	14.95635	14.084701	14.495788	14.398019	14.438884	14.659342	14.398019	14.120628	14.197571	15.872303	15.734442	15.887003	14.677957	14.448193	14.369428	14.342647	14.512194	14.416391
A_44_P210507	4.102418	4.179046	4.135621	3.2983744	3.4834177	4.2591248	4.2368665	4.410434	4.201875	4.1312537	3.750539	3.9216402	3.725514	3.8895082	3.6870809	3.4834177	3.5962477	3.6955616	4.1256285	4.160962	4.1565537	4.123663	3.892044	3.594878
A_44_P344642	2.0299697	3.507341	3.0299132	2.5204544	2.2199607	3.1578062	3.2511601	3.116813	4.0274806	3.747861	3.206945	2.6517901	2.837043	2.307096	2.2197697	2.7908804	2.9960485	2.9559476	3.673408	3.3938513	3.3009787	2.542056	2.690991	3.3855312
A_44_P140498	5.583541	6.147055	5.5037436	4.881983	5.208099	5.1646066	6.125085	5.72633	4.9628096	4.37892	5.4113617	5.808846	5.5346527	5.6390305	4.6323175	5.3719587	5.0066676	5.7114697	4.3293056	5.293372	5.1596136	5.8037324	6.205896	4.883168
A_44_P1057055	6.559773	6.1875873	6.35278	6.005344	4.8589478	6.2737637	6.089119	6.423334	5.867046	6.9073577	6.8824778	5.5787206	6.526595	6.8863482	6.8336654	2.8150291	2.7835913	3.6675982	5.627478	5.6033187	6.591091	5.4627466	6.360205	6.1385827
A_44_P741233	2.0382342	2.0047436	2.2009192	2.2193923	2.2468889	2.3428571	2.873288	2.1142635	2.935171	2.0597281	2.467823	2.0934527	2.5712123	2.1048892	2.2416446	2.8234553	3.45143	3.4406672	2.3386247	2.1957586	2.0979855	2.5839856	3.2153344	2.1534956
A_44_P367481	2.0402002	4.5260324	5.3749423	6.7670307	5.0946207	4.637163	4.3699026	4.935147	5.331049	2.2500367	2.4807878	2.8114889	5.0075665	5.454058	4.011094	2.8306093	2.2350287	2.3326142	3.5080395	3.3012695	3.3143	3.1588597	3.2728243	5.0198517
A_44_P832941	2.0424068	2.0112426	2.210093	2.2250786	2.2635283	2.3601034	2.1534169	2.1228893	2.9674628	2.0655487	2.4871514	2.099471	2.5839856	2.112277	2.2495239	2.837742	2.2393763	2.3344011	2.3609018	2.2060692	2.1016045	2.6050878	2.224444	2.1576884
A_44_P160359	3.5515058	3.8644826	3.063941	3.3836522	3.678342	2.6120512	3.2852209	2.8764517	3.2085166	3.001377	3.232836	2.9502437	2.5869071	2.6688876	2.3619277	2.8440363	3.6857758	3.9124784	3.4988856	4.0309553	3.2352552	3.576334	3.7821324	3.0624905
A_44_P460303	2.0463006	2.0174088	2.2193232	2.2283118	2.2753189	2.3763123	2.1638677	2.1313243	2.9989092	2.070939	2.4981244	2.104604	2.7224417	2.11845	2.2511544	2.846727	2.2454178	2.3337	2.3766053	2.215474	2.1046834	2.6198173	2.2317953	2.1580975
A_44_P145137	3.4495966	4.481745	3.612135	2.9052773	4.2152004	3.222105	4.4510794	3.889755	4.001734	3.4635115	2.500935	3.927497	4.2472453	2.121822	3.8911853	4.893793	5.0705237	4.541408	3.8647108	4.450561	4.4678597	2.944939	3.7535272	4.0344143
A_44_P537149	2.1035428	2.021766	2.2238188	2.2304027	2.8423083	2.3941493	2.6452334	2.1386435	3.0232923	2.0766392	2.5035586	2.108513	2.5748434	2.1250763	2.2471523	2.849225	3.4541297	4.092548	2.3915327	2.2221181	2.1064289	2.629981	2.833353	2.1538882
A_44_P310830	2.0489807	2.0255966	2.2241802	2.2326565	2.2880774	2.405532	2.1857784	2.3913589	3.0393562	2.0801616	2.5065787	2.1109111	2.552204	2.1290395	2.2336442	2.8454685	2.2537649	2.5502894	2.4011848	2.2249146	2.1067696	2.637983	2.2409022	2.4251947
A_44_P100054	2.306886	2.0276496	2.2221181	2.2323606	2.288297	2.4103277	2.189611	2.318462	3.0440578	2.2065554	2.5058866	2.1114733	2.5332537	2.1307101	2.2225714	2.8379924	2.2548451	2.304377	2.544555	2.9422474	2.1059346	2.6388977	2.241851	2.13974
A_44_P148720	9.304871	9.228052	9.30792	9.575436	9.556912	9.561521	9.2091055	9.50093	9.428379	9.346657	9.450801	9.149685	9.021255	9.35999	9.379875	8.824566	9.013659	9.323831	9.479124	9.205871	9.237148	9.057103	9.219996	9.094686
A_43_P13381	9.152883	9.415795	9.280495	9.175148	9.199978	9.337239	9.351644	9.134993	9.188948	8.886961	8.882671	9.071241	9.297512	8.697277	9.188351	9.142288	9.357067	9.014102	8.838305	9.240774	9.466245	9.237975	9.166315	9.227436
A_44_P256188	2.3963015	5.5374827	3.0223346	7.5302367	2.2809036	2.4211576	2.1978676	2.150877	5.899766	8.930679	2.496555	7.3360147	7.893851	2.134572	2.1739755	2.8038347	2.258411	5.9674964	2.4024951	6.7784886	7.4701767	4.11962	2.2368677	2.367451
A_44_P681677	8.022772	8.065955	7.6444945	7.9639935	8.002906	7.699842	8.025855	7.455555	7.624853	7.601035	7.601035	7.854803	7.6870613	7.5617576	7.7551413	7.695854	8.009943	7.8466873	7.7945137	7.6530056	7.5677185	7.6083727	7.6870613	7.684409
A_43_P22318	2.3221912	3.1678276	2.1947303	2.6078827	3.8821728	3.028013	2.5847604	3.3394248	3.0517578	2.4262698	2.4821317	2.9440212	3.344489	2.135822	2.7979722	3.6206186	4.3798137	3.0794427	2.9055452	3.5488784	3.3634934	2.6347709	2.9049294	2.4074302
A_44_P527680	7.0026274	6.4359426	6.638005	7.028509	6.9744005	6.982875	6.1372967	6.622125	6.8715773	6.3506284	6.8364916	6.8017216	6.4630346	6.6832237	6.540935	5.976153	6.134153	6.3170695	7.0728617	6.630392	6.580611	6.474053	6.707058	6.4751606
A_44_P269649	2.0424523	2.0359979	2.1704378	2.216679	2.2448375	2.4258344	2.1990597	2.1437721	3.0389988	2.0876272	2.4481878	2.106502	2.3182857	2.1351693	2.0977051	2.705185	2.2557416	2.1619318	2.3733692	2.4665265	2.0858731	2.6246538	3.0749862	2.057676
A_44_P515755	2.0394726	2.0367184	2.1586144	2.210093	2.232883	2.424056	2.1973763	2.13974	3.0302124	2.0864856	2.4264755	2.1037965	2.2695558	2.1342943	2.0767405	2.6688876	2.25406	2.1396337	2.3635523	2.1844397	2.0796726	2.6157196	2.2071047	2.0428703
A_44_P1037556	9.281396	9.290803	9.492567	9.503555	9.306843	9.587208	9.248144	9.692558	9.602354	9.721215	9.418909	9.40839	9.492567	9.569161	9.572434	8.631184	9.207015	9.231555	9.419907	9.464423	9.389113	9.430844	9.396687	9.273612
A_44_P147558	6.1152883	5.508174	6.246608	6.5617037	6.123597	6.334492	5.790192	6.741068	6.37283	5.924407	6.7092004	5.805815	5.8169694	6.460204	6.439209	5.515696	5.4127994	6.1295915	6.139095	6.0435653	5.682334	5.7927155	6.0753956	5.6514754
A_44_P472996	8.16812	6.4451933	9.01708	8.441289	6.208216	8.506427	7.906474	9.604616	9.073605	9.50093	9.183768	8.148333	7.803889	9.540625	8.4650345	5.6315784	5.7127213	5.85648	8.889673	9.000423	7.3584394	8.471599	7.5604725	8.38078
A_44_P1033541	11.317027	10.898861	11.332377	11.003933	10.599869	11.058445	10.547906	11.039221	11.0195265	11.066925	11.347029	11.21186	11.247477	11.200655	11.233886	10.630216	10.412585	10.252101	10.845328	11.423297	11.117001	11.195646	11.021491	11.169693
A_44_P337656	2.196967	1.9545666	1.9924644	1.9461141	1.9314141	2.0711253	1.9996413	1.9610912	2.1125543	1.9242982	1.9563437	1.928344	2.023803	1.9979061	2.2118275	4.111591	3.379856	1.9273158	5.062424	1.9708614	1.9102106	2.032678	1.965217	1.8933284
A_44_P1041279	10.091466	10.024087	9.926429	9.938522	10.051088	10.14512	9.965105	10.086769	9.981686	9.758262	10.060537	10.185673	10.043717	9.869122	9.851387	9.750207	9.975912	9.72021	10.249027	10.173154	10.098449	10.225409	10.121516	10.2312155
A_44_P377515	6.942381	6.9052687	6.683669	6.6574593	6.871029	6.993422	6.7592435	6.6319776	6.6377797	5.900228	6.7695065	6.83891	6.578187	6.5701623	6.6927156	6.297749	6.42112	6.8559937	6.3657637	6.4351563	6.228047	6.6970162	6.963981	6.3754544
A_44_P342166	6.23361	6.2219186	6.4503355	6.415894	6.2715836	6.328731	6.404353	6.3416195	6.485553	6.8210015	6.280029	6.431314	6.2953944	6.622588	6.413032	6.83891	6.983953	6.8744407	6.452185	6.4836173	6.392692	6.129075	6.234813	6.663119
A_44_P210568	11.43127	11.623884	12.098681	11.707195	11.540935	11.671873	12.077632	12.419464	12.403433	12.520464	12.169549	11.425931	11.841018	12.307732	12.515709	12.013718	12.755905	12.785406	11.952982	12.092733	11.329797	11.732501	12.13647	11.569754
A_43_P18504	3.9991264	3.8032527	3.8357415	3.9235651	4.1202226	4.3408737	3.8597298	3.4623833	4.1065254	3.7272713	3.6493654	4.0690274	3.9309573	4.1981387	4.200892	4.1768565	4.2233715	4.135621	4.0309553	3.7424521	4.3609138	3.9497604	4.197407	3.9311643
A_44_P680622	4.0047245	1.9383135	2.0057566	1.9873743	1.9584259	2.0959582	2.0058029	2.4774735	2.202385	1.9464055	2.2252185	1.9393661	2.0857816	2.3428571	1.9832333	2.0885732	2.0073552	1.9848783	2.0252545	2.00357	1.9515768	2.0428703	1.985355	1.926167
A_44_P562505	4.139044	4.194322	4.2969537	4.144971	4.00308	3.9724867	3.7532718	3.941821	4.4676075	4.827683	4.372288	4.197133	4.040846	4.815058	4.03264	3.9070768	4.4008727	2.6588924	4.153803	4.312726	4.557497	4.5539513	4.2419724	3.9916418
A_44_P190923	6.7053537	7.7226663	6.5319443	7.0672617	7.634713	6.7886467	7.5612316	6.431499	7.0468903	6.4372473	6.3397336	7.0814548	7.164225	6.1681714	6.8875914	8.050498	8.104257	8.0353365	7.169965	6.556248	7.4986234	7.0468903	7.292015	6.7564855
A_44_P153755	4.1846986	3.897924	3.4729521	2.837043	4.1918664	3.6839058	4.040846	2.629981	4.3847303	3.5843258	3.8986802	3.4294722	2.7217102	3.4485576	3.6423542	4.5813622	4.0855665	3.4151049	3.4862595	3.3495011	4.426206	3.831249	4.128167	3.3834639
A_44_P119993	9.427548	9.7145	9.0927925	9.229679	9.873424	9.153278	9.554412	8.763629	9.189755	8.734992	8.957486	9.539519	9.450387	8.780835	9.098273	10.233943	10.121992	10.185069	9.156456	8.865622	9.554029	9.389675	9.434182	9.202602
A_44_P197207	6.361048	6.193131	6.131151	6.2692957	5.9199147	5.9788995	6.0032334	5.8541136	6.349043	4.9743075	5.7963753	5.7059073	5.976153	5.8404155	6.2343845	4.9262743	5.671444	6.2338886	5.7473087	5.7804	5.781127	5.910608	5.863197	5.824106
A_43_P22314	1.927858	1.9216193	3.4270935	4.127961	2.637983	2.1124732	2.0436487	1.9942349	2.2860715	1.96122	2.9119897	1.9509383	4.6737394	3.4533784	4.116599	4.7699323	2.456284	3.674182	2.0339322	2.02583	1.9782287	2.0618556	2.0018058	3.3390453
A_44_P998263	5.5006638	5.301679	5.1565094	5.2978086	5.8482876	5.200859	5.523204	5.357814	5.237753	5.7492847	5.173536	5.8789406	5.418537	5.4669447	5.2088075	5.4776444	5.579015	5.7039723	5.4195333	5.5322886	5.4352026	5.5090814	5.343805	5.8044405
A_44_P257254	3.4519699	3.0323844	2.4403872	3.4455774	3.9309573	2.58574	3.1113117	1.9974344	3.1486452	2.8494487	3.2414007	3.0655177	2.8034987	3.1644504	2.7815754	4.0783887	4.917409	4.4456367	2.7567027	2.9273717	3.6764631	3.5893507	3.5004253	2.920209
A_44_P530276	4.8674855	5.5138535	5.252184	5.1253967	5.567516	5.06515	5.739713	5.103434	5.205018	4.956112	5.0202913	4.9752264	5.3060274	5.1606445	5.385524	5.0063767	5.7037644	5.5322886	4.7824364	5.650692	5.2533703	5.1402483	5.4943323	5.199307
A_43_P21946	1.936099	2.0027492	2.0203757	2.028949	2.690991	2.1209419	2.0086572	1.9990444	2.3312578	1.9676539	2.0362086	1.9600682	2.1632316	2.0084925	2.0149293	2.212495	2.0269372	2.0621128	2.044583	2.0440328	1.9912049	2.0826137	2.0122514	1.9689999
A_44_P419137	8.383445	8.095967	9.466245	8.7786455	7.4762526	8.874618	8.573327	9.432807	8.677848	10.997787	8.73874	8.812149	8.112219	9.767074	9.152883	7.7551413	8.321303	7.5499167	9.011698	8.568795	9.024118	9.049353	8.526248	9.700036
A_44_P521820	2.0149906	2.3952136	2.0240512	2.0351975	2.135281	2.1252825	2.009438	2.0011818	2.3478496	1.9705175	2.0452573	1.9650959	2.176674	2.0095646	2.0189981	2.2377696	2.03296	2.0760798	2.0518298	2.0506988	1.9966418	2.0929248	2.0167792	1.9769665
ETG05_36762	2.210093	2.7228756	2.3626904	2.5494082	2.6152096	2.6606731	2.8762383	2.4854307	1.9845948	2.2785833	2.7303908	2.4008937	2.9779196	2.346881	2.5547235	3.4227533	2.84765	2.6786559	2.756381	2.7931545	2.4947534	2.3963015	2.8399765	2.2071047
A_44_P255747	1.9438442	1.9121687	2.0284574	2.2760448	2.0119796	2.130563	2.0112426	2.0038624	2.3687477	1.9737964	2.0564017	1.9694613	2.1884735	2.0111516	2.024339	2.267626	2.4506497	2.0873525	2.059294	2.0557804	2.0020986	2.1049542	2.0226064	1.9835204
A_44_P123543	8.055819	8.369225	7.660282	7.990475	8.538944	7.9270315	8.087903	7.2438126	7.3249817	6.352509	7.752069	7.801397	7.7551413	6.7640114	7.8193936	9.612124	9.549331	9.413693	6.4199524	6.821902	8.012031	7.9238644	8.566673	7.36112
A_44_P473047	2.0606713	2.046952	2.2524803	2.6990645	2.4514408	2.1842575	2.1141052	2.042603	1.962778	3.8107643	1.9448795	2.3524282	2.093298	2.69373	2.4735785	2.2639022	2.0499496	2.1257608	2.7436693	2.5485537	2.3574295	2.1512973	2.4204895	3.5080395
A_44_P271625	10.731191	10.51836	10.910589	11.230308	11.105191	10.999569	10.955876	11.627823	11.469409	11.251617	11.3685055	10.522333	10.212176	11.176982	11.07913	10.400242	10.672262	11.402707	11.347029	10.643974	10.442193	10.540659	10.913291	10.418449
A_44_P423173	1.9521663	1.9808966	2.0382342	2.1842575	2.6062133	2.139008	2.0169702	2.0095646	2.4144166	2.1441715	2.0829265	3.081327	2.2149522	2.0149293	2.0348089	2.3268995	2.0549345	2.1134028	2.0765724	2.0647426	2.012635	2.1347754	2.0339322	1.9985993
A_44_P541094	2.152109	2.3290246	2.0414667	2.062049	2.0328493	2.1416535	2.0188646	2.9114923	2.4258344	1.9818895	2.0890403	2.3163517	2.8062544	2.2890809	2.0376108	3.3100834	2.059655	2.1190534	2.0817626	2.0665777	2.9160683	3.5018787	2.2792377	2.4259927
A_44_P126564	9.3685465	9.501925	9.267064	9.416791	9.537736	9.491766	9.346657	9.0731535	9.345841	9.111396	9.163778	9.410808	9.626195	9.06013	9.353746	9.888339	9.872423	9.751145	9.082318	9.369221	9.671946	9.352842	9.391746	9.519113
A_44_P263334	1.9600682	1.9167397	2.047764	2.0704381	2.0412688	2.1468616	2.0223262	2.0145073	2.4548604	1.9854538	2.107187	1.9877108	2.2377696	2.0189981	2.0453818	2.3761408	2.0682402	2.1300557	2.0926433	2.071852	2.0193982	2.160613	2.0461645	2.0098665
A_42_P638474	7.7247143	7.4325013	7.3960094	7.351301	6.980277	7.284251	7.005367	8.340722	7.505415	7.242711	7.707842	7.499435	7.9309025	7.5824347	7.8202705	7.6796656	7.1890798	7.8099575	7.680977	7.672148	7.922379	7.9293423	7.7895374	7.8685675
A_44_P906646	1.9652665	1.9206082	2.056133	2.0783305	2.050943	2.1543455	2.0273128	2.0191905	2.4799402	3.3150198	2.1257608	2.350958	2.256071	3.7349954	2.057186	2.4129894	2.0775697	2.3606913	4.3798137	2.077727	2.0239282	2.1838684	2.0543156	2.0186458
A_42_P765499	8.131151	8.245279	8.158506	8.241757	8.4855	8.219895	8.125512	8.098288	8.351399	7.8778963	8.200732	8.094837	8.188933	8.134322	8.295031	8.510495	8.489249	8.680558	8.24465	8.016872	8.283708	8.2148075	8.371844	8.088879
A_44_P140778	5.1660466	5.1492743	5.3786225	5.1854405	5.2810183	5.2552934	4.5763	4.9068446	5.245535	5.4411354	4.64037	5.6033187	5.734975	5.205018	5.299302	5.1237464	5.3569703	5.41592	5.340498	5.339023	5.503047	5.2722745	5.196356	5.765685
A_44_P174786	1.9735788	1.9289644	2.0685735	2.2268355	2.0669477	2.1675985	2.035458	2.542056	2.524971	1.9968258	2.151382	2.0036938	2.2908356	2.0279162	2.0760798	2.4636948	2.09206	2.158805	2.1205058	2.086135	2.0302582	2.220361	2.0715039	2.032175
A_44_P339757	7.680658	7.8976145	7.2932844	7.5286994	7.9615746	7.4820075	7.881035	6.878634	6.9753103	7.2131	7.0685453	7.294369	7.73791	7.242711	7.328917	8.078567	7.4081545	7.349157	7.3152995	7.41635	7.547656	7.281169	7.5697455	7.553432
A_44_P971970	1.9802403	1.9358051	2.078992	2.1002505	2.0801616	2.1806138	2.041123	2.0314016	2.5595975	2.192061	2.1726274	2.7064102	2.3133986	2.0313413	2.0875428	2.4981244	2.3601034	2.172068	2.1334443	2.092354	2.0346181	2.2506862	2.2598536	2.041067
A_44_P454386	4.817798	6.111244	5.4908257	5.288101	4.8760824	5.519405	5.7492847	5.614428	5.681925	6.498298	5.162394	5.4425335	4.934918	5.4963226	5.316214	5.3618836	5.6041875	5.294697	5.0967045	4.8625703	4.5334673	5.461991	5.3144994	5.786256
A_44_P880441	2.121583	2.1012363	3.7573903	2.5190911	2.0936599	3.0012262	2.3409119	2.8583083	2.5905912	3.5113823	3.6924772	2.1867802	3.0522602	4.029507	3.1564932	2.5385737	2.1132886	2.190748	3.2781758	3.582358	2.1239378	2.2804246	3.437963	2.424967
A_44_P869506	10.143071	9.988718	9.839191	9.923037	9.836943	9.903398	9.732349	9.807126	9.943191	10.03474	9.943191	9.940768	10.088616	9.918306	10.059965	9.941201	9.851387	9.693964	10.078753	9.961068	10.052117	9.64777	9.82346	9.843534
A_43_P12450	10.936383	12.037465	12.123949	11.26496	12.168072	11.4447975	12.49795	11.242682	11.418278	10.754012	10.715937	11.495276	12.475369	10.578954	11.201955	14.165375	14.444876	13.905149	10.51166	12.620747	11.404197	11.618662	11.662803	10.794985
A_44_P397877	1.9961089	1.9543736	2.1057332	2.1228068	2.1127079	2.2130806	2.061461	2.0485132	2.644507	2.012873	2.2410862	2.0297747	2.3788245	2.0459144	2.1179683	2.5936003	2.1323414	2.2129593	2.1708496	2.1119142	2.0497062	2.332005	2.1104186	2.0720313
A_44_P223667	1.9990444	1.9576775	2.1105795	2.128243	2.367451	2.2210946	2.066124	2.0529726	2.6668663	2.0149906	2.2570267	2.0340896	2.3944283	2.0497866	2.1252825	2.6106763	2.1381295	2.220256	2.1809745	2.1166563	2.0531032	2.35431	2.1167188	2.0790982
A_43_P15268	12.654824	12.34551	12.893984	12.53471	12.259124	12.801455	12.320091	12.747786	12.769689	12.914904	12.819825	12.631827	12.644505	12.939117	12.838162	11.740911	11.805419	11.914652	12.510078	12.918701	12.53471	12.602426	12.659833	12.621941
A_44_P743136	2.004535	1.9651239	2.121822	2.1386435	2.1375084	2.235435	2.0763419	2.060832	2.705185	2.0210998	2.2896311	2.0415347	2.4236648	2.0571263	2.1402647	2.645465	2.1525733	2.2346964	2.2017891	2.1265128	2.0604107	2.3861308	2.129159	2.09206
A_44_P704947	7.424559	7.2355475	7.5043197	7.4563327	7.385983	7.5101433	6.7416563	7.0637813	7.2383795	6.806668	7.8193936	7.2522254	7.5966463	7.3426833	7.601035	5.579314	6.301926	6.1609845	6.878634	7.4796305	7.338721	6.8184514	7.6089673	7.2492013
A_44_P108480	2.0105393	1.9712476	2.134572	2.148811	2.153031	2.2519302	2.0871096	2.0700912	2.7442205	2.0273128	2.323968	2.050055	2.4559636	2.0663528	2.1570976	2.6805465	2.1654465	2.2542415	2.225382	2.1365428	2.0667841	2.424312	2.1424258	2.1048892
A_42_P671477	3.3004947	3.851076	3.5067637	3.0718489	3.2318554	3.6854317	3.4873006	2.8694646	3.4759805	3.4131033	2.8944228	2.2179866	3.1103537	2.7941391	3.584783	3.5430868	3.792901	3.3790545	2.9692316	2.836123	3.863851	3.1204908	3.432544	2.9282198
A_44_P256694	2.0712974	1.9781312	2.4338217	2.2964983	3.2168748	2.2725427	2.0966682	2.0789266	4.126297	2.3556182	2.6762505	2.8300662	3.4823449	2.7366555	2.797135	2.7149062	2.1801946	3.7899635	2.2468889	3.0031695	2.603573	2.4579532	2.5061572	2.9960485
A_43_P19862	2.1570976	2.1086247	2.152451	2.169457	2.1811123	2.6801515	2.460455	2.0842872	2.808262	2.036136	2.3719473	2.065217	2.4971657	2.0782583	3.0716171	2.731073	2.6148775	2.2863839	2.2605066	3.0534189	2.176674	2.4748821	2.1620746	2.1239378
A_42_P583618	9.163284	9.306509	9.463482	9.588045	9.577986	9.361879	9.170208	9.393737	9.437699	9.250346	9.210875	9.273612	9.4640045	9.134752	9.434182	9.174422	9.32659	9.19104	9.22205	9.259051	9.452587	9.450801	9.1293	9.397221
A_44_P342456	2.0250041	2.1490598	2.1652	2.1881876	2.2030764	2.4883273	3.3513079	2.0936599	2.848817	2.1938	2.4043314	2.4594452	2.5266654	2.0861948	2.208641	2.7605126	2.2049909	2.30903	2.2829497	2.163978	2.4981244	2.5080907	2.1753213	2.135281
A_44_P102265	7.626006	7.494076	7.370616	7.297827	7.5259337	7.438197	7.426651	6.50924	6.783057	7.2522254	7.394114	7.4622297	7.6101785	7.6395392	7.726839	6.428389	6.5051003	6.335219	7.65273	8.018291	7.728752	7.1703424	8.28042	7.8264465
A_44_P903287	3.6980927	2.7607155	4.0765715	3.8573735	3.629853	3.3503819	3.4879215	4.228603	3.8398376	4.7008834	4.2075744	3.245951	3.4870553	4.2239423	4.138063	2.7916	4.108043	4.2931385	4.41668	3.9029555	3.8424945	3.0517578	3.566842	3.8355362
A_44_P398060	3.3085356	2.8125193	2.3978992	3.956907	2.9536633	4.0954757	3.4140596	3.4373927	3.4007487	2.0528536	4.674355	2.5927634	3.3015454	2.0980668	4.3139963	2.802506	2.2205212	2.3256376	4.7214203	3.3217998	3.7170515	3.0892777	4.3175764	3.139069
A_44_P944294	6.6740785	6.8370395	6.5424857	6.7513075	6.733974	6.6100826	6.5162935	6.4625764	6.860277	6.611765	6.6110964	6.9392514	6.8164525	6.5831532	6.6391096	7.501782	7.217536	7.2588744	6.5100646	6.6179075	6.9583955	6.639483	6.916553	6.8297834
A_44_P156904	4.0903797	3.7056715	3.9021335	3.883437	3.606805	3.6287277	3.1505904	3.8107643	3.9093597	3.0161817	3.8721008	3.0858757	3.933172	3.5615897	3.2873542	4.0004106	4.510198	4.0096803	3.5931857	3.679151	4.480819	3.3841178	3.762113	4.4207015
A_44_P282940	2.3604684	2.0083444	2.3556182	2.2219088	2.9112422	2.350958	2.1490598	2.1613061	2.9517765	2.2147696	3.0212226	2.6982646	2.5865245	2.1084073	2.2519302	2.8295388	2.9362156	2.3335102	2.3505225	2.2000232	2.3792307	2.5936003	2.2187681	2.158295
A_44_P736002	6.2211885	6.6586113	5.7251844	6.423334	6.7814093	6.1687565	6.4788294	6.0759473	6.1030293	6.0745697	5.9372683	6.184085	6.0985255	5.998219	6.214301	6.71383	6.8440514	6.746993	6.6479726	6.1436806	6.329828	6.2025394	6.389079	5.9265213
A_43_P22263	3.4810352	4.3508515	3.768315	4.2306647	4.121763	3.7667384	3.954921	3.9736397	4.3817496	4.2741013	3.9607704	3.9883325	4.3016863	3.7567167	3.8563309	4.366784	3.3916419	3.7991645	3.9664624	4.075256	4.352873	3.9289603	4.537221	4.0812135
A_44_P839206	10.008439	9.939845	9.953951	9.869632	9.718602	9.922063	9.97784	10.156829	9.981108	10.007559	9.866677	10.009901	10.060537	9.978327	9.999067	9.928085	10.09087	10.028822	9.885181	10.136348	10.062835	10.0620165	9.98769	10.109379
A_44_P756076	5.0700917	4.2450476	5.585555	5.567736	5.0543103	5.2640533	5.139798	5.549694	5.2127748	5.135351	6.09319	5.5105667	5.165124	5.610457	5.448969	5.0382247	4.602453	5.495339	5.262678	4.997976	4.610978	4.999262	5.4276633	5.118723
A_44_P287368	4.133839	4.2946377	4.1796827	4.976007	5.065762	4.5000544	4.160962	4.5862975	4.120679	3.684418	4.20014	4.0670824	4.6157894	4.332324	4.226732	3.7429476	3.98554	4.2383657	4.348049	4.666926	4.670741	3.1255796	4.683643	4.2553134
A_43_P15247	1.8109725	1.9601341	2.0147486	1.9211965	1.9287068	1.9054222	1.8981597	1.8731033	1.8707048	1.9543178	1.8751183	2.0744216	1.8938032	1.9348091	2.4495142	1.9195054	1.971347	2.0147073	1.9738759	2.050625	2.014463	1.9718671	2.1158824	1.8273742
A_43_P17808	11.440378	13.587683	11.602871	11.2961235	13.491728	11.789764	14.590719	11.022826	11.19006	11.412436	11.243451	12.190055	12.618422	9.768723	12.586853	15.527108	16.109081	15.665227	12.08066	10.420734	14.055435	12.342374	13.428165	11.789764
A_44_P838869	8.878319	8.838667	8.572534	8.732125	8.636493	8.557947	8.678253	8.51477	8.310578	8.760418	8.879146	8.646641	8.821078	9.030941	8.6961975	8.381422	8.728652	8.394047	8.5821905	8.991876	8.773672	8.360701	8.5536785	8.486719
A_42_P831499	6.4717865	7.308362	6.956985	6.624133	7.301327	6.9702573	7.320847	5.883577	6.569672	6.4903545	6.426374	6.8403444	7.3021975	6.0241055	7.2005715	7.9397926	7.989065	7.463046	6.3435793	6.6657486	7.4138412	6.6228085	7.3124423	6.886096
A_44_P288231	4.584302	3.0517578	5.2251596	4.170884	2.4963021	4.8768516	4.3005714	5.21741	4.1894326	7.11429	4.7693377	4.47946	3.5546556	5.2327013	5.0599914	2.4886026	2.3442338	2.1349802	4.431362	4.6249714	5.11727	5.306657	4.388854	6.5574775
A_44_P807091	7.4286	7.086768	7.275202	7.5373783	7.414331	7.4892836	7.169681	7.4563327	7.629133	6.9259896	7.8457417	7.182151	7.2626934	7.1318173	7.365175	6.7430754	6.886547	7.5522766	7.5968823	7.325632	7.041299	7.305402	7.1804066	7.1070967
A_44_P142843	4.7248497	4.5676947	4.8996296	4.670741	4.9353523	4.7003736	4.7063518	4.4452453	5.1225963	4.7953854	4.928781	4.7673907	5.0237703	4.6257043	4.868252	5.1266737	5.2570395	5.328755	4.9244757	4.666249	4.7556286	4.78986	5.20002	4.894657
A_43_P16259	5.3746247	4.4231496	3.9372225	3.5330372	4.4568334	4.0960317	4.3754535	4.643784	4.4805417	4.0004106	4.408972	4.421946	5.157948	4.150749	4.512717	5.4627466	5.04438	4.6041455	3.4888966	5.663245	5.6968765	4.057567	4.224953	4.620739
A_43_P21973	8.267577	8.579882	8.111584	7.8849626	8.274317	8.218193	8.249133	7.672718	8.081624	8.291764	7.788271	8.180665	8.400821	7.904274	7.959014	8.531366	8.478721	8.102005	8.108375	8.394692	8.722037	8.323885	8.099792	8.489552
A_44_P115847	6.7014394	6.8731513	6.3619413	6.433827	6.63438	6.5402927	6.716292	6.3358746	6.4041243	6.2135906	6.1607428	6.9245753	6.9445496	6.2609916	6.433827	7.0339804	6.7894144	6.6699567	6.368061	6.4239054	6.755107	6.684667	6.703914	6.6970162
A_43_P13189	2.5475252	2.036298	2.7189121	2.204309	2.2247796	2.742086	2.7642913	3.5700011	3.0216517	4.172303	3.3062966	3.2168748	2.6352916	3.3804255	2.4328265	3.8355362	2.5920887	3.7667384	3.2266414	3.6657948	3.4200444	3.2230482	2.5911682	3.651137
A_44_P414704	2.8925004	3.9889472	3.8455412	3.2113945	3.331727	3.7919412	3.647531	4.008651	3.300186	3.582358	3.2218482	3.1204908	4.0176377	3.7155905	3.4125252	3.6271048	3.9463034	3.3350964	3.187319	3.8694887	3.4088671	3.17699	4.322261	3.58406
A_44_P644162	2.0286648	2.0367799	2.1264684	2.1697245	2.1905673	2.4122658	2.1874435	2.1256766	2.9857097	2.082292	2.3529835	2.092301	2.147952	2.1300557	2.0100749	2.5589116	2.2482116	2.0799916	2.323968	2.1522076	2.059939	2.580923	2.172068	2.0072532
A_44_P221217	8.945126	8.912381	8.7656975	9.068938	8.98465	8.960018	8.884162	9.033712	8.89431	8.982605	8.892156	8.869771	8.838305	8.976967	8.845848	8.72752	9.053966	8.885883	9.076761	8.896754	8.867189	8.733386	8.928103	8.721671
A_44_P900608	7.2113256	7.4759607	7.1315484	7.3571534	7.051967	8.045411	6.694109	6.8558145	6.9844227	7.152547	6.511205	6.742503	7.4911437	6.6171484	7.171819	6.9865155	6.918925	6.2782845	6.4443407	6.972439	7.089591	6.6772747	6.7185745	7.2232842
A_44_P504724	4.7258654	3.0944474	4.7727733	4.428381	2.8125193	4.3206635	3.7956567	4.7266364	4.515442	4.537221	5.611017	4.041522	3.4517355	5.2364473	4.5310316	3.8534951	4.387777	2.5771866	4.4741144	4.0070014	3.272219	4.537221	4.079759	4.638151
A_44_P313890	1.9042994	1.9526168	1.993845	1.950129	1.9337703	2.0708594	1.9999006	1.9630592	2.1206136	1.9258258	1.9599556	1.9293	2.0293462	1.9975486	1.9538852	2.0212488	1.9997607	1.9335927	5.29652	1.9730141	1.9144385	2.032175	1.9671034	1.8976778
A_44_P435675	3.1483984	1.9498147	3.0058599	2.67701	1.93863	2.0763419	2.0010724	1.9679614	3.764415	3.5582085	3.6084614	1.9306391	2.0386584	3.093693	1.9604505	2.0334299	2.2032208	1.9433925	3.5898058	1.9789534	2.464219	2.0336661	1.9704782	1.9614123
A_44_P533992	10.716535	10.525062	10.171547	10.055443	10.231775	10.385149	10.1673355	10.07153	10.074687	10.096787	10.349839	10.445984	10.316856	10.152563	10.041281	10.627006	10.338112	10.158773	10.467817	10.4940605	10.478213	10.424367	10.405256	10.491054
A_44_P933802	5.3917294	5.5663095	6.1367645	5.8385625	5.296152	5.3737745	6.1801195	6.0286136	6.060888	6.131499	4.9267545	5.887372	6.326363	6.1023893	5.815625	6.511045	6.549332	6.218363	5.995839	6.373201	5.3751297	5.8863497	5.2725415	6.188702
A_44_P489978	1.9141992	1.9415421	2.0025332	1.9788767	1.9515768	2.0878282	2.004105	1.9789534	2.1781921	1.9411681	1.9826635	1.9366901	2.0716188	2.002476	1.9780222	2.0710351	2.0042133	1.9731921	2.02459	1.9960085	1.9427079	2.0383646	1.9802403	1.9200226
A_44_P937279	9.2772045	9.528743	8.620067	8.937404	9.102959	8.955227	9.067467	9.058649	8.606253	8.757739	8.485111	9.299465	9.2779255	8.745623	8.896754	9.421861	9.086975	9.048546	8.853975	8.600126	9.188351	9.291937	9.048918	8.976539
A_44_P321452	8.388586	7.8211756	7.671353	7.914804	7.8701954	7.849008	7.810474	7.988445	7.255164	7.51818	7.8769155	7.9257593	7.7517385	7.867923	7.5022945	7.7539806	7.406005	7.183898	8.059341	7.974328	7.6718173	7.949959	7.670769	7.904133
A_44_P180127	11.599972	11.540935	12.47399	11.523405	11.262831	11.490021	12.432006	11.329797	11.730649	12.4488535	11.933979	12.203856	12.374451	11.505964	11.903029	11.657651	12.726481	11.563251	11.71834	12.310656	11.367781	11.879972	11.85547	12.432006
A_44_P325772	4.1886864	4.881983	4.5623455	3.6670406	3.6834455	3.696582	4.969459	4.544855	4.6009154	4.7432365	4.6469483	4.8292584	4.1541395	4.6217637	3.516206	4.896795	4.2607102	4.410812	4.281238	5.060725	3.0165	5.020689	4.571046	4.6628804
A_44_P218263	9.2311	9.551077	8.624727	8.846704	8.992691	8.646145	9.065313	8.668188	8.757299	8.749818	8.655104	9.438854	9.050446	8.929953	8.565339	9.783572	9.259507	9.414606	8.696678	8.6545	9.304871	9.13002	9.171562	8.592973
A_44_P933073	4.3798137	3.541716	4.3681245	4.220816	4.007907	3.8093634	3.4419754	4.3309975	4.2711987	5.081868	4.3116627	4.2450476	4.303096	4.70759	4.4510794	2.1427174	4.2443867	4.092743	4.7568574	4.582358	3.7563896	3.8478165	4.261415	4.4687123
A_44_P427702	8.71173	9.128909	8.29647	8.786708	8.94632	8.699638	8.792956	8.360304	8.513466	8.042097	8.194899	8.831863	8.782798	8.282572	8.461802	9.040804	8.899468	8.88555	8.560205	8.439451	8.971986	8.626585	8.76424	8.544519
A_44_P468607	1.9280419	1.9196064	2.0137136	2.016299	1.9836296	2.109811	2.6175535	1.9939519	2.2908356	1.9611424	2.0218158	1.950883	2.1403315	2.0059025	2.00702	2.1655872	2.0165408	2.0371733	2.0333755	2.0248516	1.9792687	2.6868467	2.0020986	2.1154592
A_43_P20917	3.8441713	4.0471673	4.5995035	4.391491	4.815058	4.178328	4.894332	4.3661346	4.3886013	4.060676	4.558636	4.6249714	4.7625704	4.3706136	4.5903287	4.6157894	4.5658364	5.036679	4.2574515	3.74036	3.8398376	4.5192676	4.7147093	4.7977757
A_44_P210780	2.0067303	3.872359	3.1641476	2.4661596	3.8521442	2.6203635	3.0652606	3.435765	3.3611054	2.467552	2.8995159	3.206202	2.153959	3.016729	2.920463	3.749702	3.8630948	4.8175373	2.0387392	3.034497	1.9856783	2.0702608	2.538845	3.0126097
A_44_P433739	7.312723	7.0211234	8.1677885	7.927874	7.6229258	7.8544364	7.3152995	7.9357543	7.6062393	8.229003	7.8821425	7.842155	7.729796	8.100927	7.691167	7.245	7.1377106	7.087308	7.5324125	8.285284	7.6816406	7.830575	7.3267984	7.9783297
A_42_P534172	5.787921	7.9846344	5.9372683	6.4127364	6.04901	6.2446957	6.47544	6.0405793	7.329831	5.7411394	5.883577	6.5581837	5.887372	5.2871027	5.888742	7.115271	6.396406	6.546075	5.8030257	6.20559	6.4960217	7.4393873	6.4675565	6.068136
A_43_P15113	5.1800427	7.001088	4.8684945	4.894934	5.2696013	5.0170913	6.81125	5.9486346	5.4948597	5.6561747	4.515185	5.372573	5.5660553	5.19875	5.2282033	5.6920366	5.9844956	5.2983785	5.4873586	5.50977	6.039241	5.080634	4.336536	5.1219516
A_43_P18089	5.324144	5.626574	4.0946484	4.736187	5.503951	5.233985	5.2115555	3.8393073	5.6828	5.165124	3.3121674	4.7496114	4.4553857	4.8515344	4.1060877	4.728372	5.749058	5.0761766	4.5676947	4.422394	5.625593	5.1675506	5.039713	4.705629
A_44_P1015220	9.998278	9.862656	9.521971	9.75289	9.876692	9.846551	9.531953	9.797761	9.484624	9.468513	9.873424	9.756388	9.667683	9.560308	9.690519	9.805414	9.943191	9.879607	9.799226	9.595658	9.827072	9.830252	9.782688	9.810029
A_44_P434098	1.9440514	2.2616334	2.0280726	2.0422037	2.0129256	2.126934	2.010184	2.0030131	2.3708196	1.9734626	2.5410256	2.3830948	2.1913629	2.2842095	2.940713	2.2717912	2.0392237	2.7289233	2.0598483	2.8518374	2.0023212	2.1051333	2.0227137	1.9852567
RC7	1.818123	1.7959696	1.9786952	1.9163506	1.9559214	1.9240212	1.8351108	1.8414899	1.9556717	1.8265373	1.8946542	1.804943	1.9121121	1.86763	1.9247388	1.9286602	1.8703529	1.8653289	1.9052527	1.8835425	1.8595766	1.9709224	1.8678762	1.8170531
A_44_P300584	2.6918466	1.910843	2.1087806	2.0495327	2.0204356	2.132652	2.3485072	2.0059748	3.050559	2.9748802	2.0716922	2.68705	3.0716171	2.8311114	2.4479146	2.300771	2.7797723	2.9738007	2.1742241	2.104205	2.6003754	2.5413027	2.2351925	3.2405798
A_44_P439473	9.098776	8.848893	9.285319	8.546669	8.218193	8.981805	8.57463	9.150484	8.773672	9.792126	9.067183	8.956926	9.011262	9.388615	8.970431	8.777273	8.686935	8.466008	8.781152	9.381887	9.01708	9.061273	8.706403	9.403341
A_44_P699211	11.974493	11.960998	11.740911	11.681918	11.7345705	11.689065	11.939163	11.87816	11.795325	11.768144	11.562309	11.851217	11.822349	11.787257	11.690238	12.087012	12.037465	12.112737	11.886041	11.847883	11.769097	11.875268	11.774246	11.746443
A_44_P776300	4.920647	4.573844	4.758511	4.928437	5.067412	5.042928	4.6862216	4.8985777	4.602453	4.8203855	4.6421	5.6512003	4.83938	4.56638	4.8625703	3.7247405	4.6716623	3.9159229	4.5036836	4.4452453	5.098041	5.1555924	4.7907314	4.6618204
A_44_P540279	8.072333	8.009155	7.8120303	8.005426	7.759493	7.8186445	7.8207855	8.2570915	8.059642	7.862207	8.094837	7.8497095	7.8438883	8.072	7.9895954	7.759215	7.949143	8.25529	8.408537	8.09084	7.868319	7.977583	7.8691998	7.830897
A_44_P110954	3.4039059	2.2790394	2.73063	2.5037322	2.9980145	2.2919161	3.4263403	2.2011151	2.4571946	2.6186588	3.1258821	3.3085356	2.9417872	3.1989846	3.5430868	2.3790617	2.0690534	2.1317368	2.8205075	2.5037322	3.4600523	2.8187497	3.2414007	2.886554
A_43_P17490	6.5208955	6.63438	6.356809	7.322818	6.66945	5.677872	7.2355475	8.20842	7.645429	7.1591825	6.5480504	7.2799835	6.624452	7.0832276	6.5480504	3.302418	4.8157287	4.485679	7.7718115	6.512045	6.575826	7.812668	6.258779	7.6718173
A_44_P180529	5.5482244	6.9926023	4.8048716	5.3039217	5.7735376	6.202785	6.3252225	5.8957767	6.337386	6.1248946	4.0125756	4.65113	5.026176	4.915901	5.0559735	4.896285	5.6623116	4.752336	5.2318377	5.14829	6.593174	5.496824	5.6970854	5.085375
A_44_P473780	2.1589046	2.9677215	2.986473	2.4811416	2.0569391	2.155848	2.0287304	2.020712	2.493753	3.4875774	2.9340816	1.9975486	2.2725427	2.3697627	2.0688574	2.433173	2.0834944	2.1484394	2.1100302	2.079186	2.2383196	2.1988275	2.059939	3.1564932
A_44_P431109	5.9248357	6.907025	6.046866	5.723016	6.465953	5.581904	6.460204	5.7737465	5.3308196	5.735421	5.0696216	6.037971	6.5725594	5.727825	6.1295915	7.609378	7.6500306	7.141174	6.1906657	5.872825	6.658001	5.8422103	6.295632	6.0203605
A_44_P128573	2.0672038	1.9290239	2.7446055	5.1003246	2.0675316	2.1657937	2.5869071	2.4201226	2.525812	2.930227	2.5995622	2.5544808	3.691488	2.924253	3.2160769	2.466384	2.0931168	2.161781	3.584783	2.7660704	2.6973317	2.295852	2.072299	3.3358457
A_44_P660621	6.001388	6.2889132	6.452185	6.5794573	6.3699703	6.349323	6.397958	6.512045	6.4483094	6.4749494	6.1848326	6.425268	6.211549	6.237258	6.392495	6.713971	7.040052	6.3096743	6.410463	6.464326	6.24685	6.083293	6.1080813	6.2479157
(+)E1A_r60_a135	10.410368	10.670853	10.152563	9.940768	10.336612	10.163787	10.364407	9.842987	10.1673355	9.944197	9.691033	10.530134	10.509777	9.745799	10.02965	11.19418	10.797872	10.586979	10.087933	10.03844	10.861923	10.451853	10.3875065	10.379036
A_44_P383231	8.043828	8.819267	8.168799	8.049504	8.295031	7.7541933	8.708682	8.078849	8.075995	8.219199	7.525561	8.261584	8.621398	7.8987775	8.112853	9.352427	9.134993	9.020075	7.977937	8.09947	8.212725	8.350114	8.396263	8.188596
A_44_P279208	9.574615	9.305631	9.686609	9.40556	9.444139	9.544302	9.386528	9.308191	9.449963	9.613449	9.45299	9.5456705	9.691534	9.595658	9.473729	9.482145	9.47063	9.216394	9.441555	9.713148	9.419411	9.591642	9.534603	9.670501
A_44_P1059229	10.246768	10.246768	10.164361	10.175299	10.283186	10.355349	10.054256	9.783082	9.860526	9.625697	10.190354	10.249027	10.627624	9.891952	10.149681	9.278353	9.629293	9.387329	9.755651	10.193919	10.42207	10.171547	10.076262	10.121992
A_43_P15761	2.060287	2.1205058	1.9539216	2.0612376	2.0917144	1.9894527	2.0414124	2.010952	2.300771	2.0256588	1.9751045	1.9141448	1.9998041	1.9594561	2.0795798	2.043415	2.2046833	1.9451145	2.056998	2.08071	2.0702608	1.9778233	2.0389736	2.129159
A_44_P960606	2.2113156	2.025334	2.4281082	2.1221888	2.1137552	2.2121172	2.060991	3.3772821	2.648759	2.4038098	3.4942486	2.0302582	2.386898	3.001731	2.9800758	2.5956507	2.2317953	2.4155054	2.171715	2.9656198	2.0492504	2.3326142	3.094669	2.0757751
A_44_P492067	1.9996948	1.9584739	2.111728	2.128117	2.1209419	2.220361	2.0662751	2.0537221	2.670536	2.0148711	2.2619944	2.034439	2.4043314	2.0495327	2.3606913	2.6132336	2.5536675	2.2236164	2.1838684	3.9239552	2.0528536	2.3554416	3.1118577	2.0811663
A_43_P11529	5.6573176	6.005547	5.4510026	5.4056416	5.4568453	5.09563	5.1561675	4.91663	5.2622128	5.161898	5.4704585	5.4307656	5.37824	5.4570675	5.433745	5.1822457	5.341102	5.4600596	5.254029	5.749851	5.668081	5.454878	5.5578156	5.3175054
A_44_P501305	8.426544	8.301937	8.818915	8.88555	9.067467	8.884162	8.626208	8.4587345	8.833569	8.640221	8.7926035	8.494218	8.570845	8.670292	8.885197	8.176669	8.550978	8.686312	8.613814	8.42139	8.460666	8.537604	8.767819	8.489249
A_42_P664238	5.899766	5.935772	6.649937	6.3241625	6.0621104	6.432007	6.164743	6.2422895	6.459072	6.6110964	6.502002	6.186257	6.4594126	6.39199	6.5887055	6.0247626	6.078663	6.1170144	5.964288	6.427028	5.849158	6.1362357	6.4503355	6.127591
A_44_P255470	2.0111516	3.1775901	2.2731347	2.1487052	2.1537437	2.9663255	2.4409523	2.1623137	2.7477865	2.4403872	2.3267	2.8234553	2.6644762	2.0659633	2.1652	2.6823926	3.1374207	2.7391706	2.228062	3.4957464	2.3241792	2.4247627	2.6387084	2.4658983
A_44_P453728	2.0143137	1.9754372	2.13974	2.1564825	2.1643815	2.2626042	2.1416535	2.664778	3.2728243	2.0299106	2.3420203	2.0548344	2.4760509	2.0698118	2.1745074	2.6996055	2.1739755	2.2677767	2.6337216	2.141788	2.0712235	2.4412537	2.1493628	2.8697774
A_44_P499992	2.0170221	1.9786952	2.1471846	2.1626065	2.1733322	2.2723503	2.0969872	2.079934	2.7894173	2.0330894	2.3590229	2.0601854	2.4907942	2.0739543	2.1869528	2.7170146	2.181235	2.2800179	2.2486408	2.1471148	2.074348	2.460455	2.155555	2.1209419
A_44_P562314	3.7177715	3.8625362	3.4623833	3.651137	3.3018086	4.2645283	3.5615897	3.0744278	4.317061	5.5454	3.620332	3.3772821	3.606805	4.0780993	4.2999916	3.195486	2.8580492	2.3442338	4.768779	4.1360993	3.938617	4.095184	3.138296	4.7573075
A_43_P19499	4.5342107	4.452417	4.675322	4.8345184	4.7383432	5.000283	4.6289687	4.772294	4.6508536	4.5344324	4.4699607	4.8834257	4.7378607	3.9758904	4.7788982	4.645707	4.8309417	4.789403	4.675734	4.7131224	5.2011456	4.519585	4.73184	4.8026342
A_44_P280776	2.3609018	2.566092	3.3308196	2.7613358	2.1503754	3.1052856	2.4446027	3.2558715	2.104604	3.4052427	3.559786	2.515406	2.1704378	3.5919213	3.2341225	2.0908606	2.6326416	2.1813822	3.331727	3.587358	2.4863384	2.6507204	2.730852	3.3169396
A_44_P200946	4.9208283	5.435795	4.761109	4.7198997	5.103659	5.1792545	4.979609	4.7783275	5.093856	5.128086	4.677912	5.0066676	4.626636	4.8152676	4.813482	5.4779024	5.046158	5.3138657	5.0041604	4.9141936	5.4781466	4.844863	5.152146	4.5433784
A_44_P965493	2.1596386	2.0022073	2.1798692	2.205704	2.2210946	2.3170986	2.1256766	2.1733322	2.8885784	2.0497866	2.4373882	2.0825276	2.5598187	2.0936599	2.2358902	2.7927597	2.2157605	2.3219554	2.310263	2.177716	2.0890403	2.54159	2.1918895	2.149755
A_44_P328815	9.361879	9.295575	9.513469	9.466245	9.360763	9.326217	9.248668	9.350702	9.323831	9.499635	9.303876	9.413414	9.452125	9.44915	9.496747	9.108098	9.278353	8.930679	9.329901	9.505546	9.456358	9.472634	9.328292	9.621941
A_44_P509922	5.225587	6.463493	4.865763	5.583541	5.7744365	5.336264	5.6147	5.528017	5.7561007	5.654881	4.6318235	5.617493	5.245535	4.814439	5.10178	6.451928	5.907291	5.9133306	5.435795	5.4371557	6.2813716	5.405391	5.572738	5.092805
A_44_P318202	13.562323	13.807922	13.497281	13.456246	13.562323	13.547121	13.801412	13.497281	13.506275	13.570684	13.334507	13.587683	13.674807	13.462991	13.507707	13.935637	13.954493	13.94255	13.737503	13.5837345	13.879176	13.638298	13.6577015	13.703744
A_44_P235996	2.0402837	2.0090625	2.207278	2.2215488	2.255498	2.3501487	2.148811	2.120057	2.9575398	2.063099	2.4832728	2.0964153	2.591404	2.108081	2.2606535	2.8278801	2.235435	2.333907	2.3512626	2.200133	2.0986016	2.5925565	2.21862	2.1596386
A_44_P209461	11.593207	11.548871	11.50673	11.744721	11.6399555	11.693925	11.547152	11.869751	11.645519	11.754753	11.577757	11.486129	11.547938	11.724338	11.627823	11.552265	11.583255	11.717468	11.789764	11.613028	11.666599	11.574761	11.551254	11.658336
A_44_P419426	2.9639397	2.1073997	3.3943102	2.7244885	2.6764505	2.6831522	3.1604083	2.128117	3.7112324	3.2778282	3.7153935	2.3562024	3.2787044	3.0202374	3.0828967	3.9928093	3.7850316	2.8118992	3.3249161	3.4265485	3.5858476	3.6087556	3.8556848	3.3095725
A_44_P229359	3.112433	3.4757338	2.974214	3.2484736	2.919957	3.3280163	3.0210009	3.1656768	3.172118	2.86313	2.9711685	3.2121644	3.0105104	2.5677705	2.263365	3.2693784	3.0180566	3.4781408	3.6706936	2.9497197	3.0721104	3.4611888	3.7633977	2.7613358
A_42_P638511	8.018291	7.7824645	7.8853183	7.4768257	7.026204	7.301545	7.6037755	8.550978	7.780013	7.93805	7.8532405	7.738251	8.012938	8.283708	7.691471	7.5893984	8.043828	7.5915728	8.072661	8.420023	7.9275475	8.198476	7.550758	7.788841
A_44_P859909	3.2338512	2.1516557	4.186738	5.153407	2.281913	4.1962023	4.638151	5.6983423	5.2318377	4.511476	4.540157	3.2262821	3.5960262	5.996204	3.2649872	2.8408954	4.2507844	2.3245726	2.9068623	5.654199	3.5104191	4.8496876	3.798523	4.322078
A_44_P263635	9.418909	9.318619	9.421363	9.926983	9.818132	9.796484	9.433226	9.640618	9.221598	9.276411	9.549771	9.206199	9.207386	9.576159	9.762821	8.66244	9.222441	9.168223	9.592827	9.321479	9.306843	9.060798	9.332663	9.092017
A_44_P997578	7.983508	7.4825544	7.449617	7.277082	7.2032504	7.453026	7.327127	7.85235	7.1278443	7.597991	7.9612784	7.5466323	6.921589	7.695854	7.468535	6.743313	6.9459977	7.391044	8.024224	7.2286143	7.4901342	7.473688	7.468818	7.5828886
A_44_P751504	6.009906	6.4431868	6.2451725	5.9270825	6.1517067	6.1458054	5.979755	6.097635	5.7846394	6.048186	6.1418786	6.0136476	5.7573476	5.5603585	6.001955	5.4588313	5.828541	5.294092	5.709055	6.286734	6.05064	6.234195	5.9355397	6.247723
A_44_P457548	9.691898	9.521585	9.288137	9.199978	9.092017	9.285319	9.47063	9.601612	9.395489	9.134993	9.55968	9.387329	9.4783	8.837526	9.449523	9.079045	9.511586	9.232001	8.851626	9.206199	9.35614	9.575436	9.493419	9.328292
A_44_P361001	9.821329	10.0823555	10.14512	10.228074	10.272543	10.431723	10.155997	10.375351	10.243756	9.999067	9.927541	9.725723	9.993267	10.140454	10.241093	9.273268	9.6196575	9.892846	10.028822	10.087459	10.479861	10.089253	9.939375	10.202162
A_44_P264558	10.144525	10.18754	10.052117	9.916042	9.931052	9.930595	10.13138	10.433402	10.146391	10.141038	10.28274	10.06801	9.9364395	10.362403	10.010494	10.464063	10.525062	10.740462	10.041281	10.211216	9.862063	10.116445	10.040808	9.982818
A_44_P744892	2.9614344	3.001731	2.1911988	3.3634934	3.4204278	2.8109696	3.299032	3.2163188	3.4804666	3.3070793	2.4809198	3.3264291	3.314824	2.1323414	2.805547	4.055359	2.5314949	2.7679093	3.0578375	3.136741	3.5299919	3.4839747	2.9033	3.3385239
A_44_P285726	6.6743655	6.1765757	6.7752395	6.498298	6.220073	6.713604	6.551557	6.475899	6.739364	7.5915728	6.286025	6.3657637	6.5162935	6.686848	6.5030117	7.1933	6.167483	6.025398	6.355439	6.6354966	7.0415454	6.575826	6.4579377	7.035221
A_44_P241324	9.082318	8.951437	8.590116	8.602371	8.5749655	9.044992	8.389703	8.662811	8.744531	8.715037	8.664713	8.8813305	8.753994	8.51477	8.5536785	8.933127	8.715037	8.41639	8.539511	8.800993	9.178645	8.885883	8.569147	9.060798
A_44_P1029241	6.086439	6.503899	5.7243004	6.1521196	6.330321	6.4031506	6.481951	5.550526	6.4673395	6.2211885	5.8614273	6.3128657	6.321862	5.862001	5.859274	7.3065505	7.0328484	7.4352317	5.7702613	5.938832	6.6804495	6.370532	6.200395	6.1519175
A_44_P258375	2.034855	2.0357397	2.1444466	2.1951559	3.0097213	2.4158742	2.191056	2.134398	3.0131633	2.0840387	2.397535	2.0979855	2.2351925	2.1310408	2.059294	2.6286395	2.738105	2.1206136	2.3460143	2.171715	2.0719156	2.598161	2.1913629	2.0331852
A_44_P244607	2.0304375	2.03607	2.1337936	2.1775167	2.2012522	2.4110107	2.1877694	2.1285307	2.9960485	2.082459	2.3672924	2.0935576	2.1853535	2.129573	2.0290847	2.582588	2.2489886	2.0947368	2.332005	2.1593275	2.0628312	2.5850105	2.1789052	2.0181854
A_44_P976406	9.733471	9.89895	9.807126	9.456358	9.476586	9.409114	9.7907715	10.016881	9.546541	10.427973	9.482603	9.456743	9.335748	9.863128	9.538134	9.823109	10.134936	9.991828	9.552903	9.7907715	9.794078	9.505093	9.482145	9.842987
A_44_P149625	2.7059748	2.035625	2.1923795	2.1475487	2.1633444	2.398895	2.1754901	2.9738007	2.9490082	2.0777788	2.2991412	2.6105204	2.0816724	2.1246052	1.9775879	2.4763722	2.2409022	2.0441022	2.2980533	2.6823926	3.6009183	2.674261	2.1531265	2.169457
A_43_P12970	6.1742115	5.657834	6.0500712	5.879282	5.6502748	5.937481	5.600435	6.301473	5.911048	6.2014456	6.022206	6.1287646	5.9698305	6.2486677	5.881734	5.4098177	5.5867376	5.2027817	6.095291	6.3752522	6.1088696	6.1889057	5.8143053	6.209094
A_44_P128488	3.3497934	3.223792	2.7623165	3.2352552	3.630688	2.9677215	3.0606349	2.8341954	2.278784	2.6016045	2.8709824	2.846727	2.0143137	2.7326155	2.9477792	3.7573903	3.2750046	2.3273392	2.0997014	2.778282	2.3638237	3.0169392	3.16976	3.0765655
A_44_P839411	4.9909596	3.7581563	4.4699607	4.519033	4.628612	4.88707	3.4626412	3.516206	5.186276	4.66821	4.5621524	4.2006426	3.76154	4.0259905	4.5722394	5.1382756	3.741678	4.8515344	4.20338	3.6906152	5.3091903	4.241401	4.3862433	4.4462676
A_44_P276607	5.3023596	5.393998	5.62012	5.7625175	5.8197064	5.5996795	5.5416217	5.2435493	5.764514	5.8250723	5.425284	5.1915493	5.3766994	5.688554	5.452668	5.779766	5.791639	5.5739894	5.339023	5.561366	5.7746825	5.2916436	5.3401666	5.3329544
A_44_P270353	3.265989	2.2703984	2.7151408	3.3274076	2.859215	2.5954258	3.0877042	2.1553822	2.1415095	2.7969391	2.741038	2.4895484	3.2476068	3.0926504	3.0744278	3.1113117	3.6345556	3.1843019	2.0250041	2.9145687	3.7302473	2.6793008	2.3064442	2.8585508
A_44_P154112	8.811884	9.134752	9.014102	9.0794115	9.415795	8.722419	9.667683	9.290396	9.303187	9.097145	8.852131	9.152522	9.368719	9.126247	9.247348	10.152043	10.094534	10.28746	9.426378	9.163284	9.02766	9.054377	9.344953	8.785773
A_44_P810883	6.8932805	6.9158854	7.2330036	7.174939	7.1092873	7.0460305	7.106856	7.126963	6.9903197	7.051967	7.3049083	6.984187	6.8529687	7.415556	7.1995907	7.4207964	7.2611732	7.2975764	7.0985084	7.117656	6.713604	6.7946224	7.0240006	6.855515
A_44_P860459	1.9522768	2.3551598	2.0029128	2.0020509	2.4942553	2.0867426	2.0034246	1.9797536	2.187896	1.9426605	1.9864527	1.9367396	2.0774457	2.001683	1.9817322	2.0790982	2.5918922	2.674261	2.0235045	1.9971875	2.3766053	2.037967	1.9809519	2.2133863
A_44_P342092	15.07548	14.669272	15.1953945	14.83855	14.598741	15.080417	14.570435	15.054518	14.886223	15.039693	15.248766	14.943804	14.933838	15.223612	15.026426	13.912407	13.872939	14.143489	14.842675	15.243566	14.912922	14.698844	14.877299	14.98118
A_44_P335594	4.25424	4.438097	3.8763142	3.8220665	4.015909	2.6877902	4.5334673	3.6447818	2.6973317	3.6149268	3.8133805	3.9604743	4.2105455	4.3213825	3.5361712	4.173647	3.980827	4.0687776	3.9538314	3.855021	4.0940742	4.1929283	3.972658	4.0251155
A_44_P508643	2.2270927	1.9916334	2.509953	2.3138444	3.5860953	2.0957425	2.0045938	1.9864527	2.2300391	1.9512769	2.0017262	1.9411681	2.996354	2.1958477	2.6691697	2.2346964	2.4393215	3.0680168	2.0241022	3.0818746	2.8371973	2.7888439	1.9896655	2.8858085
A_44_P852219	11.415741	10.920352	12.157772	11.446228	11.01524	11.755846	11.084324	11.706109	11.920089	12.13547	12.147725	11.586817	11.599187	12.01964	12.127058	10.483044	10.607722	10.864039	11.309564	11.922224	11.109053	11.32828	11.633503	11.49978
A_44_P405381	2.306607	2.7290778	2.0100162	2.006213	2.7785804	2.1012363	2.0049303	1.989184	2.2596123	1.9555255	2.0108228	1.9445285	2.1213348	2.004535	2.5978281	4.1726913	2.5343626	2.019284	2.0257666	2.015277	2.2284946	2.0494814	2.0136566	1.9465041
A_44_P491489	15.748727	16.316532	16.090887	16.29948	16.100338	16.168024	16.694166	16.013145	16.348488	16.525734	16.013145	16.35974	16.525734	16.500774	16.210049	16.856697	16.832058	16.57325	16.389122	16.00795	16.021185	16.47275	16.348488	16.402105
A_42_P837865	7.1537037	7.3179793	7.468976	7.6089673	7.6936994	6.93396	7.0898795	7.634713	6.8662357	6.9219103	7.259587	7.040052	7.565457	7.250467	7.339503	8.442137	6.879133	7.4796305	7.281169	7.0898795	7.3202415	7.247406	7.492715	6.9055533
A_44_P470348	4.9775863	5.274305	4.42903	3.7991645	4.99594	4.3533716	4.489708	4.066263	4.2817225	4.127961	4.0009627	4.8106775	4.680031	4.4357905	4.308986	5.299032	4.979609	4.573415	4.375805	4.7162952	5.129425	4.3637114	4.4682717	4.6985803
A_44_P433163	1.9303775	1.9153382	2.0151591	2.0214546	1.9889498	2.1093354	2.0053585	1.9948306	2.3053315	1.9629905	2.0266576	1.9526845	2.151382	2.0053585	2.0132065	2.184799	2.019357	2.0475578	2.035625	2.0274575	1.9836816	2.065217	2.0049303	1.9617674
A_44_P282004	6.4969096	6.732559	6.439516	6.5725594	6.883837	6.39041	6.601118	5.979198	6.685962	6.1561294	6.1809726	6.6736193	6.697953	6.1537337	6.593856	6.945018	7.205365	7.2394075	6.4161687	6.1818895	6.907663	6.6544285	6.921589	6.536081
A_44_P533713	6.143242	5.961694	6.040034	5.628185	6.1065044	6.036278	5.876958	5.483195	5.830008	5.563306	5.888016	6.301926	5.769473	5.619864	5.829027	5.855065	6.007635	5.8617663	5.7325454	6.02158	5.5739894	5.6846304	6.1160364	5.8256536
A_44_P466813	2.200522	1.9112924	2.0201106	2.0311244	1.9990911	2.116272	2.0061398	1.9980134	2.3348851	1.966971	2.038915	1.9599556	2.170617	2.0061853	2.019357	2.2214122	2.0275235	2.0704906	2.0447032	2.0405142	1.9924195	2.0818589	2.0126872	1.9726716
A_44_P463345	7.6474915	7.693947	7.161443	7.203013	7.538477	7.5765595	7.4045935	6.910406	7.3545175	7.1460114	7.2220287	7.7601237	7.7089996	7.111918	7.428065	7.919466	8.00079	7.572049	7.1516056	7.3155065	7.830897	7.553592	7.782816	7.522117
A_44_P280657	1.9401324	1.9101529	2.0239727	2.03607	2.0059025	2.119853	2.007463	1.9997607	2.3517036	1.9697113	2.047052	2.1402647	2.1838684	2.006963	2.0244706	2.2465444	2.0335133	2.0813842	2.052557	2.0467575	1.9971875	2.0930343	2.01726	1.9805675
A_44_P466523	11.158754	11.216307	11.145498	11.139435	10.993139	10.962141	11.261181	11.187349	11.275387	11.243451	10.980166	10.928658	11.134285	11.409454	11.279558	10.383719	11.06285	10.946693	11.486865	11.380927	11.233886	11.024868	11.128194	11.151264
A_44_P592168	1.9442875	1.9095415	2.4399955	2.2838416	2.6200767	2.1243446	2.0089893	2.0023212	2.3717284	2.3350284	2.556529	2.3850014	2.1960058	2.9716446	2.1787083	2.2760448	2.9599342	2.0927236	2.059995	3.190838	2.002262	3.1103537	2.033261	2.9594357
A_44_P227493	2.2506862	3.001528	2.0932057	2.046952	2.960766	2.9422474	2.2939882	2.0038183	2.3825529	2.251551	2.0669477	1.9717699	2.2012522	2.0092082	2.031835	2.2894576	2.0437872	2.099796	2.7274318	2.0550914	3.4493172	2.1119926	2.0262618	2.6433704
A_44_P285621	1.9490536	1.9099333	2.032389	2.0497866	2.020847	2.1301348	2.0111895	2.0052605	2.3927956	1.9754372	2.073403	1.9748479	2.208167	2.010184	2.034439	2.3029304	2.0487797	2.1058266	2.0684261	2.056876	2.006462	2.1191628	2.0284574	1.9946363
A_44_P440080	2.603573	2.1944451	2.0351975	2.053823	2.025398	2.1328769	2.9311574	2.0071363	2.4048007	1.9769231	2.0797513	2.6823926	2.2147696	2.0115738	2.0364916	3.2520065	2.0526373	2.1117985	2.073109	2.0588198	2.009265	2.69373	3.4320726	1.9984009
RC4	1.8086456	1.7918017	1.8391804	1.8255807	1.85705	1.9092999	1.8510041	1.9381753	1.9641615	1.8201046	1.895814	1.8113389	1.9826635	1.8479818	1.856713	1.9264166	1.8558698	1.862652	1.864616	1.9116977	1.8475119	1.9276147	1.8715273	1.8446281
A_44_P301074	6.2314677	5.723455	5.9844956	5.9990277	6.006121	6.2645125	5.640836	5.8466835	5.7532024	5.8726425	6.067819	6.0896444	6.132215	5.9219055	6.238831	6.176359	6.39199	6.49636	6.119618	6.2085466	5.980114	6.06381	5.836752	6.153507
A_44_P793670	6.170034	4.156135	6.1224947	5.4759593	3.7130246	6.011644	4.159148	6.6037354	5.734704	6.7744465	7.0062413	6.0415893	5.265793	6.9284883	6.0857496	2.3635523	2.0653853	2.1286802	6.123362	6.2967124	5.0292873	5.7323446	4.9869995	6.402828
A_44_P883687	2.5302224	1.9234159	2.4819186	2.0703485	2.0428123	2.1433253	2.30903	2.0138392	2.4579532	1.9845011	2.1109111	3.1172159	2.2445583	2.0172198	2.054253	2.3812587	2.0700033	2.1342943	2.0940099	2.0687804	2.0186114	2.1614132	2.047141	2.0136018
A_43_P16960	4.324672	3.9676058	3.6863055	4.16064	3.3704252	4.142974	3.3098176	4.3860598	3.8371444	4.315129	4.3508515	3.9044838	3.2823682	4.256953	3.7056715	3.0711696	3.1008096	2.1682482	4.3269014	4.272857	3.810161	4.1296387	3.1546705	4.232062
A_44_P496255	8.095176	5.322873	6.1848326	6.9035344	6.098198	7.292263	6.2359304	7.480424	6.342354	7.3761973	7.9497104	7.17408	6.6731424	7.6593556	7.618672	5.322873	6.226899	5.296152	7.1804066	6.300886	8.117215	6.8640237	5.138029	7.8202705
A_44_P138257	5.6221905	5.650692	6.674945	6.6559477	6.36157	6.9204087	6.451713	6.644106	7.115271	6.8440514	6.675482	6.125796	6.156648	6.8068447	7.141634	5.695067	6.387625	6.976734	6.207933	6.393394	5.8897505	6.100364	6.5591474	6.0668902
A_44_P484826	9.308191	9.170208	9.060388	9.128219	9.192829	9.213398	8.9923315	9.2091055	9.041498	8.925783	9.1013	9.207015	9.205871	9.055455	9.0132675	9.132304	8.915891	9.047002	9.2468815	9.234435	9.38072	9.332663	9.152883	9.328864
A_42_P475340	10.652798	11.003079	10.768383	10.874243	10.897019	10.838293	11.028047	10.858862	11.012784	10.809944	10.715345	10.696655	10.724359	10.766978	10.906841	10.736784	10.934221	10.902567	10.940485	10.660442	10.834586	10.543728	10.719784	10.630216
(+)E1A_r60_a22	13.373644	13.623346	13.1192665	12.859866	13.181751	12.94727	13.255796	12.795419	13.012821	12.864019	12.743929	13.415564	13.347995	12.819825	12.868149	14.06322	13.638298	13.507707	13.085155	12.955765	13.556893	13.310091	13.294349	13.209552
A_44_P364688	1.9850607	2.219573	2.4582078	2.1041036	2.0885732	2.1832478	2.5925565	3.6106193	3.6025827	2.114649	2.1918895	2.9951546	2.8169444	2.6767313	3.1604083	2.5242407	3.21432	2.5458953	2.1430192	2.0945258	3.0053444	2.2670376	3.048687	2.805547
A_44_P120198	1.9883097	1.9443339	2.0910408	2.108081	2.0957425	2.18977	2.3245726	2.1787083	3.5240924	2.0054715	2.2071047	2.01835	2.352124	2.035262	2.108081	2.5413027	2.1158824	2.1954637	2.150877	2.0988288	2.0392237	2.2831678	2.095643	2.0575635
A_44_P549253	6.5166926	6.7592435	6.5920773	6.850327	6.731042	6.770867	6.590666	7.07857	6.729245	6.864523	6.7185745	6.6994376	6.803187	6.937143	6.8107066	7.1687098	7.312226	6.9321938	6.9730883	6.780893	6.7525873	6.734833	6.70008	6.9504423
A_44_P371491	2.2162538	1.9513854	2.6172874	2.1179683	2.1082115	2.2029252	2.4530072	2.0445197	2.6309466	2.0103536	2.430681	2.1726274	2.3795178	2.041967	2.5536675	2.5777574	2.1280007	2.208641	2.1654465	2.106502	2.0461645	3.1122193	3.0869484	2.0715742
A_44_P407889	3.2163188	1.9550514	2.107582	3.7781808	3.304763	3.8126526	2.7598412	2.5368762	2.6540203	2.665586	3.6396208	2.0310783	2.394987	2.9995139	2.9041212	2.5984578	2.1559248	2.5317426	2.1739755	2.6793008	3.3621562	2.3350284	2.4281082	3.2400966
A_44_P472989	1.9762696	1.922765	2.7832532	2.6118462	1.9300894	1.9332639	1.9559214	2.4601898	1.9577199	3.498329	2.9652476	2.063967	1.912532	3.6045763	2.73063	1.9260699	1.8905702	1.8734692	2.5458953	1.8741572	2.0885732	2.2236164	1.8685435	3.452881
A_44_P342841	2.0060174	1.9660189	2.1237679	2.1381295	2.138817	2.232883	2.0765724	2.062049	2.7127833	2.0210404	2.298656	2.0423417	2.4409523	2.0568137	2.152451	2.650405	2.154449	2.2399142	2.2063966	2.1262748	2.060287	2.3891673	2.1303494	2.0987172
A_44_P377050	3.1006122	4.5583777	3.3131037	3.8687444	2.7284834	3.6137342	3.9538314	3.5652635	3.8497977	3.1297832	2.7212036	3.0121603	2.4569683	2.885188	3.4653885	4.322764	4.274796	3.6070292	2.5839856	2.1314237	4.3111243	2.408563	3.56554	2.668356
A_44_P466608	4.8066936	4.93603	5.843928	6.1814585	5.844478	6.109395	5.600836	5.8389983	6.3188057	5.667737	5.7874365	5.26291	5.259585	6.014921	6.1920137	4.2091713	5.2396936	5.4671674	5.6299343	5.514861	4.997976	5.364518	5.5906954	5.4617777
A_44_P158649	2.0148711	1.9759307	2.1403315	2.156134	2.1655872	2.2613437	2.092301	2.0755177	2.7721155	2.0300775	2.3471286	2.0555925	2.4847915	2.0699193	2.1844397	2.7021441	2.1752155	2.2723503	2.2407665	2.1421459	2.070939	2.4428864	2.1501498	2.117321
A_44_P259516	4.3900204	4.940144	5.22645	4.5899987	4.884467	4.7266364	5.775824	5.1662645	4.898264	4.59555	4.396368	4.5271	4.708436	4.6976275	5.1636486	6.459072	6.2878723	6.158034	4.6917634	5.0665627	5.1067424	4.582358	4.450561	4.602453
(+)E1A_r60_a104	3.9714043	4.2370853	3.9087193	3.816498	4.6233425	3.683692	3.8153899	3.3537753	3.5929425	3.4886372	3.5677843	4.28887	4.2239423	3.544883	3.537932	4.7859807	4.6157894	4.519033	4.0380654	3.7044334	4.255752	3.9173164	4.2099304	3.8892362
A_44_P391751	4.7804565	6.5402927	4.489125	4.7663584	4.9290338	5.482264	4.7693377	4.845451	6.0672226	6.0173316	3.6304188	5.0729766	4.8131657	3.849262	4.6066003	6.687553	5.716257	4.7752557	4.519033	4.756055	6.251141	4.137598	4.9005027	4.2985024
A_44_P420552	10.607722	10.267559	10.07196	10.388412	10.264902	10.189299	9.967884	9.794078	9.918306	10.02595	10.28746	10.290659	10.401755	9.995914	10.185069	10.395296	10.251226	9.700695	10.356503	10.280699	10.267559	10.1515255	10.18319	10.412585
A_44_P381837	8.612368	8.397764	8.65872	8.571991	8.42139	8.681783	8.504464	8.477298	8.642807	8.521751	8.646145	8.520177	8.652113	8.51691	8.644	8.592973	8.792956	8.865353	8.405649	8.529218	8.613579	8.662046	8.6197605	8.614235
A_44_P165483	2.0310144	1.9967097	2.1808856	2.2049909	2.22173	2.316672	2.1261415	2.1036103	2.891631	2.0499952	2.441944	2.0827825	2.5663376	2.0940542	2.2439353	2.7914336	2.2165027	2.3236628	2.3123546	3.404634	2.0887527	2.5423353	2.1930354	2.1512973
A_44_P555337	2.0338748	2.1277575	2.1891258	2.2102313	2.2332487	2.325137	2.1320283	2.1077924	2.9106033	2.2161465	2.4521337	2.0861948	2.5774624	2.0984058	2.2504692	3.1010513	2.2224715	2.3274782	2.3215764	2.1846375	2.0912943	2.5574555	2.200798	2.154049
A_44_P730638	2.7241468	3.8657184	3.5223725	3.537932	3.7633977	4.213578	3.7524292	3.8371444	4.0783887	3.8763142	3.4837189	4.022384	3.2963889	3.213248	3.4927485	3.7657106	4.047919	4.012186	3.6176906	3.8362343	3.8505855	3.1063857	2.2121172	2.7974496
A_44_P508901	5.7685537	4.7579923	5.567993	5.795487	5.285027	5.511162	4.463697	5.589296	5.6445594	5.245791	6.2815666	5.3322616	5.311826	5.868104	6.0348735	2.8271568	2.54696	3.731275	5.678149	5.49329	4.945697	5.034004	5.492205	4.9219155
A_44_P929683	6.8139334	6.6509204	6.8704643	7.085291	7.0086675	7.1251583	6.882809	7.1449113	7.123777	6.58757	7.3327355	6.5393357	6.2444596	7.190035	7.2855763	6.04415	6.210633	6.854027	6.9953084	6.9245753	6.7955327	6.5889716	6.9453897	6.421769
A_44_P363913	11.050619	10.770642	10.743146	9.723188	9.522402	9.710916	10.6005125	11.123196	9.799226	9.7907715	10.741521	10.876429	9.763901	11.119401	10.099928	9.483127	8.591	9.662265	9.6196575	9.925821	9.579617	10.768383	10.80324	9.633905
A_44_P401615	2.0575635	2.1626065	2.2464054	2.350729	2.4554796	2.3687477	2.366204	2.2794662	2.0389736	2.4236648	1.9350718	2.1732292	2.0588198	2.1506097	2.3970366	2.7097163	4.205672	3.7544062	2.1079862	2.2890809	2.3303466	2.4024951	2.6818664	2.255498
A_44_P462361	2.0467575	2.020606	2.2170134	2.2272816	2.4312868	2.3800051	2.1688914	2.3547883	3.0159504	2.0732656	2.4998105	2.1052127	2.5877342	2.120739	2.2639022	3.3068027	2.24753	2.3267	2.3819704	2.895182	2.1027577	2.619443	2.689915	2.1982803
A_43_P20534	9.027367	8.664713	9.0794115	9.523952	9.224175	9.239515	8.675262	9.188351	9.0404	8.849652	9.419411	8.929953	8.903999	9.020075	9.22124	8.669892	8.791934	8.896754	9.06154	9.030941	8.898031	8.999536	8.887307	9.037434
A_44_P366192	12.182606	12.05061	12.200925	12.291437	12.254775	12.456803	11.949392	12.265828	12.380825	12.313968	12.363709	12.27027	12.299252	12.274532	12.437804	10.760002	10.771251	10.991116	12.186303	12.223365	12.296731	12.289017	12.376775	12.238922
A_44_P161220	3.202269	2.9427326	3.5510154	3.3924215	3.523506	3.6552742	3.536811	4.185613	3.771807	4.5002456	3.207222	2.7914336	4.2214136	2.6184375	3.2479508	4.4299545	3.40573	3.6087556	3.2725465	3.3551204	3.7338974	3.0616481	3.8398376	3.6937745
A_44_P410676	7.15753	6.9645624	6.6450586	6.928219	7.157141	6.9451904	6.711101	6.4424763	6.4993434	6.4359426	6.5941377	7.1070967	7.098006	6.3418894	6.743313	7.64362	7.0747685	7.035221	6.745612	6.8465858	7.211581	6.861878	6.8026023	6.933684
A_44_P711487	2.0473251	2.0310783	2.202254	2.2261605	2.2716286	2.4120069	2.1921775	2.1462293	3.047257	2.0836666	2.4901805	2.1083205	2.4698462	2.131105	2.1867802	2.7871966	2.2539299	2.2400572	2.3930461	2.213949	2.0971215	2.6283495	2.2304027	2.113682
A_44_P559106	13.506275	13.329871	13.114823	13.638298	13.4802475	13.566611	13.217203	13.48549	13.105421	13.090594	13.445127	13.2143755	13.064663	13.36435	13.156981	13.179818	13.193781	13.167433	13.426449	13.186868	13.422559	13.450255	13.235447	13.334507
A_44_P466845	4.041757	4.3910613	3.1794052	3.8967202	4.2261558	4.367011	4.399669	3.4865308	4.5085998	4.594377	3.5991359	4.0960317	4.7632804	3.3926904	3.9966767	5.563306	4.2154284	4.588761	3.5411966	4.304794	4.803641	4.0744405	4.367011	4.1685705
A_44_P475795	3.186206	3.0752485	3.3673732	3.4695604	4.2183156	3.5986094	3.5657585	3.0903103	3.6753738	2.9240263	3.5860953	4.1635103	4.0817037	2.5217311	3.5007381	4.4231496	3.135906	3.4244893	3.4683177	4.2152004	3.8883822	3.8521442	4.494198	3.5820563
A_44_P521609	5.539426	5.7057586	5.247741	5.7428536	6.109891	5.3928285	6.0136476	5.571789	5.5026083	5.253748	5.1415977	5.3824377	5.801499	5.2025137	5.5283117	5.808976	5.959129	5.9344177	5.6589694	5.3319287	5.531864	5.439008	5.7476015	5.256426
A_44_P382484	5.3293357	5.428348	5.594133	5.964534	5.905566	5.9405894	5.722707	5.6030407	5.896376	5.5349145	5.7280693	5.4739203	5.834557	5.5391407	5.9180355	5.7485995	5.793167	5.660541	5.806838	5.8604193	5.911779	5.743327	5.8417764	5.667532
A_43_P10714	11.303136	12.119165	11.009674	11.796463	12.0917845	11.42753	12.4579	10.986664	11.430182	11.067697	11.003933	11.737824	11.835439	10.952316	11.286501	13.281064	13.15964	12.985076	11.587833	10.855734	12.054821	11.600803	11.883054	11.580465
A_44_P437974	2.0276496	2.035458	2.1262748	2.1675985	2.191056	2.404629	2.1827917	2.1246052	2.9844956	2.0800762	2.3512626	2.0903447	2.1630855	2.1274066	2.0213592	2.5580227	2.2450345	2.0837572	2.3229656	2.1523528	2.0591412	2.5737193	2.170312	2.0111895
A_44_P101644	2.0230818	2.035262	2.1127079	2.1547875	2.172791	2.3986807	3.0644302	2.9156125	2.960766	2.078518	2.31741	2.0841916	2.111728	2.1249914	1.993845	2.5063443	2.241851	2.0588198	2.30675	2.7888439	2.0493498	2.553476	2.970513	1.9950051
A_44_P914438	12.511277	11.889081	12.08434	12.150689	12.175541	12.671014	11.790811	12.5958	12.417326	12.668111	12.424826	12.479008	11.54973	11.966963	11.437208	11.873426	12.606221	11.487799	13.354221	12.933681	11.863238	12.584262	11.861746	12.75825
A_44_P334788	8.990764	9.32659	9.506433	9.244063	9.284666	9.255787	9.603221	9.525387	9.34252	9.653058	9.154856	9.118969	9.302834	9.250638	9.438125	9.770005	10.030246	10.107238	9.324515	9.434869	9.219996	9.182138	9.347485	9.394579
A_44_P392524	4.5297236	4.4747014	4.138063	4.819441	5.275592	5.0294952	4.7320952	4.073097	4.2830734	3.4088671	4.0571055	3.9061048	4.0177855	4.3745246	4.6564026	4.1192465	3.029373	3.7018256	3.3777735	4.0542235	4.254977	4.1046624	4.2229295	4.2804966
A_44_P482914	2.484023	1.951203	1.9931824	1.9517629	1.9339869	2.0641007	2.6135159	1.9619827	2.1232226	1.9256017	1.9609287	1.9277664	2.030382	1.9940765	1.9566382	4.00815	2.062969	1.9356053	2.6713703	1.971126	1.9315757	2.0302582	1.9657996	1.8993839
A_44_P313786	11.894146	12.294582	12.0917845	12.267197	12.552005	11.977525	12.403433	12.276766	12.273452	11.89187	11.775242	11.853651	11.693016	11.927094	11.749539	12.264266	12.259124	12.756988	12.429129	11.927094	11.927094	11.952982	11.984428	11.809292
A_44_P348257	7.4201565	6.967691	7.3779817	7.2690573	7.173507	7.390199	7.0821385	7.3733706	7.297827	7.414552	7.299476	7.328917	7.3026304	7.429658	7.3062835	7.286586	7.5324125	7.196813	7.1173935	7.4698844	7.395168	7.1871243	7.34199	7.5308433
A_44_P187166	13.925438	13.358224	13.845384	14.215382	13.642888	13.674807	13.587683	14.353703	14.010646	13.891752	14.431862	13.944758	13.503912	14.273034	13.732218	13.225856	12.990215	13.255796	14.363003	13.912407	13.257536	13.751226	13.532713	13.852125
A_44_P959588	3.3804255	2.1472962	2.0016174	2.3136005	1.951679	2.081535	2.5889125	1.977771	2.1798692	2.0786715	1.9827621	2.1449714	2.073109	2.0241022	1.9803946	2.073629	2.0705686	2.5065787	2.022776	2.6108465	2.495904	2.0355904	1.9788073	2.1996737
A_42_P455863	15.171206	14.64233	15.190844	14.867911	14.490085	15.036834	14.52612	15.145066	14.961628	15.248766	15.281993	15.026426	14.948066	15.411345	15.110736	13.786768	13.847702	13.879176	14.873335	15.404879	14.806212	14.855641	14.909044	14.912922
A_44_P169188	6.5831532	6.0956025	6.330321	6.663119	6.431314	6.6676526	5.8968277	6.5749774	6.481761	6.1496143	6.9482794	6.2858505	6.531423	6.5836315	6.3583555	6.4449987	6.3154387	6.149344	6.8267856	6.3699703	6.330321	6.0835204	6.2085466	6.305581
A_44_P203411	3.587915	3.6586366	3.8707304	3.8576438	3.4229805	3.2020326	3.8387797	3.166297	4.1915145	4.0451894	3.516206	3.6547844	3.9179392	4.1347766	4.62637	3.9221468	3.9747062	3.9154952	4.052494	3.1827822	4.6330204	4.0259905	3.542605	4.4834585
A_44_P657248	1.9229604	1.9244577	2.0082524	2.0032575	1.9718195	2.0966682	2.0036411	1.9879023	2.2509642	1.9539763	2.007791	1.9421551	2.1177237	2.0026574	2.0001538	2.1300557	2.009921	2.0160255	2.0241559	2.0121531	1.9672102	2.0463006	1.9928793	1.9442875
A_44_P498990	7.426651	7.477747	7.518488	7.607129	7.6536727	7.768899	7.334381	7.5691524	7.609378	7.4387226	7.4459233	7.4895372	7.7282352	7.47408	7.558605	7.3465943	7.570525	7.2514024	7.385211	7.5068364	7.9384437	7.8006167	7.621132	7.645429
A_44_P234378	11.002246	14.656001	11.577757	10.861923	10.242702	11.122621	10.672881	11.240862	11.37754	11.621306	11.492853	11.135677	11.09828	11.638363	11.53438	9.556482	9.850114	10.061416	10.681924	11.453935	10.537174	11.107347	11.164167	10.940485
A_42_P816020	4.903247	4.8727384	4.930739	4.408787	3.9253325	4.753555	5.6965623	5.0905914	4.5647697	5.274804	5.405995	4.865058	4.8491907	5.310693	4.5583777	3.2046366	3.4169576	3.1682994	4.934918	5.22645	4.9450707	4.949498	4.570328	5.133695
(+)E1A_r60_a107	7.181179	7.432261	7.0032988	6.742503	7.1629276	6.9388704	7.0255585	6.5553827	6.893796	6.567422	6.5157523	7.2401032	7.307557	6.545584	6.7531624	7.966088	7.52274	7.42207	6.8221684	6.7523417	7.578702	7.141174	7.2573996	7.1132183
A_44_P316804	5.282153	5.653541	5.183784	5.1857357	4.979154	5.347134	5.5537047	4.702861	5.3888674	5.6242027	5.4153295	5.328755	4.9327645	5.2654443	5.2196007	5.358015	5.4504495	4.646727	4.970747	4.7443423	5.5105667	5.1251945	5.238739	5.2665305
A_44_P394521	4.167478	4.1378374	4.489708	4.3515043	4.5999937	3.8170767	4.4483943	4.0879025	4.727734	3.7636716	4.7715383	4.2229295	3.852747	4.59555	4.1612196	4.439669	4.4864984	5.1349154	4.8270044	3.979802	4.0861096	3.8001351	4.7151966	4.2329917
A_44_P100886	7.5178123	7.703211	4.5671825	3.8122263	4.1637464	3.967961	6.334261	5.729424	4.812447	5.061056	4.6066003	4.6339173	4.8596478	4.8979406	4.3343735	4.6692934	4.367011	3.5289285	4.798301	4.2422733	6.103932	4.575648	4.1143184	4.863134
A_44_P705949	5.330444	4.7111335	5.232027	5.065762	5.6326523	5.119363	4.017142	5.145702	4.903247	4.754867	5.4764714	5.2605786	4.9523	5.0665627	5.237753	2.2363596	3.9820561	3.8205545	5.256594	4.9720173	5.0892463	4.9554396	4.8292584	4.9658647
A_44_P237837	7.987717	8.1478195	7.744398	7.7013783	7.6849856	7.7963305	7.68473	7.529182	7.5955114	7.756979	7.629133	8.129765	8.241757	7.88659	7.6995044	8.1166725	7.855188	7.513605	7.710689	8.271734	8.098288	7.837215	7.8487277	8.038902
A_44_P207845	3.6503985	2.9721751	3.2886865	3.4147942	4.5106506	2.1190534	3.6233513	2.5769613	5.472614	3.1778398	2.5663376	3.970657	4.242507	3.226064	4.142974	3.0838892	4.226732	4.554767	4.1234083	3.5084918	3.524327	3.9343047	4.032918	3.529691
A_44_P509033	1.9444541	2.041907	2.0277848	2.042975	2.0143623	2.1221888	2.0082524	2.0015755	2.3722982	1.9722594	2.0611727	1.9696674	2.1988275	2.007097	2.0317187	2.2792377	2.0403352	2.0963266	2.0601854	2.6616302	2.0018058	2.1056404	2.0230818	1.9890693
A_44_P512895	1.9470544	1.9081056	2.0300775	2.0471926	2.017807	2.1238537	2.0089386	2.00289	2.383785	1.9738299	2.0680285	1.9719228	2.2044325	2.0081084	2.0343006	2.2917435	2.0442464	2.1018178	2.064035	2.0527256	2.004271	2.1119142	2.0264108	1.9922911
A_44_P609775	10.66353	10.597277	10.864542	11.0195265	11.18129	11.229023	10.987494	8.706783	10.983274	10.790985	10.247847	10.38946	10.298138	10.7467785	10.228724	11.4447975	11.397188	10.562784	10.420162	10.314398	10.638452	10.353779	11.174765	10.39952
(+)E1A_r60_1	18.800917	18.800917	18.800917	18.800917	18.800917	18.800917	18.800917	18.800917	18.800917	18.800917	18.800917	18.800917	18.800917	18.800917	18.800917	18.800917	18.800917	18.800917	18.800917	18.800917	18.800917	18.800917	18.800917	18.92956
A_43_P12473	5.405995	5.357814	5.4161487	5.6080546	5.531013	5.7414527	5.6131268	5.8272552	5.8641906	5.119823	5.5660553	5.270344	5.4127994	5.294697	5.5985546	4.962161	5.2253485	5.2037587	5.1347027	5.2901545	5.008259	5.280751	5.4028707	5.20835
A_44_P222400	1.9554408	1.9117308	2.0416064	2.062306	2.0346181	2.1361263	2.0156865	2.0097103	2.4281082	1.9795629	2.0964153	1.98299	2.2336442	2.0128372	2.0478692	2.3517036	2.0613918	2.1244926	2.0845134	2.0626588	2.0144145	2.1432414	2.038915	2.00792
A_44_P170093	6.259302	6.1222024	5.647581	5.6514754	6.0973773	6.0775576	5.9168186	5.394817	5.781392	5.8457212	5.403864	6.2025394	6.404353	5.572947	5.9084563	6.0913606	6.483001	5.7289762	5.6810718	6.1418786	6.652091	6.305581	6.2333684	6.3397336
A_44_P386792	2.566666	2.6786559	2.7765348	3.182054	2.6360886	2.4809198	3.117021	2.6205506	2.4594452	1.9839872	2.1129255	2.4262698	2.2504692	2.4671113	3.3220935	3.155252	3.3035762	3.166669	2.7480323	2.8803847	2.0179539	2.6918466	2.7635021	2.8538532
A_44_P578061	8.265988	9.584593	8.579162	9.269991	9.543205	9.059024	9.595007	8.802125	9.353269	8.000062	7.937671	8.425289	9.654794	9.150887	8.752217	8.71173	8.3853	9.158084	8.762418	8.734096	9.079856	8.849344	9.026078	8.587151
A_44_P486327	1.9692383	1.9223591	2.5261781	2.88902	2.300771	2.1534956	2.0275853	2.0203137	2.496555	2.1619318	2.140069	2.2624245	2.2842095	2.0213592	2.0769892	2.4368405	2.0858226	2.1518826	2.1124732	2.0773857	2.0252323	2.200133	2.061771	2.1054308
A_44_P905393	5.321008	5.115813	4.946231	4.986768	5.332105	5.20333	4.7727733	4.8008204	4.831416	4.8421607	5.1596136	5.093017	5.144836	4.933333	5.123949	5.751727	5.2963686	5.1472907	4.7943015	5.0063767	5.1334677	5.0827475	5.313199	5.387048
A_44_P363927	3.0931258	3.242522	3.1840358	4.091385	3.9801004	3.8501115	3.6210659	2.7707114	4.25951	3.1238906	3.834686	3.716327	3.5825915	3.5299919	3.7519333	4.069744	4.387913	3.82771	3.5438359	3.700943	3.5212383	3.764415	4.2068677	3.9370503
A_43_P11794	4.5563984	3.3239288	5.0935082	6.3842945	3.3059695	4.638151	4.882934	4.6324763	6.3792524	5.5666203	4.664769	4.2046337	3.8633232	4.8086467	4.4260187	4.3271637	4.504869	4.2995152	4.591211	3.7600207	5.4868183	5.2266674	6.2454166	6.949877
A_44_P317825	1.9818895	1.93625	2.0804417	2.0992966	2.0825276	2.1749246	2.039713	2.0314605	3.5339124	1.9999713	2.1811123	2.0120976	2.3290246	2.0302105	2.0992966	2.5067904	2.104604	2.17949	2.1374369	2.0900357	2.0338142	2.4020863	2.0843534	2.0480573
A_44_P166142	1.9856783	1.940381	2.0864856	2.1034367	2.089447	2.182103	2.2645032	2.034978	2.7526371	2.002159	2.1956513	2.0152197	2.3439865	2.0325348	2.1059346	2.5266654	2.1108322	2.1891258	2.1438432	2.0940542	2.0367799	2.268513	2.0903447	2.054153
A_44_P132873	1.9890693	1.9447287	2.09213	2.1077101	2.0964153	2.1880264	2.1842575	2.212302	3.738192	2.0052605	2.210093	2.0190647	2.35948	2.0346181	2.111551	2.5431864	2.5941043	2.509017	2.1523528	2.097895	2.7102282	2.2838416	2.0961998	2.2528546
A_44_P974665	13.043288	12.711732	13.340402	12.719259	12.545134	12.993622	12.732527	13.181751	12.926755	13.232692	13.105421	13.012821	12.911997	13.155501	13.150214	12.17244	12.138435	12.320091	12.717561	13.088362	12.928386	13.06035	13.012821	13.085155
A_44_P347641	3.6447818	3.1464274	3.968336	4.677912	3.7789547	4.153803	3.9422276	3.6834455	4.564152	4.0164113	4.03264	3.562356	4.3533716	3.7846172	4.2680783	4.564613	4.564152	3.8441713	4.1049185	4.076907	3.6554868	3.9322596	4.175764	4.368914
A_44_P532062	6.036278	6.107057	6.002193	6.3170695	6.259948	6.1474376	6.0773244	5.982528	6.125796	6.125262	6.141407	6.106813	6.159034	6.2041197	6.1160364	6.1995893	6.199083	6.055992	6.088277	6.321302	6.0187464	6.1293116	6.1472635	6.243949
A_44_P269544	12.674312	13.344674	13.051899	13.044581	13.514502	12.716104	13.691366	12.840158	13.18915	13.263243	12.562856	13.137341	13.431045	13.15964	12.876137	14.413671	14.572822	14.54492	13.36435	13.06035	13.037195	13.229569	12.903918	13.566611
A_44_P192772	4.0019245	4.010782	4.4277577	4.074818	4.708128	4.4975243	4.3111243	4.542706	4.3111243	3.7468135	4.005018	4.3629694	4.488149	3.7359245	4.638938	4.3894763	4.8575535	4.520303	4.008396	4.471616	4.5666347	4.367011	4.477519	4.694287
A_44_P377245	8.528153	8.396555	8.514452	8.54133	8.445157	8.364229	8.310999	8.26261	8.446918	8.446918	8.466239	8.54058	8.50473	8.50382	8.481793	8.886186	8.735392	8.894564	8.482738	8.348718	8.470517	8.19887	8.460358	8.427724
A_44_P101322	2.0879004	2.2482116	2.130563	2.143437	3.0131633	3.4270935	3.4608326	2.0671334	2.7350068	3.0086298	2.3179984	2.047141	2.4649482	2.0618556	2.169004	2.669439	2.67805	2.253523	2.2206306	3.370732	3.5013335	2.408793	3.2015917	2.3812587
A_44_P386349	7.415894	6.9085317	8.017925	7.5324125	6.2328753	7.513605	7.231889	8.103996	7.1806803	9.018883	7.953955	7.2969956	7.059195	8.194899	7.5591774	6.2238603	6.63753	6.598898	7.948831	7.935402	7.6143537	7.712291	7.178852	8.20869
A_44_P172140	4.0094104	4.4399962	5.1531296	4.930529	5.084926	4.7646804	5.16089	4.8247685	5.2988467	4.8589478	4.795918	4.2845545	4.5826573	4.737498	4.9467487	4.1275415	5.104132	5.6412807	4.8284717	4.8159776	4.4350467	4.032021	4.645927	4.3584065
A_44_P386515	4.8851476	3.603058	4.8106775	4.9730697	4.6289687	5.539426	3.9362056	4.7663584	4.8959603	4.4757776	5.196809	4.442644	4.087102	4.7298946	4.885646	3.2647033	3.4683177	4.130823	5.022781	3.8521442	3.7896757	4.085111	4.483738	4.6490703
A_44_P405704	10.471375	10.188591	10.859636	10.34438	10.138585	10.408094	10.413793	11.032265	10.540659	10.639858	10.740462	10.320875	10.080259	10.898229	10.707498	8.913491	9.0998745	9.61564	10.433402	10.590029	10.077873	10.328752	10.547906	10.009901
A_44_P346209	2.0233507	1.9865656	2.161646	2.176674	2.1960058	2.2873607	2.108513	2.0910408	2.8399765	2.0395892	2.39938	2.0715742	2.535298	2.0823982	2.2240174	2.7501166	2.2025201	2.3072982	2.277844	2.158805	2.0801616	2.4935303	2.1701727	2.1391342
A_44_P409082	2.026112	1.9905654	2.1679792	2.1853535	2.204818	2.2980533	2.113682	2.0957425	2.8596337	2.0432656	2.4171462	2.0749469	2.5505798	2.0866396	2.2345226	2.7609966	2.2078671	2.314907	2.2891724	2.1650069	2.0831027	2.509017	2.178358	2.1457083
A_44_P482894	14.168853	13.7495165	14.561373	13.977237	13.575245	14.159156	13.786768	14.209944	14.307698	14.508846	14.421225	14.13145	14.101313	14.49854	14.52612	12.419464	12.776405	12.94727	14.113363	14.42809	14.03251	14.06322	14.08257	14.035071
A_44_P262720	3.4376504	4.0429707	3.5724258	2.5995622	3.379607	2.3248863	3.1896553	3.9314246	4.144384	4.6011186	3.457802	4.3374796	3.1814785	3.1292725	2.719549	4.5997224	5.233985	5.039469	4.763753	3.3998075	3.1301398	3.988795	2.2209492	4.1161227
A_44_P178711	2.036298	2.004271	2.1977324	2.433173	2.2410862	2.33167	2.1393158	2.1129255	2.9292846	2.0561993	2.4654834	2.0906923	2.5922756	2.1022093	2.2661805	2.8109696	2.2270927	2.330557	2.3341444	2.6246538	2.0933723	2.569115	2.2071934	2.1590421
A_44_P386402	2.0388136	2.0075119	2.2011151	2.2163923	2.2484455	2.3390257	3.645734	2.1166563	2.9475205	2.059939	2.4788024	2.093298	2.5990431	2.1048064	2.27151	2.8202615	2.2311232	2.332005	2.3433	2.1956513	2.0954459	2.5794544	2.2119563	2.1605265
A_44_P440514	9.574227	8.7591095	9.475522	9.069289	8.253843	9.1293	8.853492	9.194067	9.392731	8.292066	9.578275	8.8776	8.986473	9.325347	9.197006	8.188596	8.227554	8.310999	8.836321	8.452538	9.134752	9.177908	8.931256	8.645659
A_44_P128029	4.3408737	5.2770443	4.4927044	4.415715	5.4863024	4.802479	4.951715	4.6885686	5.278356	4.9262743	4.4339886	4.8137455	4.8081207	4.0855665	4.461962	4.9955716	4.345206	4.873663	4.573844	4.7251644	5.505232	4.839586	4.8756213	4.478917
A_44_P536708	8.206546	8.594057	8.491344	8.715037	8.870531	8.792233	8.788995	8.399574	8.4855	8.296959	8.417756	8.509042	8.411658	8.284659	8.34027	9.1727495	9.170502	9.40959	8.460666	8.639526	8.613814	8.323462	8.414196	8.4397545
A_44_P382194	7.03343	7.0350075	7.4149456	6.980277	6.837385	6.88499	7.236165	7.3304095	6.8720765	7.413468	7.2899914	6.8109894	7.036815	7.1106873	7.313794	7.3589096	7.492132	7.5471306	7.0267234	7.437171	6.713971	7.0904737	7.190716	7.206725
A_44_P137443	2.0472732	2.0233977	2.215474	2.2270927	2.2769263	2.387099	2.1738524	2.13873	3.0267944	2.0759742	2.500098	2.1060858	2.5728512	2.1233237	2.2591417	2.8288226	2.2493625	2.3177793	2.3850014	2.217253	2.1015134	2.6205506	2.2321339	2.151996
A_44_P128126	5.7160554	5.4604177	5.3364744	5.2638283	5.8968277	5.625015	5.237192	5.4558954	5.6370173	5.7627106	5.250416	5.6835623	5.641037	5.000562	5.3964896	5.629158	5.4769096	5.110031	5.7069054	5.7485995	5.844734	5.913104	5.334641	5.710353
A_43_P11857	4.0755177	5.735421	3.2275543	3.6876962	3.618488	4.5297236	5.7024503	4.885646	4.279567	4.8418574	2.9781718	3.2629397	3.6786103	3.1950743	3.6557043	4.96718	4.0461254	4.3910613	3.1090279	4.014718	5.6756654	2.936722	4.0825796	2.8686607
A_44_P174597	5.5939064	4.1747875	3.295227	3.0578375	2.8751702	3.4927485	4.1882114	4.2792883	3.4169576	3.0108633	3.4059472	3.566105	4.167478	3.1094122	3.7462447	3.2552123	2.6949935	2.2729511	3.3845544	3.9892564	4.0540137	2.6253839	4.1202226	2.7686172
A_43_P10641	12.096043	12.522772	12.586853	13.100634	12.946039	12.682043	12.997764	12.444983	12.675683	12.441448	12.296731	12.233626	12.696453	12.414576	12.592861	11.725319	12.403433	12.110687	12.307732	12.530993	12.540192	12.36936	12.341159	12.086045
A_44_P729238	7.9873834	7.8402658	7.846401	8.017354	8.134729	7.826803	7.7880054	7.9060087	7.8734527	7.6202903	7.9575987	7.9135838	7.716649	7.9270315	7.9397926	8.181073	8.264497	8.441001	8.004389	7.8071938	7.8846297	7.5405164	7.8315315	7.602549
A_43_P12202	6.4801507	5.943583	6.314039	6.489095	6.4082947	6.5237327	6.3418894	6.395556	6.1599283	6.1362357	6.737334	6.3537354	6.223297	6.2270775	6.3257613	5.9832535	6.1607428	5.962164	6.2350054	6.374025	6.1442623	6.378581	6.446384	6.4539056
A_44_P871648	12.503599	11.944577	12.476586	12.759506	12.206546	12.777633	12.191572	12.641429	12.485916	12.730776	12.423752	12.382307	12.368229	12.698364	12.47399	11.590826	11.465577	11.358824	12.479008	12.459018	12.410284	12.637199	12.294582	12.920374
A_43_P11495	8.905211	8.828015	9.117675	8.908054	8.573327	8.546669	8.936214	9.344584	8.508233	9.216938	9.078708	8.649639	8.6590185	9.454615	9.05932	8.892874	9.36741	9.363751	8.970691	9.080324	8.885373	9.067183	8.908785	9.025617
A_44_P503898	8.539937	8.256509	8.61259	8.583234	8.51771	8.877907	8.399932	8.732704	8.757024	8.601225	8.906507	8.480159	8.510114	8.629533	8.974462	7.8734527	8.424625	8.417756	8.265532	8.6197605	8.548548	8.47226	8.796429	8.477298
A_44_P406474	4.7037835	4.481304	5.7286773	5.623412	5.497456	5.5624547	5.3326755	5.222003	5.558314	5.445066	5.5358877	5.412235	5.5578156	5.752295	5.7599792	3.4710555	3.8212926	4.6935143	5.2983785	5.4558954	4.931771	5.4140754	5.343294	5.462498
A_44_P162975	2.0291421	2.034978	2.5413027	2.174765	2.1998353	2.4029539	2.1832478	2.3697627	2.9951546	2.0799916	2.366204	2.0913637	2.512781	2.1272035	2.0394022	2.7966363	2.2452824	2.0991657	2.3290246	2.3556182	2.0622137	2.5771866	2.1759272	2.0220582
A_44_P119289	3.7012837	3.3100834	3.299682	2.1611333	4.0544376	3.9277077	3.228796	3.4522266	2.9746692	3.0776694	2.8415327	2.649325	3.4294722	2.1252825	3.1858296	4.0853868	3.554159	3.582358	2.3138444	3.4550374	3.5712085	3.3624294	2.7546635	2.711677
A_44_P251008	2.01481	2.0345616	2.09047	2.1357238	2.145511	2.8769732	2.1652	3.1238906	2.9197068	2.1559248	2.2586868	2.073403	2.0513055	2.1179683	1.9620318	2.4165442	2.2323606	2.0247009	2.2763298	2.1195593	2.0340083	2.5116634	2.3800051	1.9681029
A_44_P404870	1.900883	1.9544725	1.9894245	1.9420341	1.9277284	2.0529041	1.99488	1.9545666	2.1016612	1.9184312	1.9509383	1.9245676	2.015326	1.9901804	1.9465714	2.0066452	1.9949341	1.9200226	2.0273707	1.9603428	1.9030324	2.0277314	1.9587703	1.8910189
A_44_P1056222	11.899531	12.134688	11.601944	12.240064	12.294582	11.925585	11.777277	11.539962	11.684437	11.289844	11.560672	11.653671	11.744721	11.625441	11.468478	11.88417	11.736216	11.555192	11.85547	11.807635	11.757613	11.649462	11.648125	11.819496
A_44_P209675	2.1943533	2.062969	1.9943469	1.9559214	1.9366475	2.0634935	1.9982231	1.9638371	2.131105	1.9273641	1.9644079	1.928286	2.0359375	1.9937508	1.9614123	4.527703	1.9969596	1.9409238	2.024339	1.97312	2.2514088	2.0292516	1.967255	1.9715204
A_44_P819884	9.430844	9.518218	9.404822	9.27085	9.15985	9.38072	9.513469	9.500494	9.493031	9.659898	9.324159	9.41721	9.578275	9.514448	9.3567295	9.627373	9.726207	9.550277	9.595007	9.795016	9.424985	9.582825	9.40556	9.603221
A_44_P705804	5.8897505	6.745794	6.465448	6.388154	7.197513	6.7585745	7.3854556	6.644793	6.4649916	6.3241625	6.0005207	6.5227118	7.1591825	6.628037	7.2833624	8.128814	7.943014	7.65698	6.009476	6.4419103	7.3173127	6.368254	7.097193	6.713604
A_44_P898805	1.9127692	1.9402237	2.0007288	1.9765885	1.9501786	2.0780551	2.0004525	1.9749761	2.1711092	1.93863	1.9806923	1.9333175	2.0685735	1.9978393	1.9795629	2.0677826	2.0012465	1.9702961	2.021766	1.9898059	1.9399374	2.0334299	1.9769665	2.1638677
A_44_P192530	2.6085722	2.808262	2.0018513	1.9823754	1.9542577	2.080814	2.4835699	2.177716	2.18861	2.4162846	1.9861827	1.9351236	2.0782583	1.999005	2.4526153	2.08071	2.0024257	1.9790802	2.0211904	1.9943469	2.273591	2.0351975	1.9797359	1.923913
A_44_P837935	1.9162853	1.9335927	2.0033855	1.9876249	2.3400602	2.0836666	2.0012465	1.9811034	2.2030764	2.3160994	1.9915392	1.9367698	2.0883594	3.3087666	1.9889498	2.0909507	2.0035143	1.987675	2.0209746	1.999005	1.9504738	2.036547	1.9824325	1.9286602
A_44_P833469	4.150179	3.1838822	2.9921737	4.0438166	4.180317	4.8232193	2.3350284	2.1947303	4.819621	4.488586	4.571495	2.9244566	3.3785455	3.7386162	3.4945319	3.5572214	2.7943575	3.1521764	3.4909432	3.300186	4.476175	3.603446	3.542413	3.0020032
A_44_P230300	1.9197141	1.9277284	2.0059025	1.9963729	1.9653676	2.0902812	2.001683	1.9846984	2.2296824	1.9497156	2.0009594	1.9392915	2.1069002	2.0007832	1.9965137	2.1124732	2.006695	2.003913	2.0216436	2.0057178	1.9604505	2.0412064	1.9873743	1.937573
A_44_P158467	10.049557	9.76824	9.697151	9.686986	9.592827	9.955036	9.665123	9.805809	9.594082	9.366991	10.135632	9.719282	9.7907715	9.853434	9.864111	9.340283	9.472082	9.546541	9.800149	9.85649	9.76333	9.653583	9.911932	9.594437
A_44_P1056383	9.807573	10.114731	9.67548	9.917206	9.985988	9.799226	9.920459	9.665123	9.712613	9.531095	9.588045	9.78017	9.89938	9.564157	9.664241	10.24646	10.326531	9.969966	9.630188	9.72781	10.046492	9.864111	9.849064	9.777339
A_44_P238286	4.2819996	4.3062387	3.4881594	3.3573866	3.8487918	4.73059	3.0897665	1.9886252	4.8625703	4.5903287	4.2866797	3.657	3.421975	2.5941043	3.7275736	4.5072136	4.7732224	4.3872695	3.155252	2.4731221	5.1957526	3.413764	3.225545	2.9695315
A_44_P821513	4.70263	4.436697	5.3095317	4.331544	4.5850186	4.332488	4.766904	4.5016413	4.5366173	3.8679583	5.228863	5.2701178	4.8298244	5.364518	4.664769	4.9503136	4.2695866	5.2845335	4.122961	4.3016863	4.1706457	4.894657	5.1857357	4.537221
A_44_P391134	1.9273158	1.914962	2.0120382	2.0162542	1.9834225	2.1011088	2.0020986	1.9912049	2.2896311	1.9594561	2.0219178	1.9481807	2.1435075	2.0024257	2.0133424	2.168664	2.0148711	2.040945	2.028616	2.0199404	1.9785444	2.0557804	2.0004525	1.9584739
A_44_P466951	7.65698	7.7092977	7.827079	7.627316	7.7640095	7.846003	7.5896473	7.7157683	7.7073436	7.5569005	7.554506	7.762382	7.89478	7.7004056	7.817607	7.6669292	7.8189883	7.744398	7.597682	7.975935	7.7745776	7.812361	7.8978596	7.8136787
A_44_P511015	4.464783	4.9053526	3.274703	4.3418474	4.5342107	4.6239333	4.236253	3.190838	4.953622	4.477519	4.3718185	4.0786257	4.2713804	3.9124784	3.8850753	3.5962477	4.4141645	2.6856592	4.46895	4.092548	4.894332	4.197407	4.014718	4.0960317
A_44_P591001	8.110152	7.680293	8.358126	8.386022	8.157735	8.319765	7.5022945	8.315828	8.098288	7.9824095	8.383635	8.118658	8.18138	8.1478195	8.248022	7.2731867	7.497227	7.511221	8.133612	8.189232	8.108743	8.1749325	8.070282	8.175783
A_44_P243321	9.006347	8.853169	9.109997	9.067871	8.982605	9.1903105	9.022088	8.889673	9.08276	9.06013	9.149685	9.177276	9.250063	9.171562	9.067467	9.347485	9.613449	9.397596	8.780449	9.291937	8.804879	9.082318	9.1606245	9.252896
A_44_P541276	4.0668364	2.3900065	4.101417	3.7411125	3.0381625	3.5131757	2.833353	4.5544662	3.9289603	4.9529996	4.9834623	4.066529	2.1769786	4.7290382	4.0668364	3.9667158	4.4555917	4.7404823	4.325005	4.6205435	3.2111194	4.139475	3.954921	4.3153744
A_43_P14802	10.169018	9.828553	9.778693	10.025468	10.0854	9.932697	9.883237	9.812959	9.966511	9.860526	10.116803	10.00256	10.069704	10.072376	9.976204	10.026284	9.819981	9.952972	10.122889	10.09357	9.979729	9.871949	9.990644	9.839191
A_44_P296901	1.9405978	1.9067111	2.023441	2.0367799	2.007097	2.1151407	2.005141	1.9985696	2.3529835	1.968569	2.0492504	1.9644079	2.1880264	2.0052605	2.0288727	2.2528546	2.0340896	2.0857816	2.0528536	2.0424523	1.9972901	2.0924542	2.0177417	1.9831624
A_44_P867478	6.580894	6.992255	6.5589476	6.6761603	6.9245753	6.770617	6.5393357	6.165555	6.711646	6.4117513	6.302495	6.684237	6.686848	6.30272	6.6016703	8.157735	7.7160015	7.9681964	6.616164	6.385557	7.0569644	6.668466	6.7316413	6.8509192
A_43_P11459	5.466477	5.9506984	5.233985	5.4293165	5.414394	5.295773	6.39416	5.808976	5.7053404	5.87156	5.3348365	5.6231966	5.62012	5.4190345	5.3199935	6.9821925	6.286025	6.771839	5.605511	4.9953833	6.3154387	5.4642334	6.125085	5.374423
A_44_P562176	6.536307	7.053017	6.4637876	7.095782	7.291414	7.005684	6.898577	6.720857	6.7391367	6.211549	6.6171484	6.916786	6.960227	6.5283875	6.7869377	7.1304984	7.492413	7.4078293	6.9928875	6.755618	7.100449	6.9744005	7.4811196	6.78636
A_44_P318999	6.0915685	6.227576	6.2198133	6.125085	6.159034	5.957828	6.2124724	6.623077	6.253954	6.0723963	6.5423107	5.976153	5.5963607	6.5533967	6.487042	5.247957	5.5910687	6.410463	6.5030117	5.693925	5.1673346	5.270344	6.2715836	5.2057877
A_44_P935402	6.5903225	7.6263	3.9350815	4.9103217	5.242272	6.421536	6.406755	5.70148	6.310937	6.019906	3.982429	3.4525306	5.2615604	5.0896378	5.0408235	5.223995	5.7059073	3.8529942	4.9872146	4.0848026	6.8983607	5.455238	5.468612	4.9112372
A_44_P325698	1.953267	1.909826	2.0383205	2.0575635	2.0308952	2.131105	2.0122514	2.0075119	2.4165442	1.9775326	2.0887527	1.9807448	2.227745	2.010237	2.0463006	2.3379605	2.058584	2.1210194	2.0795798	2.0577862	2.011382	2.1369348	2.0351305	2.00532
A_44_P645309	2.2170134	1.9108857	2.041907	2.0615535	2.0351975	2.1336591	2.0138392	2.0091136	2.428379	1.9790423	2.097815	1.9832027	2.2370327	2.012178	2.05157	2.3529835	2.062306	2.1261415	2.0851953	2.060832	2.0138392	2.1437721	2.742086	2.0090625
A_44_P357470	9.172352	9.038246	9.293669	9.2237425	9.356384	9.2779255	9.066762	9.03327	9.175787	9.149383	9.271523	9.134993	9.291937	9.10959	9.230786	8.76424	9.178315	9.188948	9.188351	9.433226	9.195775	9.143073	9.187715	9.096748
A_44_P699797	11.128973	10.95925	10.867151	10.931836	10.96868	10.934999	10.957813	10.847955	10.808495	10.6016	10.87972	10.988419	10.860656	10.744905	10.681924	11.163179	11.143133	11.165548	10.861923	10.767618	10.986664	10.869276	10.855734	10.8339405
A_44_P336913	3.4394717	2.0089386	2.6968622	2.7958968	4.3802547	3.520273	3.1969543	3.3616402	2.4703078	3.0232923	3.238437	3.1588597	2.807213	3.1204908	3.4213355	4.040229	4.0885525	4.7214203	3.7740626	3.3940864	2.6101122	3.2517188	2.6786559	3.3305898
A_43_P10887	6.6692023	4.9281564	5.979198	6.544175	6.2883906	6.879354	5.1555924	6.072572	6.213363	5.526054	6.4101524	5.7702613	6.1725545	6.410463	5.7846394	2.422798	2.0811663	2.1478486	6.422084	6.328341	5.579931	5.6107264	5.3338847	5.9428177
A_43_P16724	6.8184514	6.4582725	6.5237327	6.706483	6.57704	6.680161	6.3503003	6.5034733	6.3638177	6.492629	6.5887055	6.615473	6.476705	6.4862013	6.499612	6.5943775	6.427028	6.15398	6.665218	6.6586113	6.6761603	6.628317	6.4862013	6.764293
A_44_P1030897	15.388057	15.125189	15.304162	15.6217575	15.464202	15.511656	14.864329	15.345125	15.476823	15.118915	15.627806	15.345125	15.149793	15.362485	15.324914	14.442184	14.458461	14.635238	15.310208	15.190844	15.293718	15.160445	15.130391	15.145066
A_44_P992854	11.147825	10.914888	11.105191	10.761832	10.771785	11.70395	10.643075	11.209632	10.881792	11.0221195	10.869912	10.819391	11.063587	10.913291	11.2550955	10.891784	11.155973	10.715937	10.894907	11.462102	11.6711	11.443866	10.861343	11.6430855
A_44_P287194	15.721354	15.599951	15.464202	15.670866	15.777699	15.185776	15.57519	15.55377	15.165722	15.255283	15.421657	15.57519	15.464202	15.286096	15.293718	15.933976	15.792327	15.468972	15.605384	15.684522	15.276729	16.047504	15.421657	15.611095
A_42_P598412	11.53197	11.066148	11.529795	11.1105995	10.937739	11.063587	11.061438	11.566188	11.185954	11.610963	11.200655	11.317884	11.266617	11.80103	11.156696	9.784165	10.33867	9.605712	11.256638	11.639191	11.559886	11.40509	11.135047	11.297777
A_44_P613805	4.553213	5.0885887	4.06022	3.3185198	3.425853	4.4018	4.449617	3.751358	5.1593914	4.105121	2.9369538	3.140859	3.6756854	3.4394717	4.2430944	4.1996136	4.5106506	3.0259778	2.8065422	3.2119682	4.9757533	2.778282	2.827353	4.1221933
A_44_P548912	3.9701836	3.259932	3.4252264	3.9699283	3.734399	2.1870794	2.5984578	3.3404133	3.202746	2.0048728	3.4115906	3.6847448	3.6188173	3.317793	3.0139594	3.1606898	2.797135	3.7764573	3.507872	2.0973015	3.664281	3.411126	3.6369646	3.4466114
A_43_P13804	2.0058646	1.9486156	2.0983145	2.1116617	2.1025825	2.1946201	2.0510755	2.041123	2.6172874	2.0073552	2.2291641	2.9862282	2.378569	2.0378537	2.1237679	2.5646057	2.1243446	2.2067266	2.160613	2.1021006	2.0421479	2.3034987	2.1029282	2.0705686
A_44_P396267	1.9951385	1.9524183	2.1035428	2.227745	2.109601	2.201603	2.0559459	2.04552	2.6360886	2.0097103	2.241851	2.0276496	2.3946195	2.0414124	2.1304486	2.5806448	2.1307101	2.213798	2.169004	3.282642	2.04552	2.3193278	2.1077101	2.0777788
A_44_P476204	1.9982231	1.9566382	2.1091344	2.1213348	2.116547	2.209309	2.0610635	2.0501208	2.6591525	2.0121531	2.2573452	2.0321155	2.4095056	2.0445197	2.1386435	2.6013849	2.1369348	2.2219088	2.178358	2.1096976	2.0483568	2.3387785	2.113822	2.0831027
A_44_P457890	2.0009594	1.9601868	4.1439013	2.1271157	2.1237679	2.2176886	2.0658731	2.0546777	2.6795075	2.014561	2.27151	2.0359979	2.4253516	2.049075	2.1457083	2.618877	2.1442795	2.228691	2.1913629	2.1157806	2.0521138	2.3596652	2.120057	2.0909507
A_43_P17671	5.326749	5.537897	5.4278574	5.5757513	5.779766	5.7548337	5.1524115	5.398586	5.26291	5.1904736	5.4773693	5.3558435	5.4826784	5.2354636	5.504758	4.821779	5.4629006	5.360758	5.3575287	5.6203604	5.5383415	5.3682766	5.7711635	5.6443496
A_44_P812456	4.0075116	3.6900845	4.3350935	4.486781	3.7320836	4.1002054	3.9084756	3.6759508	3.885255	3.3823566	4.1065254	4.1751575	3.6983464	3.8043997	4.1690464	4.573193	4.0694766	4.1845245	4.036597	4.076129	4.224953	4.243958	4.185613	4.1918664
A_44_P789383	5.906693	5.177411	6.1814585	6.220785	6.175162	6.1882844	5.704661	6.5976505	5.9522166	6.0961943	6.3958163	5.7788086	5.864651	6.461897	6.361048	4.4084387	5.292961	5.128799	6.3595133	6.158034	5.7049537	6.033583	6.0993786	6.2449503
A_44_P432573	2.0125775	1.974228	2.1374369	2.1476681	2.1572003	2.2502937	2.0879004	2.072242	2.7572815	2.0272558	2.3379605	2.0518298	2.4860818	2.0660338	2.189361	2.6880455	2.1905673	2.2669291	2.2350287	2.1362593	2.0656898	2.427045	2.1454163	2.1171198
A_44_P432432	3.626248	2.1507552	3.981604	3.6607401	2.9925969	4.3681245	2.8500664	5.417095	3.769445	4.9384575	5.170185	3.366	2.564949	5.2647905	4.009938	2.1752155	2.3109963	2.567204	5.228619	4.1831865	2.9808378	3.4344928	2.5828383	4.2624974
A_43_P16741	10.448644	10.218132	10.420162	10.51166	10.358385	10.477351	10.326195	10.568021	10.42207	10.400242	10.444884	10.193919	10.258494	10.448644	10.469336	10.082897	10.355349	10.441094	10.439365	10.385149	10.376302	10.414388	10.337226	10.385701
A_44_P117972	4.787922	5.0792403	4.540157	4.4023147	4.928781	4.890514	4.9081955	4.507915	4.464783	4.3584065	4.197407	4.6308646	4.728372	4.5947022	4.707331	5.0681586	5.0698714	5.2089868	4.645707	4.7609353	4.7649083	4.538955	4.3457623	4.573844
A_42_P817086	4.4231496	4.438373	4.0938516	3.840761	3.9782813	4.2049	4.3271637	4.0344143	4.0177855	4.0555143	3.9189725	4.065284	4.091115	3.9747062	3.7948437	4.223691	3.9256797	4.3515043	3.9784672	4.6481705	4.264762	4.0861096	4.40536	4.264035
A_44_P490591	6.998557	6.9618196	7.166534	7.291414	7.1117144	7.325632	6.925135	6.960753	7.046608	7.0953	6.8445387	7.0969677	7.6353555	7.2280645	7.244762	7.370616	7.1806803	7.2507143	6.982875	7.380552	7.1920595	6.9669523	7.1318173	6.988837
A_44_P245636	10.933553	10.917847	10.877032	10.909479	10.948075	10.949871	10.609269	10.639146	10.760002	10.666101	10.976605	11.109053	11.008863	10.9156065	10.794314	11.07913	10.934999	10.778894	10.871999	10.722793	10.910005	10.9717245	10.916897	11.093841
A_44_P421502	4.945697	5.5998745	4.545466	5.567237	5.2034726	5.510732	5.7039723	4.96123	5.136008	5.1866446	4.7230253	5.5958147	5.4691787	4.573193	5.4943323	6.004525	6.60805	6.294721	4.903448	4.4510794	5.9788995	4.887643	5.145061	4.869843
A_44_P464888	2.0340896	2.0019214	2.189361	2.209309	2.2336442	2.324388	2.1331556	2.1093354	2.9148047	2.0531826	2.456284	2.0864031	2.590908	2.0983145	2.2675524	2.8006687	2.2234678	2.3281758	2.3236628	2.184799	2.0899265	2.555393	2.7469575	2.158434
A_44_P578527	6.8236756	7.6736226	7.7429543	7.2633023	7.806871	7.3523154	9.12852	7.5108585	7.6399436	7.7052126	7.0192842	7.448534	7.706902	7.5499167	7.9159565	9.267064	9.363122	8.703947	7.5302367	7.8793907	7.870492	7.607129	7.423174	7.8427753
A_44_P140827	2.0386584	2.00792	2.200522	2.2151356	2.24753	2.3387785	3.8716137	2.1175904	2.9497197	2.2575235	2.4799402	2.0931168	2.6041353	2.1046834	2.278784	2.818025	2.2313077	2.33167	2.3442338	2.5204544	2.3257926	2.578432	2.2116928	2.4592164
A_44_P479809	2.2386928	2.010952	2.2054353	2.2184453	2.2533536	5.3293357	2.7664552	2.1213348	2.9645786	2.6990645	3.0833592	2.9925969	2.606409	2.5482972	3.0503342	2.8227217	2.2357323	2.3321934	2.9477792	3.1266637	2.7324073	2.587942	2.4124908	2.1619318
A_44_P654145	5.200391	5.459164	5.704411	5.2496877	4.9990315	5.516584	5.3308196	5.7772155	5.441316	6.3093605	5.635681	5.6618576	5.5960326	5.5367646	5.3138657	5.6302133	5.0457745	5.207866	5.338736	5.756446	5.4383526	5.360758	5.150331	5.530556
A_44_P109876	4.78134	5.389412	4.731586	4.921759	5.720164	4.8306613	6.004525	4.816627	5.0378513	3.9129817	4.032021	4.637764	5.1531296	4.0257254	4.614077	6.6335187	6.67132	6.4957414	4.5976357	4.944795	5.321779	4.636412	5.0885887	5.0235367
A_44_P149024	2.0443115	2.019284	2.2118275	2.2241802	2.2695558	2.3717284	2.1630855	2.1333177	3.006168	2.0698118	2.4963021	2.1023002	2.5947564	2.1174822	2.2771194	2.8276281	2.2445583	2.3260996	2.375125	2.2118275	2.100197	2.6113784	2.22788	2.1589046
A_44_P893239	2.045454	2.0213997	2.212495	2.225382	2.2723503	2.3775892	2.1682482	2.1361263	3.0180566	2.0727384	2.4985793	2.1041036	3.582358	2.1202974	2.2698832	2.827353	2.2464054	2.3204923	2.3800051	2.2135835	2.1004732	2.613705	2.8038347	2.15513
A_44_P1030919	4.649634	4.9267545	4.8352256	4.9503136	5.122819	5.2519875	4.6166334	4.72013	4.652649	5.7079105	5.0816765	5.1003246	4.7568574	5.213715	4.7882395	3.9996126	3.768315	3.1827822	5.3401666	5.142107	5.2570395	4.260553	4.887643	5.5258594
A_43_P17821	6.57704	6.730652	6.227576	6.547202	6.8440514	6.580894	6.5263777	6.3388143	6.357934	6.4175196	6.328341	6.7080593	6.854027	6.299234	6.454926	7.44467	6.997648	6.921589	6.7528443	6.7746234	6.884399	6.6807156	6.7054973	6.816249
A_44_P893511	2.046702	2.0266576	2.20832	2.2258615	2.2733455	2.3963015	2.4322078	2.1429205	3.037081	2.0787737	2.4956439	2.106361	2.53131	2.126934	2.2357323	2.8087332	2.2511544	2.2831678	2.3881826	2.215938	2.5244985	2.6214337	2.2305384	2.1360052
A_44_P162441	2.0462105	2.0285347	2.2045152	2.2245603	2.2709336	2.4006784	2.1846375	2.143695	3.0403202	2.0796726	2.4920743	2.1064289	2.5047235	2.1279166	2.219573	2.7978225	2.2517762	2.2635283	2.387492	2.613705	2.0973806	2.621696	2.6767313	2.1270509
A_44_P226162	5.6465163	5.8776364	5.2531013	5.818444	6.6025295	5.8054485	5.7473087	5.200391	5.8406854	5.2988467	5.102839	5.8957767	6.192389	4.9806175	5.1539803	5.811409	5.8123174	5.7438145	4.9596686	5.3656487	5.9273105	5.492205	5.7394805	5.773254
A_44_P566326	9.03443	8.875314	8.771043	9.10238	8.935479	8.957486	9.263781	8.99394	8.743148	9.276793	8.935479	9.011262	9.213398	9.3399315	8.73313	9.96228	9.878601	9.740858	9.495674	9.427091	8.9657345	8.641714	8.8405285	9.0731535
A_44_P489811	4.3592563	4.57852	4.6649523	3.1233084	4.47598	4.3482685	4.7463737	3.4793687	4.172303	4.1204357	3.9039032	4.7573075	4.440548	3.5712085	4.2091713	5.301016	4.699045	4.19538	3.673672	4.2495666	4.7088733	4.584302	4.1161227	3.4182076
A_44_P674563	2.0400767	2.0330048	2.1712434	2.21348	2.2452824	2.4082065	2.189361	2.1410084	3.034497	2.0826883	2.4516807	2.102008	2.375125	2.1298652	2.1336591	2.711677	2.2509642	2.1836853	2.3692355	2.1944451	2.0842872	2.6108465	2.2106447	2.078518
A_44_P529299	9.900694	8.951913	10.446538	10.233943	9.376898	10.617548	9.525025	9.958971	10.267117	10.917847	10.18754	10.0620165	10.340927	11.076949	10.325238	7.5748134	7.1844974	6.8489165	10.297097	11.225063	9.556482	9.836943	9.35907	10.4777355
A_44_P217654	2.0347211	2.0343504	2.1494803	2.1974967	2.220361	2.4050648	2.1866581	2.1347754	3.01777	2.0819435	2.4112113	2.0957425	2.2852368	2.1280007	2.09047	3.104494	4.180122	2.1377985	2.38085	2.1757638	2.073546	2.5911682	2.192893	2.045769
A_44_P517929	13.961019	14.0052185	14.212242	14.128813	14.133926	14.259895	14.06322	13.847702	14.227262	14.168853	14.200439	14.197571	14.321223	14.101313	14.202803	14.175101	14.353703	14.194187	14.049639	14.086577	14.156383	14.197571	14.227262	14.300945
A_44_P506597	3.7208636	3.8371444	3.273843	3.6444762	4.366784	4.283355	4.24422	4.279797	4.542111	4.374957	3.6664538	3.5801592	4.2698474	3.5578766	3.8098292	5.3539486	3.9624002	4.116803	3.7059312	3.7696633	4.4247375	4.2096705	4.1106353	3.4093754
A_44_P105671	2.0222754	2.1471846	2.1124732	2.152451	2.1729493	2.3927956	2.8169444	2.4874341	2.9594357	2.0769892	2.3169887	2.95971	2.7449365	2.122258	2.0023212	2.5058866	2.2386928	2.0624921	2.3051262	3.3554447	2.9586656	2.5440364	2.674261	1.9996948
A_44_P732644	2.0167494	2.0343006	2.0986016	2.1403315	2.1547875	2.383785	2.1679792	2.1108322	2.9353776	2.0736902	2.2785833	2.075587	2.0760798	2.1183188	1.977771	2.4510598	2.2336442	2.037788	2.2860715	2.1274066	2.0383205	2.5199397	2.1451519	1.981137
A_42_P780715	8.284659	8.319428	8.380136	8.484125	8.433771	8.60196	8.336681	8.599488	8.60196	8.230982	8.665045	8.451014	8.095652	8.426544	8.592646	8.013961	8.36784	8.725731	8.303285	8.310999	8.208993	8.422933	8.5997505	8.131503
A_44_P430083	5.986122	5.9912815	5.69351	5.677872	5.838064	5.821775	5.632941	5.3401666	5.4723907	5.3485017	5.514861	6.1934366	6.1158013	5.3694596	5.3649764	5.7699285	5.6136613	5.374423	5.5982428	5.9178076	6.1228156	6.107566	5.9486346	6.157567
A_43_P12960	5.024613	5.159183	4.7752557	4.332777	4.907494	4.6217637	5.1369944	3.698622	4.2422733	3.5155468	5.1014786	4.728372	4.796132	4.1516905	4.825012	4.6339173	4.064992	4.407781	3.981604	4.806483	4.6900373	4.276352	4.0903797	3.4783
A_44_P403186	2.142209	2.3143854	1.992646	2.4027376	1.934634	2.0583541	2.4033828	1.9610233	2.1256766	2.2372074	1.9615555	1.9267074	2.0314605	1.9917679	2.30903	3.0967147	1.9957343	1.9370642	2.0237217	1.9691957	2.7963812	2.0277848	1.9642528	1.900883
A_44_P496331	1.9069862	1.9472662	1.9954518	1.9602307	1.9394691	2.0632615	1.9979061	1.9654258	2.1382618	1.9292051	1.9680594	1.9287665	2.0417287	1.9932333	1.9665831	2.2880774	1.9966418	1.9465041	2.022906	1.9747355	1.9232719	2.0286648	3.2230482	1.9065075
A_44_P137618	13.792454	14.350691	13.95234	14.356759	14.366206	14.089725	14.3292465	13.879176	13.797033	13.51642	13.642888	13.798955	13.996855	13.859247	13.9277725	13.937645	14.089725	14.517206	13.7572775	13.7621975	14.013659	14.021747	13.95234	14.084701
A_42_P811021	1.9113953	1.9409238	1.9992255	1.9734071	1.9485253	2.0736902	1.9993477	1.9723054	2.163978	1.93625	1.9784923	1.931733	2.0626588	1.9956297	1.9781312	2.0618556	1.999572	1.9665831	2.020606	1.9863057	1.9362928	2.0314016	1.9748062	1.9172252
A_44_P551034	1.9132991	1.938047	2.001011	1.9794139	2.6111202	2.0773857	1.9999713	1.9760511	2.1806138	1.9393661	1.9830353	1.9334279	2.0738535	1.9970007	1.9834225	2.0751522	2.0008922	1.9758103	2.019985	5.4161487	1.9422139	2.0328493	1.9774452	1.9221075
A_44_P136845	7.1885176	6.837658	7.338721	7.357502	7.126963	7.452448	6.9395432	7.397355	7.399424	7.032544	7.8929334	6.92704	7.225225	7.34707	7.6504383	6.6738987	6.7713456	7.1437545	7.303852	7.4169335	6.872837	6.8159723	7.3179793	6.877467
A_44_P370678	6.4673395	6.548485	6.1073713	6.2778006	6.490828	6.129848	6.094016	6.0973773	6.1032844	5.9421005	5.8789406	6.4038434	6.3702655	5.936016	6.2355604	6.5235105	6.3638177	6.3006763	6.3252225	6.1812444	6.2403564	6.3571577	6.0658946	6.3801026
A_44_P494413	13.440837	13.306825	13.349734	13.239969	13.221163	13.298706	13.161914	13.564137	13.320324	13.509318	13.392493	13.231329	13.140683	13.547121	13.472562	12.516974	12.499406	12.627564	13.392493	13.5180235	13.402784	13.072501	13.222619	13.116194
A_44_P575599	1.9201561	1.9246186	2.0055218	1.9982231	2.8062544	2.0880418	2.0003502	1.9845011	2.2334397	1.9502329	2.0030732	1.9391966	2.111551	1.999572	1.9994675	2.1177871	2.2473698	2.0089386	2.02017	2.0059025	2.5395687	2.0398846	1.9879023	1.9404927
A_44_P824202	10.272543	10.477351	9.872885	9.383196	9.899816	9.864111	9.674365	9.632926	9.324159	9.096284	9.828027	9.828954	9.617055	9.164825	9.707385	8.8126135	9.495167	8.857983	9.853945	10.007559	9.686609	9.712032	9.768723	9.466596
A_44_P469809	1.9234537	1.9195393	2.0075655	2.0068934	1.9746196	2.0932057	2.0002675	1.9873278	2.2622313	2.5049527	2.0112426	2.2275398	2.126335	2.000208	2.0066452	2.1401548	2.7645345	2.0308223	2.0224438	2.6304343	1.9702291	2.0451944	1.9934462	1.9495384
A_44_P292094	3.0967147	2.9380352	2.2568908	2.0108228	3.0612001	3.0709925	2.9827013	2.2426364	3.5632539	2.3146029	2.6777723	2.4198775	3.7791874	2.5932825	3.5155468	2.1501498	3.700632	3.0564802	2.6392047	2.707885	2.7615151	2.7146156	3.0718489	2.8503096
A_42_P522899	5.6658664	5.259585	5.946908	5.930732	4.9026895	5.6064396	5.5917897	6.1744013	5.705531	6.49064	6.1399364	5.3473268	5.5777006	6.2697124	5.7693186	4.8306613	4.9888787	4.913299	6.056303	6.0084963	5.5510044	5.6057816	5.3301983	5.815625
A_44_P316122	5.1491423	5.0741286	3.6809325	3.050559	2.5626485	4.022384	5.119823	4.3092213	3.691488	4.123663	4.091115	4.1550484	3.6814177	4.1934476	3.2890177	2.17226	3.7212734	2.044383	3.7447553	3.2398808	3.6343038	4.0047245	3.3895504	4.1065254
A_44_P590280	9.230786	9.347912	9.009178	9.1535845	9.449523	9.365669	9.358244	9.346966	9.237148	9.208364	9.011262	9.095941	9.123366	8.964046	9.274807	9.386528	9.866196	9.739101	9.337239	9.2087145	9.430076	9.299044	9.37195	9.294066
A_44_P222489	1.9313105	1.9097291	2.013769	2.023651	1.9917679	2.1018634	2.0005615	1.9927077	2.3109963	1.9618762	2.0301309	1.9523764	2.160613	2.0017262	2.0195444	2.1989212	2.019815	2.057676	2.034439	2.023803	1.9850974	2.063967	2.0053585	1.9673079
A_43_P13601	1.9332639	1.9083563	2.0158868	2.026596	1.9950051	2.1041036	2.0009594	1.9933702	2.3226333	1.9632262	2.0336044	1.9541016	2.1666589	2.002159	2.0223262	2.207278	2.0226586	2.0658731	2.0375485	2.0261714	2.467823	2.0688574	2.007463	1.9712476
(+)E1A_r60_n9	18.002796	17.981441	17.926472	17.814661	17.837563	17.926472	17.926472	17.94765	17.837563	17.647186	17.7	17.926472	17.837563	17.683683	17.747126	17.883709	17.581114	17.581114	17.906652	17.926472	17.926472	17.906652	17.883709	17.906652
A_43_P12355	11.568874	12.186303	11.788239	12.024798	12.164967	11.863941	12.379375	11.849648	11.826993	11.7806835	11.53197	11.905869	12.176728	11.949392	11.947197	13.178016	13.09452	12.920374	12.096991	11.982185	12.104725	11.7931185	11.906926	11.928949
A_44_P201601	7.5949173	7.319744	7.299476	7.7226663	7.8156753	7.615264	7.328547	7.4915013	7.473688	6.9321938	7.624561	7.5890384	7.600427	7.288352	7.5628743	7.2576323	7.404843	7.6173916	7.550486	7.2548585	7.563174	7.380552	7.739294	7.2496223
A_44_P314295	4.063808	3.9674222	4.66821	5.0401616	4.9019327	4.8851476	4.3798137	3.8732076	4.5487432	4.4403267	4.260553	4.721743	5.0090985	5.237753	3.9833553	2.2566807	4.474869	3.3121674	5.808846	5.2034726	4.1161227	4.2108	4.9313674	5.628185
A_44_P803484	9.731463	10.072376	9.850458	9.680058	9.935812	9.70487	9.97196	10.233943	10.077873	9.753256	9.550685	9.604166	9.758262	9.259051	9.920797	9.81464	10.334742	10.063795	9.888711	9.715009	9.831133	9.926983	9.784165	9.686609
A_44_P177827	8.0400715	7.627316	7.7872186	7.4189625	6.887844	7.836581	7.4650803	7.963342	7.621132	8.466806	7.8747745	7.7527137	7.808507	7.9521112	7.615568	7.206959	7.2894363	6.7806053	7.958424	7.988722	8.115913	7.924954	7.401335	8.08558
A_43_P10824	5.587414	6.402492	7.0096974	6.2941594	8.142238	6.4630346	9.322418	6.919904	5.935772	6.0492687	5.972029	6.1972094	6.2333684	5.8698487	6.1684775	9.741335	7.8139086	8.343434	5.897924	7.046309	5.987362	6.247723	7.1763954	6.3205414
A_44_P541262	2.038192	2.061461	2.799696	2.0496142	2.0226586	3.0450754	2.4295712	2.00289	2.3932083	1.9740235	2.0771554	3.8908675	4.344584	2.060832	4.055098	4.308385	2.9268343	2.6392047	2.0695946	2.0517418	2.6517901	2.1199725	3.1224048	2.6606731
A_44_P785764	2.4722884	1.9072782	2.034913	2.0533035	2.0268872	2.1250763	2.0090625	2.0046399	2.404629	1.9751656	2.0841107	1.9774452	2.6143641	2.007791	2.6767313	2.3236628	2.05452	2.1174822	2.0743065	2.0536666	2.0082524	2.1279166	2.0318975	2.0031402
A_44_P567561	1.9534569	1.9087478	2.0383646	2.0572813	2.0314605	2.129159	2.0107536	2.0068283	2.4162846	1.9765885	2.0903447	1.9809519	2.2323606	2.009265	2.050266	2.3399086	2.059226	2.122258	2.0800762	2.0564017	2.011089	2.1373434	2.0351975	2.0068934
A_44_P748252	5.1264853	4.971552	5.1179028	5.066039	4.9302645	4.5247793	5.4012103	4.6198688	4.8550153	5.408109	4.8403053	5.495929	5.209575	5.031058	5.115813	5.5545816	5.6203604	5.1631565	5.2852254	5.5634856	5.241265	4.8368216	4.739373	4.822232
A_44_P138790	5.4140754	5.5792155	5.991115	5.8982615	5.528894	5.6385713	5.092568	5.5739894	5.981414	6.0998316	5.527169	5.569864	5.730672	6.1833787	5.92135	5.5300627	5.6398935	5.694384	5.790032	5.734704	5.4339356	5.0851207	5.289183	5.3839893
A_44_P230370	2.1490598	3.9649403	6.2501493	3.2637413	2.0444567	2.1381893	5.882769	2.012635	3.1690607	3.7719984	6.063119	1.9889498	3.007831	2.014463	2.0678582	2.3863103	2.072242	2.139008	2.7087579	2.095545	2.112791	3.203201	2.8730268	7.93805
A_44_P369399	6.2350054	6.288137	6.7715936	6.633271	6.3771	6.5062065	6.622588	6.9626484	7.150275	6.8670144	6.503899	6.422084	6.0159206	6.805258	6.5194774	6.01665	6.2267227	7.038745	6.730652	6.222977	6.137908	6.2202873	6.7173305	6.464326
A_44_P257135	6.808307	7.2073836	7.473406	7.245	6.8017216	7.2746553	7.2352138	7.6832886	7.3200116	7.579004	7.3857436	7.0092163	7.1193566	7.7724895	7.3670144	7.052673	7.178229	7.371327	7.290494	7.3485126	7.1110816	6.9224496	7.035221	7.039104
A_44_P658529	9.86165	9.476586	9.561838	9.713532	9.917702	9.792126	9.227436	9.490426	9.564157	9.2779255	9.857017	9.628019	9.430076	9.389455	9.482603	9.348751	9.6541	9.573343	9.56309	9.549331	9.319916	9.531953	9.506902	9.488628
A_44_P948752	6.383042	6.983953	6.854027	6.187368	6.093853	6.234604	6.2692957	6.4199524	6.7568107	6.4406376	6.8467774	6.401493	6.882809	6.4993434	6.3497934	5.496824	4.603652	5.988586	6.164985	7.02514	6.009719	6.9408946	6.745052	7.17408
A_44_P397495	8.253843	8.444378	8.090477	8.25529	8.426172	8.181073	8.206055	8.411658	8.24669	8.124006	8.303589	8.013302	8.042646	8.372954	8.238291	8.131503	8.521034	8.665045	8.559311	8.1677885	8.509418	8.130107	8.194057	8.032416
A_43_P11540	6.0394807	7.0229588	5.9943047	6.0807886	6.385311	6.2189527	6.369327	5.9318237	6.4677896	6.1818895	5.618859	6.261931	6.320814	5.6412807	6.072572	6.797001	6.828484	6.179305	5.912898	5.8908	6.489414	6.1928844	6.3710585	5.856205
A_44_P232815	1.9828146	1.9367396	2.0817232	2.0983145	2.0837572	2.171715	2.0392826	2.0315912	2.5680153	1.9991845	2.1872845	2.012873	2.3422244	2.0295687	2.1077924	2.5097566	2.1070836	2.1840425	2.139822	2.0890403	2.0335133	2.256071	2.0858226	2.0536666
A_44_P974711	1.9867492	1.9411681	2.0872316	2.102859	2.09047	2.1790283	2.0428123	2.0351305	2.5842607	2.0018058	2.201603	2.0161407	2.3568404	2.031835	2.113682	2.5297961	2.1134753	2.1933165	2.1465714	2.0925746	2.0357397	2.2709336	2.091531	2.060287
A_44_P350713	3.1325889	1.9453688	3.0692382	3.1950743	2.0975351	2.6543505	2.6272664	3.8122263	2.602576	3.209764	3.0204532	3.4039059	3.8542907	2.8048773	2.119853	2.5464268	2.1189888	3.0389988	3.0920267	3.7911732	2.8783693	2.570858	2.0975351	3.1947503
A_44_P331097	4.31943	4.6985803	4.3629694	4.882934	4.6351995	5.112032	4.642417	4.593808	4.602682	4.954132	4.7516694	4.783646	4.559421	4.474869	4.6987677	3.652665	4.493027	3.990287	4.6692934	4.6808553	4.4154444	4.5700526	4.6517086	4.6888165
A_44_P426315	1.9957343	2.2121172	2.104284	2.116272	2.109872	2.2012522	2.0552354	2.0459144	2.637983	2.009501	2.244384	2.027962	2.4038098	2.041123	2.1363778	2.5828383	2.1324565	2.2149522	2.1707325	2.5993352	2.0449703	2.3217754	2.1083205	2.0799916
A_44_P895891	9.516139	9.143486	9.438854	9.387329	9.353269	9.300148	9.086635	9.278731	9.235962	9.436697	9.474325	9.201791	9.327774	9.362163	9.2967205	9.063421	9.067871	9.064317	9.485115	9.509639	9.338557	9.345402	9.445114	9.374308
A_44_P440189	2.001478	1.9610233	2.115069	2.1259637	2.125187	2.2163923	2.065136	2.0549345	2.6818664	2.0144145	2.2769263	2.036298	2.4340115	2.0487797	2.1523528	2.6198173	2.1452405	2.2300391	2.192893	2.1152258	2.05166	2.3602526	2.1205058	2.09388
A_44_P553891	2.0038183	2.6498456	2.7244885	3.0539513	2.1337936	2.6415694	2.6758654	2.0588717	2.7000246	2.1502576	2.2935443	2.039713	2.4493058	2.052557	2.1633444	2.6383052	2.4011848	2.2376556	2.201603	2.1201782	2.4399955	2.3749352	2.1270509	2.1003933
A_44_P196268	2.0770662	2.0478692	2.1260796	2.4281082	2.1406674	2.7397156	3.2455387	2.3333468	2.7202485	2.2733455	2.310263	2.5220034	2.465236	2.0809069	2.1729493	3.315493	3.3668537	2.2482116	2.2109418	2.1259637	2.8257644	3.1593199	2.4686763	2.9617705
A_43_P23129	9.642711	9.679159	9.846551	9.675991	9.604616	9.613196	9.701194	9.77044	9.873881	9.953447	9.949664	9.535038	9.575436	10.295908	9.872885	9.457134	9.725723	9.955036	10.004121	9.74717	9.365312	9.348751	9.691534	9.535038
A_44_P996729	10.326195	9.756956	11.4522505	10.271504	8.429026	10.790985	10.498876	9.557403	10.165942	11.997843	10.845931	10.700182	10.201723	11.174094	11.091876	8.504026	9.185541	8.338676	10.644781	10.611739	10.440084	10.345689	10.34206	11.40509
A_44_P886161	7.6576204	7.931762	7.6596217	7.569473	7.6303096	7.2675967	7.7259083	7.1580963	7.4260373	7.7900596	7.480424	7.4976745	7.6703515	7.46574	7.6387277	8.374987	8.294788	8.114084	7.655236	7.634713	7.454288	7.328547	7.592706	7.661149
A_44_P234362	6.2260227	5.098424	5.790192	5.547204	5.508174	6.349043	5.1893325	5.7630544	5.266746	5.516584	6.300886	5.9959793	5.4510026	5.7911477	5.6573176	4.832289	4.4662437	4.652649	5.57522	5.807475	5.862001	5.5867376	5.730672	6.0317974
A_44_P1023938	9.274314	9.167461	9.31667	9.451231	9.386528	9.303187	9.203309	9.351644	9.243234	9.227436	9.378541	9.508049	9.561838	9.353269	9.513469	8.997378	8.89394	8.779685	9.451654	9.385079	9.392731	9.412613	9.335748	9.631957
A_44_P1036068	9.174422	9.161709	9.407088	9.450387	9.261411	9.27271	9.338557	10.014419	9.494416	9.674365	9.365669	9.15893	9.239515	9.562302	9.44763	9.0027075	9.179496	9.203724	9.685989	9.551993	9.300148	9.44763	9.160161	9.637306
A_44_P822464	8.847443	8.569147	8.754757	8.789765	8.743148	8.734586	8.794338	8.703445	8.724952	8.663818	8.85728	8.880066	8.9085245	8.7713785	8.75436	8.679388	8.818915	8.939865	8.983197	8.748119	8.790036	8.903633	9.041498	8.9449005
A_44_P795327	2.028949	1.9952922	2.1752155	2.1931677	2.2153354	2.306287	2.120057	2.101025	2.882066	2.0461645	2.4363363	2.0795798	2.5777574	2.0908606	2.2596123	2.774404	2.2130806	2.3209724	2.304377	2.1718266	2.0853128	2.5239704	2.185635	2.1921775
A_44_P503768	2.2831678	2.6120512	2.182103	2.3460143	2.357844	3.4919913	2.126557	2.9148047	2.9018319	2.621696	2.6006498	2.0830293	2.5891218	2.7994516	2.8762383	3.8436573	2.4050648	2.5193675	2.7690506	3.3645372	2.9252992	2.8096259	2.939551	3.3589435
A_44_P414207	3.0913126	2.6027956	3.3217998	4.003324	3.8271167	3.5253077	5.730483	3.683692	3.3198113	3.0349784	3.6688344	3.5193813	3.9132051	3.279118	3.434164	4.3148613	2.9094424	2.9311574	3.5465288	4.048273	3.357612	3.4304895	3.7850316	3.7872298
A_42_P753675	3.423707	2.00558	3.3497934	2.2111804	2.5475252	3.1595602	8.176333	3.6237845	2.9372663	3.4108145	3.4131033	2.383331	2.9637039	3.0349784	3.0858757	2.807213	2.2275398	2.3303466	3.6025827	4.4541855	2.092301	2.56689	2.5502894	3.05623
A_44_P494862	10.970982	10.523696	11.043557	11.076183	10.716535	10.977339	10.589565	11.149101	10.980166	11.03079	11.282088	10.684632	10.628139	11.2080965	11.071746	10.043067	10.42123	10.569674	11.0195265	11.054784	10.448644	10.643075	10.822621	10.735837
A_44_P955556	3.645734	2.0116253	2.6085722	3.0836487	2.9062288	5.317275	3.788241	2.687558	2.9669054	2.9486217	2.8427923	3.1396184	3.7789547	2.7607155	3.264257	3.7153935	2.9760208	3.086142	2.5898073	3.3497934	3.1056666	2.8461845	3.481343	3.050763
A_44_P167419	5.834173	5.1835155	5.1827655	4.886411	4.6926346	4.8247685	5.0120993	5.650994	4.9921927	5.2069726	5.1750426	4.8587127	5.1049566	5.353207	4.5763	4.5366173	4.948419	5.103022	5.503951	5.6734214	5.2067375	5.046333	4.66908	4.993206
A_43_P10751	8.991154	8.556695	8.67555	8.822594	9.128219	8.922306	8.401364	8.551705	8.692729	8.651396	8.96612	8.743448	8.790777	8.692016	8.911946	8.6156025	8.67142	8.589462	8.786465	8.789765	8.761109	8.735777	8.778978	8.6984825
A_44_P879144	2.0439863	2.0194778	2.209309	2.2229667	2.2678912	2.3708196	2.1628175	2.1334443	3.007831	2.069245	2.4944239	2.1017401	2.5941043	2.117249	2.2800179	2.8237176	2.2441642	2.323968	2.373807	2.2105105	2.0988288	2.6078827	2.2265017	2.1585224
A_44_P508514	7.15344	5.4889154	8.066953	7.176124	5.548613	7.5946245	6.060634	8.649345	7.5487514	8.937404	7.6474915	6.899681	7.330662	8.252967	7.4956956	5.408349	5.1882186	4.7625704	7.58541	8.324881	7.0505853	7.674214	6.396406	8.008909
A_44_P417245	6.5974107	6.6335187	6.2682557	6.566902	6.8347735	6.6003237	6.1421227	6.3534336	6.88499	6.77393	5.6186385	6.4325876	6.5881686	5.738224	6.330321	7.341253	6.6640687	6.4596987	5.733337	6.2418313	7.372525	6.134617	6.349323	6.803661
A_44_P640503	5.242272	6.925135	3.678342	2.9397902	3.7578783	3.9991264	6.43481	4.666249	3.396474	4.559857	3.2211528	3.8015873	3.807836	3.159116	2.702385	4.697141	4.3046694	3.4466114	2.872763	3.1847715	6.6509204	2.6853848	3.8449671	3.4394717
A_44_P311126	16.488329	16.440563	17.055143	16.680006	16.157341	16.680006	16.368635	17.09874	16.832058	16.71498	16.71498	16.37672	16.792305	16.78016	16.724377	15.539485	15.633798	15.654432	16.832058	17.26178	16.368635	16.806036	16.068106	16.508709
A_42_P646290	2.6624682	2.7032006	3.2583258	3.23072	3.5665822	3.4720163	2.6237397	3.1688108	3.0386643	4.9947653	3.4875774	3.96221	3.078117	3.8505855	2.9835343	3.700632	3.1023552	3.4286094	4.2634974	4.409713	2.9794278	3.9108145	2.7623165	4.0873504
A_44_P1001551	6.5640035	5.902322	6.2498474	6.3710585	5.474342	6.4539056	5.968369	6.7886467	6.399187	6.949012	6.539089	6.2728844	6.406755	6.824981	6.20121	4.3515043	5.3956585	5.1422963	6.4343476	6.854432	6.459072	6.608937	6.0723963	6.4887457
A_44_P1037493	13.279768	13.008356	12.644505	13.178016	13.203941	13.042026	12.671014	12.911997	12.806622	12.521434	13.332725	12.957219	12.568201	12.759506	12.659833	12.627564	12.651822	12.564146	13.09866	12.791987	12.800271	12.666698	12.827483	12.651822
A_43_P22470	7.6700997	8.226353	8.395054	8.290129	8.392295	8.413897	8.78211	8.257365	9.1013	8.820391	8.347215	7.9937024	8.457864	8.744531	9.090967	9.176921	9.823935	10.191484	8.345297	7.866585	8.137739	7.9553485	8.973348	8.014198
A_44_P260348	6.4553723	6.696615	7.0474925	7.2868276	7.319744	6.8744407	6.964194	6.2798123	8.80456	6.3182964	6.199083	6.9592495	8.755636	6.8648157	6.334738	7.002352	7.4387226	9.647327	6.9127502	6.861118	6.320814	6.5548162	8.885883	6.578707
A_44_P853016	8.864218	8.795197	8.431037	8.405275	8.481793	8.272562	8.301937	8.548548	8.180057	8.310999	8.758733	8.540231	8.233396	8.826716	8.498497	8.16096	7.9763	8.259272	8.730512	8.381422	8.30463	8.322184	8.320671	8.171337
A_44_P544705	5.3338847	5.2315893	5.1516395	5.330659	5.752912	5.974698	5.760783	4.9412117	6.0520215	5.8471837	5.0374656	5.4130626	5.6066008	5.0935082	5.216625	6.3765693	5.5684958	5.565881	5.084412	5.281911	5.9501734	5.4232855	5.72153	5.1390495
A_44_P898673	6.3768306	6.466246	6.237601	6.3506284	6.4604278	6.410778	6.5506516	6.1203856	6.5718875	6.470131	6.3439503	6.672047	6.5903225	6.264224	6.414801	7.211581	7.0408053	6.880485	6.3495693	6.5082197	6.702515	6.4562097	6.5134883	6.4491777
A_42_P483419	12.988175	13.183593	13.370161	13.329871	13.346321	13.215759	13.474885	13.259335	13.523877	13.525665	13.221163	13.058899	13.122179	13.3365965	13.370161	13.203941	13.734224	13.732218	13.503912	13.334507	13.1636915	13.18915	13.138767	13.199239
A_44_P546476	6.4383636	6.1402164	5.860969	6.0731435	6.4455333	5.7533937	5.3719587	6.037405	5.752046	5.9273105	5.996204	6.297749	5.9817247	5.901337	5.5535064	5.873031	5.39375	5.790032	6.242153	6.0492687	6.156345	6.0552	6.1418786	6.1828513
A_44_P456584	4.950768	5.2796497	4.565133	5.089093	5.117034	5.394817	4.6933002	5.283151	5.4278574	5.347887	4.3440638	5.497736	5.4749103	4.573415	4.7290382	6.2832026	5.6290007	5.1366653	4.2345033	5.0125303	5.830734	5.3721366	5.5009203	4.851714
A_44_P782176	2.2171683	3.4061925	4.2176085	3.450388	3.9353082	3.6087556	3.8744934	4.0687776	3.81116	4.1317043	4.055359	3.8763142	3.6620882	4.0397115	3.7731779	3.9521446	3.7305567	3.981604	3.8316107	3.911234	3.6711745	3.894042	3.1595602	3.9686801
A_44_P251086	1.8986784	2.0973015	1.9861256	1.9341481	2.287129	2.0414124	2.4618025	2.1554675	2.089569	2.4905462	1.9451145	1.9206539	2.0056345	3.562356	2.8962474	1.9976093	2.220256	2.9769287	2.0271258	1.9507222	3.0244186	2.0252545	1.9657464	1.9760511
A_44_P140118	2.3297496	2.3400602	2.846499	2.151186	2.3733692	2.7334092	1.993324	2.3941493	2.1035428	2.1356404	3.1041822	2.3337	2.0162137	2.755293	2.4368405	2.009438	1.9931824	2.9760208	2.02521	1.9587703	3.7345867	2.0257053	1.9579558	1.8921554
A_44_P419933	5.536111	4.766135	5.366585	4.6641455	5.0146914	5.2720466	4.503353	4.7445436	5.4776444	5.2559714	5.4021616	4.6983294	4.266262	4.6923423	4.4575534	4.801547	4.6217637	4.573193	3.921996	4.3611717	5.7454314	4.605916	5.035545	5.0025706
A_44_P550738	9.924002	9.9235115	9.665594	9.625697	9.633389	9.748166	9.746262	9.751145	9.719741	9.899816	9.541773	9.862656	10.111151	9.716404	9.735914	10.587736	10.475706	9.865754	9.626958	9.939845	10.0487175	10.026284	9.891581	10.15735
A_44_P1014745	9.093937	9.14693	8.947664	9.160161	9.409114	9.122879	9.11311	9.05932	9.199978	8.882671	9.188948	9.196705	9.229679	9.128219	9.1760645	9.369221	9.38551	9.498951	9.155602	9.058649	9.077604	9.042853	9.269991	9.084487
A_44_P883274	1.9102106	1.9415065	1.997504	1.9702961	1.9464055	2.067431	1.9981756	1.9701962	2.1572003	1.9343189	1.9754372	1.9302555	2.0579073	1.9935542	1.9764835	2.0561993	1.9976093	1.9622618	2.0197723	1.981832	1.9336818	2.028949	1.9725333	1.9150859
A_44_P336033	1.9715772	2.1854568	1.9994675	1.9769231	1.9499202	2.0721953	1.9985993	1.9732919	2.171715	1.9375341	1.9806131	1.9316227	2.0692003	1.994588	1.9819838	2.0686662	2.2431538	1.9717699	2.0189981	1.9872555	1.939417	2.0304964	1.9754995	1.9205434
A_44_P534651	13.037195	12.657624	12.4488535	12.650487	12.379375	13.031024	12.141275	12.3983965	12.394646	12.465213	12.797243	12.734229	12.573123	12.419464	12.653439	11.99589	12.0018015	11.8610115	12.545134	12.576576	12.521434	12.756988	12.380825	12.764166
A_44_P716145	7.4800982	7.484033	7.535765	7.769816	7.424188	7.4393873	7.2024117	7.8002305	7.4581923	7.4131284	7.3648844	7.1661673	7.784262	8.24465	7.3871303	6.689239	6.7484245	6.9015536	7.6560335	7.716649	6.9407	7.2946153	7.1928034	7.1629276
A_44_P248248	5.3148303	4.344264	5.213715	4.643362	4.1042705	3.8113534	4.7845187	5.0113525	5.0215855	4.0037136	5.6082134	4.457065	5.084412	5.238455	4.480819	4.195692	4.0277004	4.512108	5.092026	5.292357	4.1408606	5.039938	4.325005	4.254977
A_44_P921031	1.9189762	1.9253507	2.004149	1.9958338	1.9646739	2.0829265	1.9990444	1.983264	2.227745	1.94811	2.0000687	2.3018095	2.1073997	1.9976747	1.9985993	2.1119926	2.0048022	2.0046966	2.0186114	2.0033855	2.4481878	2.037072	1.9860626	1.9379548
A_44_P185284	2.253523	2.2539299	2.0050895	2.6533394	2.6475382	2.0858731	1.999005	1.9842914	2.2383196	1.9504083	2.7113664	1.9386746	2.1149728	1.9982231	2.0024257	2.1226146	2.6046515	2.0137136	2.0191061	2.0059748	2.2743325	2.0392237	1.9884286	1.9431202
A_44_P947647	1.9220128	1.9197141	2.0062704	2.0043797	1.9720178	2.0883594	1.9989498	1.9857697	2.254454	1.9525754	2.0086572	1.9404927	2.1219854	1.9986526	2.0060174	2.1337936	2.0078716	2.020606	2.0198665	2.0087245	1.9673079	2.0422037	1.9906845	1.9475919
A_44_P1053055	9.243644	9.94748	9.363751	9.377662	9.852883	9.315906	9.690104	9.478025	9.684936	9.526332	8.718535	9.235606	9.666037	9.311629	9.88105	9.253662	9.827611	9.620808	9.439245	9.032987	9.749491	9.405992	10.066467	9.322418
A_43_P22811	8.600126	8.093036	8.38897	7.257764	7.365447	7.7672973	7.7169423	7.264957	7.8457417	8.100103	8.096716	7.9976406	7.873089	7.74878	7.7282352	7.756363	7.68542	7.119131	7.7082815	8.362613	8.880436	7.8264465	7.637383	8.305304
A_44_P302237	6.0068235	5.991115	5.8133817	6.100364	6.268491	6.436218	6.1362357	5.8138876	6.2025394	6.068872	6.1001153	5.7744365	6.0226164	6.0998316	6.20559	6.374335	6.5102897	6.738829	6.043827	5.839977	6.393629	6.1042233	6.068136	6.0234685
A_43_P21510	5.295773	5.407349	5.254223	5.465457	5.8639135	5.222003	5.5320854	5.297517	5.7642317	5.3293357	5.453842	5.2067375	5.325094	5.2380123	5.642633	6.0317974	5.921627	6.537478	5.342373	5.5338216	5.1518893	5.409079	5.580072	5.349955
A_44_P361548	4.1312537	2.6777723	2.7326155	3.0282779	3.5529435	3.314551	2.9430342	2.515406	3.6423542	3.0290701	2.9919913	3.3634934	2.1576884	2.2268355	3.1991575	2.9567926	3.5165014	3.4675646	3.2232747	3.6865144	2.3679895	3.4660928	2.9263005	3.5551803
A_44_P463051	6.963725	7.119131	6.4003153	6.457578	6.6717453	6.4694085	7.002073	6.313151	6.221434	6.37283	6.123597	6.6594186	6.6541495	6.316531	6.402828	7.2152157	7.085008	6.477842	6.6514373	6.715301	6.8204417	6.6044154	6.697953	6.690048
A_44_P592344	1.933385	1.9062002	2.0150409	2.0271258	1.9952922	2.1014383	1.9994212	1.992646	3.4839747	1.9628383	2.0351305	1.9539763	2.169457	2.5511768	2.0873525	2.20995	2.022906	2.0688574	2.0370347	2.024339	1.9880503	2.0682402	2.0075119	1.9724797
A_44_P142163	5.4225507	4.7398467	4.773657	4.745202	4.715011	5.0675726	4.4541855	4.479961	4.831165	5.206585	5.467568	5.069372	4.6935143	5.2396936	4.588999	4.9072328	5.0187573	5.3091903	4.9921927	5.0215855	5.0156584	4.6484156	5.023325	5.091342
A_44_P430872	10.414958	10.290262	10.091466	10.249027	10.315158	10.29754	10.1866045	10.292163	10.271028	9.872885	10.33118	10.206666	10.036859	10.294081	10.271938	10.032246	10.074201	10.35067	10.41604	10.075132	10.264902	10.233943	10.296492	9.952503
A_44_P338970	7.2304773	6.464326	7.379273	7.288965	7.1971946	7.218957	7.098006	7.02653	7.600146	7.2281976	7.617068	7.189333	6.8417463	7.5037675	7.0735793	6.702254	6.5000606	6.954663	6.9530673	7.1345005	6.645688	7.0322266	6.96722	6.553145
A_44_P391952	4.342315	5.116062	3.7841578	4.310303	4.4551463	4.7219777	4.409998	4.0531816	4.87187	4.1637464	3.541716	3.6980927	3.8279736	3.7328858	3.818629	4.3218565	4.629923	4.105328	3.9353082	4.1174893	4.682875	4.755845	4.601925	4.1655846
A_42_P818819	11.569754	11.260064	11.250831	11.125133	11.256638	11.407929	11.300138	11.140127	10.993139	10.970982	11.063587	11.301201	11.282088	11.193436	11.142511	11.385367	11.316239	11.125766	11.229665	11.735435	11.333157	11.1178255	11.178334	11.290465
A_42_P759184	9.324515	8.927418	9.073967	9.007126	8.967501	9.199277	9.108568	9.083586	8.946997	9.321479	9.205382	9.084487	8.996612	9.233049	9.122142	9.244063	9.224523	9.242773	9.132694	9.357067	9.136771	9.071578	9.067183	9.099458
A_44_P138057	15.268779	14.833316	15.248766	15.01575	14.737535	15.281993	14.531943	15.149793	15.092178	15.383502	15.219006	15.107129	15.145066	15.351958	15.207832	14.042983	14.03251	13.852125	15.019641	15.527108	15.304162	15.080417	14.91752	15.134643
A_44_P395374	2.9171085	2.662893	2.7192435	3.0094852	2.8523073	3.297905	3.3457778	2.0020986	2.3921077	2.7301424	2.078192	2.3574295	3.4472387	3.2087278	3.400239	2.3109963	2.6452334	2.228062	2.7765348	2.0488963	2.5828383	2.1196508	3.5176406	2.5828383
A_44_P542133	4.0037136	3.6657948	4.0474277	4.077707	4.331544	4.1586146	3.409907	3.5198498	3.7659473	4.1223807	4.172114	3.9775221	4.1941404	4.0999584	4.0957737	3.4762115	4.32732	3.8030345	4.324672	3.8628247	4.1210814	4.079517	4.181361	3.8887086
A_44_P557253	5.4049125	6.422084	3.804162	4.7185087	4.961734	5.570794	5.659554	5.0390544	5.8639135	5.4826784	3.9762192	3.1894321	3.5323608	4.484486	4.638678	4.0283437	4.922712	3.6057556	4.708672	4.0765715	5.7236996	4.6737394	4.7811294	4.1258445
A_42_P592850	7.997317	7.854176	8.354507	8.338676	8.225592	7.912856	8.066953	8.104257	7.871476	8.105947	8.054147	8.062224	8.285644	8.263332	8.352075	8.327121	8.199459	8.180057	8.157735	8.188933	8.109391	7.9142537	8.311724	8.312303
A_42_P653911	6.114251	5.5970054	6.304504	6.7531624	6.3981495	6.615743	6.0259533	6.2281723	6.316158	6.0187464	6.642779	6.029348	6.001388	6.4743495	6.4208484	4.8539486	5.5682697	5.4739203	6.2815666	6.2311244	5.93993	5.905274	6.100364	5.8736053
A_44_P409835	4.4386196	4.1886864	4.9450707	4.552952	4.032918	4.675734	4.8554263	5.0697465	4.8120313	4.892871	4.8985777	4.090879	5.1710625	4.3293056	4.7761445	3.4263403	4.5224	4.1882114	5.081447	5.1631565	4.803914	4.8008204	4.645707	4.884911
A_43_P15242	8.869435	9.246501	8.745968	8.528729	8.593727	8.519036	8.99584	8.638488	8.764543	8.706077	8.672138	8.847443	8.9530325	8.745968	8.921126	9.249727	9.574615	9.501925	8.617322	8.839319	8.93382	8.877907	8.97406	8.673767
A_44_P465868	12.253494	12.361563	12.1781	12.363709	12.930727	11.633503	12.653439	11.941398	11.896126	11.729687	12.399656	12.320091	11.703198	11.942354	11.807635	12.751796	12.899895	13.137341	12.128274	12.045163	11.70395	11.470356	12.568201	11.404197
A_42_P508722	11.262831	11.715558	11.749539	11.420204	11.501182	11.207334	11.906926	11.323899	11.714788	11.676586	11.307845	11.595788	11.806381	11.6423235	11.764256	12.198241	11.931281	12.030857	11.2639885	11.606749	11.34854	11.447276	11.840081	11.449745
A_44_P853981	1.9734626	2.0517418	2.0667841	2.9101655	2.065217	2.4415421	2.4763722	2.0223644	2.5149503	2.1649563	2.155555	2.1239378	2.3095098	2.0997014	2.0926433	2.458717	2.0930343	2.1636453	2.1212668	2.973511	2.7927597	2.213798	2.0698118	2.039038
A_44_P344724	3.1937618	3.8366032	3.4783	2.08925	2.070939	3.8687444	3.299682	3.4873006	3.8245893	4.0571055	2.9584298	2.0553296	3.0869484	2.833353	3.2323933	2.6650395	3.6278758	2.9835343	2.1273007	2.0803823	2.200522	2.2258615	2.6599512	3.5625856
A_44_P147254	1.9835604	1.9372473	2.0822191	2.0973806	2.084445	2.1704378	2.6612396	2.031667	2.568503	2.1516557	2.1908956	2.151778	2.3497596	2.0290122	2.1114733	2.5107224	2.108081	2.185888	3.181093	2.08827	2.0330894	2.2582443	2.086562	2.0557804
A_44_P654970	4.418106	3.8848476	4.979416	5.158892	4.5683684	4.7185087	4.124732	5.1544676	4.707331	5.0851207	5.3649764	4.7551465	4.396368	4.879817	5.1075387	2.53131	3.629853	4.2370853	5.061941	4.773657	4.457868	4.448913	4.72447	4.7219777
A_44_P172003	2.5615067	2.233873	3.2290473	2.1257608	2.8812706	2.4567919	2.9384606	3.6002748	3.0332186	3.0752485	2.993785	2.260346	2.3768568	3.3581185	2.870299	2.5485537	2.1199725	2.2030764	2.6762505	3.1905224	2.415135	2.2858768	2.097895	3.1248176
A_43_P10045	4.165831	4.4023147	4.411544	4.2591248	4.3619595	4.716059	4.3404374	4.3563905	4.4285693	4.6267834	4.473493	4.2808137	4.674355	3.919463	4.563306	5.0213556	4.0152836	4.0542235	4.5382648	4.1818647	4.564613	4.5676947	4.331859	4.753261
A_42_P591516	9.818628	10.361042	9.899816	10.0962	10.2484865	10.18319	10.461589	9.714099	9.84716	9.551993	9.620075	9.707945	10.250097	9.686986	10.16987	11.09828	11.347697	11.325685	9.8825865	10.039036	10.253395	10.110592	10.226544	9.925821
A_44_P485416	1.999005	1.9572829	2.1099575	2.1205058	2.1178792	2.207278	2.0607767	2.050943	2.6626644	2.1274066	2.2653637	2.0330894	2.423419	2.0442464	2.1495602	2.6046515	2.139542	2.2249146	2.1831422	2.908363	2.047934	2.3417265	2.115559	2.0898452
A_44_P295639	7.9475594	7.990475	7.8544364	8.376912	8.9449005	8.1034155	8.374363	7.6560335	8.259047	7.4101987	8.5536785	8.107699	8.221593	7.5455246	8.115254	7.4849625	7.8583155	8.2171955	8.086951	7.4911437	7.9502163	7.755435	8.275542	7.4813066
A_42_P771373	8.595397	9.3757	8.620332	8.141743	8.407799	8.566162	9.242773	9.162545	7.522117	8.614547	8.821422	8.800993	8.771043	9.283754	8.097633	9.540625	9.038246	9.21499	10.9733925	8.622449	9.1093	8.775074	8.620693	8.533013
A_44_P255678	2.5092216	2.2359958	3.0821068	3.169577	3.1274111	3.452881	2.2606535	3.149831	3.5697706	3.4387796	3.265989	3.8967202	3.3634934	2.7526371	3.169577	2.6562538	2.1593275	3.5910861	3.093693	3.1641476	2.5297961	2.3930461	3.360322	2.6904588
A_44_P459092	9.363122	9.218761	9.652094	8.28141	8.024807	8.635153	9.229679	9.548662	8.7057085	8.907348	9.382309	9.737003	8.75803	9.778693	9.007523	8.618218	8.013302	8.855825	8.182913	8.427724	8.551705	9.795993	9.90234	8.734586
A_44_P134213	11.914652	11.24562	11.88707	12.034534	11.80202	12.057219	11.168874	12.089155	11.50673	11.803158	12.291437	11.630555	11.661754	11.982185	11.867745	10.141511	10.271938	10.557025	11.712146	11.776593	11.379123	11.580465	11.487799	11.731644
A_44_P252559	3.6028812	4.6945744	4.023669	3.823228	4.1055703	4.235341	4.082022	3.7958927	3.86428	4.077707	3.2958179	3.9441886	4.2776814	3.5477715	3.307786	4.1153545	4.035816	3.2227125	3.9006922	4.0940742	3.9993412	3.1094122	3.6957626	4.092548
A_44_P620222	8.719299	8.6156025	8.223388	8.342775	8.629533	8.555496	8.310578	8.001126	8.14072	7.732713	8.416765	8.623255	8.450317	8.317439	8.310296	8.338447	8.205429	8.432353	8.150863	8.241397	8.329942	8.490669	8.649345	8.301145
A_44_P196306	3.322604	3.0624905	3.749702	4.0272746	2.1881876	3.490175	3.3241954	3.2870896	3.721055	3.2363389	3.725514	2.407812	2.5458953	2.7669399	3.8674831	3.843023	3.099489	2.690991	3.633208	2.1527283	3.7771146	2.7363634	2.1657937	3.4519699
A_44_P522716	2.0241559	1.9890198	2.162932	2.1741033	2.1974967	2.2865813	2.1092403	2.0927806	2.8500664	2.0398242	2.4124908	2.0720313	2.5612633	2.0825276	2.2477307	2.7503333	2.2042067	2.3125446	2.28212	2.1589046	2.0788667	2.4939973	2.1713803	2.1478486
A_44_P262949	6.8347735	6.7365527	6.599194	6.8856378	7.1659026	6.9577627	6.656172	6.86224	6.762552	6.552616	7.0898795	6.7746234	6.755618	6.621779	6.7929544	6.773646	6.987967	7.0996275	6.9851584	6.8744407	7.240392	6.8448987	7.0133615	6.969272
A_44_P539867	2.0290847	1.9959642	2.1757638	2.1911988	2.2155783	2.3060968	2.120739	2.1018178	2.8862116	2.046635	2.43867	2.0798118	2.5844615	2.0910408	2.2674286	2.7736554	2.2135835	2.322464	2.3053315	2.1715825	2.0843534	2.5231776	2.185888	2.154882
A_44_P159430	8.4855	7.540784	9.252461	8.374363	7.196813	8.474249	7.9397926	9.173075	9.181746	9.297512	8.65872	8.700586	8.823744	9.086635	8.423252	7.8153105	7.1106873	7.922104	8.733386	9.3106785	8.411369	8.839319	8.1014595	8.834622
A_44_P205509	7.8691998	7.759493	7.7013783	7.776203	7.486307	8.00823	8.40193	7.9298816	7.6904273	7.812668	7.7252975	7.9384437	7.9703064	7.85235	7.6796656	7.973255	7.680293	7.782078	7.892364	7.9580307	8.106714	8.143142	7.7975016	8.152042
A_44_P396842	2.6805465	3.1088753	2.1961448	2.2105105	2.8670197	2.9851065	2.139415	3.3007703	2.94004	2.9986172	2.4696672	2.507094	3.282854	2.1021006	3.093693	2.8053434	2.227745	2.4931796	2.5239704	3.2283924	2.2416446	2.5663376	2.2068925	2.462508
A_44_P506693	7.044325	6.9903197	7.0910983	7.2232842	7.219266	7.0468903	7.152547	7.0826874	7.2346153	7.0580134	7.157141	6.8752785	7.1213465	7.157141	7.379045	7.334046	7.0151563	7.2195506	7.2304773	7.2799835	6.988837	6.8008366	7.077413	7.074476
A_44_P915255	4.4653955	3.7567167	4.012186	2.5261781	2.2509642	2.3473775	3.8734143	4.8284717	2.968925	2.8182316	4.176416	3.615622	2.6115708	4.6885686	2.3226333	2.817142	2.2355871	2.7718208	2.3527787	2.199319	2.2944803	4.3886013	4.0673037	2.8505836
A_44_P1018098	4.7320952	3.6459804	4.14541	4.426743	3.9640124	4.8442264	4.307929	4.2869134	4.044897	4.1188207	4.369196	3.86542	4.5473123	3.8932292	4.819441	4.5220084	3.1308415	3.4012406	4.144384	4.5850186	4.481994	4.042368	4.7943015	4.1139007
A_44_P384833	3.4949515	3.3772821	3.666715	3.572217	3.3150198	3.0515566	4.023397	4.249364	3.4196343	3.5196192	4.022384	3.9551451	3.1505904	3.7170515	3.5630841	4.286047	3.0534189	3.9021335	3.1103537	3.4896443	2.3478496	3.6653185	4.5000544	3.916357
A_44_P100885	3.5648987	4.3457623	2.9195502	3.552101	4.004598	4.100711	4.213578	3.8525312	3.9847174	3.5207162	3.3012695	3.6322768	4.0389624	3.1762044	3.0045397	4.587629	3.8932292	4.1195364	3.3608015	3.8876283	3.6804352	3.0755498	4.587629	3.421975
A_44_P599219	8.19108	7.8035502	7.741901	7.799956	7.6075215	7.6166973	7.749648	7.5918317	7.57288	7.8315315	7.809723	7.9098783	7.8214197	7.750005	7.563174	8.060007	7.760391	7.7185507	7.6645775	8.217484	7.6252146	7.686273	7.6306386	7.825494
A_43_P17131	4.3019047	3.7015774	5.111309	5.0213556	3.4292336	5.415095	3.4385555	6.3215384	5.20637	6.410969	5.4368143	4.8544307	5.0202913	6.266687	5.0592732	2.8090267	2.3292708	2.301588	6.246608	5.9446106	4.3928437	5.0627084	4.133061	5.732112
A_44_P421363	9.216017	9.463482	9.806696	9.913965	9.944197	9.719741	9.876692	9.790215	10.117496	9.841959	9.50093	9.533739	9.72781	9.799226	9.958971	9.497292	9.94681	10.083292	9.868207	9.724223	9.510023	9.558241	9.763901	9.62513
RC9	1.8162191	1.800003	1.8625567	1.8331707	1.8662108	1.9273158	1.8432074	1.8620888	1.9212745	1.8285935	1.9097291	1.8345921	1.9206539	1.8524164	1.8477732	1.9528794	1.8562872	1.860713	1.8904395	1.9984009	1.8694456	1.9034604	1.8984993	1.8499317
A_44_P291175	5.784269	5.2223215	6.551557	6.2967124	5.580072	4.947895	5.7428536	7.5741525	6.628037	7.075095	6.397958	7.2346153	6.183629	6.5406446	6.1172514	3.089508	4.4228506	3.6129956	7.0925903	6.727029	6.017993	6.620517	5.7718678	7.3316956
A_44_P1015388	10.980718	10.734364	10.790985	11.058896	10.733356	10.595509	10.616381	10.575685	10.689362	10.54531	11.038621	11.129519	10.723333	10.965016	10.80324	10.396438	10.42207	10.317466	10.811746	10.502521	10.484101	10.760002	10.858014	10.316856
A_44_P531870	7.942677	8.15048	5.801037	7.976668	6.369772	7.996654	9.052543	7.9928355	8.429026	5.980358	7.596305	7.8297486	8.910233	5.204743	7.8978596	9.831133	8.301937	7.3557706	5.9057856	6.176152	8.339299	5.6150837	5.8942685	5.684307
A_43_P16568	9.771679	9.785772	9.662265	10.189747	10.298138	10.228074	9.569161	9.357067	9.753256	9.336685	9.86533	9.807573	9.822595	9.45299	9.881613	9.21499	9.283754	9.233586	9.601986	9.570757	9.833241	9.862656	9.671547	9.674715
A_42_P735495	13.197136	13.99219	13.363095	13.035865	13.801412	13.352138	14.421225	13.079171	12.791987	12.621941	13.148379	13.199239	13.257536	12.352901	13.495291	13.614317	14.482795	14.5561695	12.584262	12.899895	13.255796	13.645025	13.7572775	12.916634
A_44_P447814	7.6177163	7.3097243	7.1896615	7.454288	7.58577	7.3477964	6.9341455	7.446275	7.2620163	7.1794176	7.6886244	7.7948403	7.341022	7.4771266	7.236832	6.893025	6.9301925	6.7894144	7.4695997	7.16773	7.5571	7.778468	7.46574	7.710913
A_44_P206030	7.6493936	7.8611794	7.9293423	7.7855563	7.814633	7.9572363	7.8199353	7.6669292	8.217484	7.8406057	7.735222	7.5955114	7.918732	7.762382	7.933453	8.436755	8.218922	8.091677	7.7942376	7.810242	7.9212074	7.64098	7.7892613	7.7195816
A_43_P10710	13.821529	13.514502	13.539411	13.728681	13.547121	13.786768	13.224441	13.513085	13.334507	13.361333	13.912407	13.682085	13.513085	13.474885	13.560139	13.431045	13.424329	13.156981	13.48549	13.711614	13.693393	13.585722	13.433403	13.548722
A_44_P514422	2.3518429	2.076415	2.9702954	3.393592	2.566092	2.3745615	3.0100107	3.3495011	2.9334478	2.362828	3.2188852	2.9567926	2.8323858	2.3998818	1.9859117	3.1901495	2.9808378	3.5531974	2.9643488	3.554159	2.3318026	2.5125222	2.7255054	2.784532
A_44_P292689	2.0841107	2.4351242	2.142546	2.3452883	2.6760309	1.9912698	1.953773	2.17226	1.971347	2.305529	1.9241635	2.4860818	1.9823754	2.1854568	2.3963015	3.0597246	2.4288445	2.335699	2.7460544	2.3768568	1.9831624	2.6818664	2.3583224	2.2849932
A_44_P180614	7.4237905	6.647432	6.9015536	6.613946	6.633271	7.2910056	6.2625685	6.89465	7.468818	7.098006	7.1251583	7.5841966	6.757071	6.730093	6.7193785	4.8198266	5.466477	5.3575287	7.6794205	7.299476	6.675482	7.2833624	6.7113514	7.6039963
A_44_P356984	4.13275	4.0350614	1.9898762	1.9467251	3.3790545	2.6594884	3.436464	3.1419623	2.3676915	2.6152096	2.7318482	2.5525682	3.6664538	1.9867492	2.7138402	3.764415	2.9738007	2.9602265	2.894196	2.5771866	3.6532578	2.8164203	2.2586868	2.3729393
A_44_P113790	7.017412	6.8448987	6.464326	6.652091	6.8212376	6.8521075	6.599749	6.70422	7.1251583	6.63438	6.818901	6.8255973	6.680161	6.5929284	6.2433395	6.9530673	6.640556	6.3239737	6.5134883	6.552616	7.1006517	6.569672	6.8236756	6.8144283
A_43_P17677	3.269115	3.592426	3.4665363	3.5119514	3.5059228	4.2554927	3.2854826	3.2278605	4.0469127	3.3118074	3.552101	3.579792	3.152981	1.990378	3.1204908	3.5570338	3.4450037	3.497055	3.3334405	3.5692315	4.2318196	3.1715252	4.1312537	3.8352478
A_44_P555309	2.4020863	2.8153265	1.9961089	1.966971	3.291327	2.5242407	2.3724895	1.9680594	3.643137	1.9425043	1.9878103	2.1757638	2.0528536	2.0841107	1.9748062	3.58406	3.9157112	1.9578236	2.0191905	1.9781823	3.3981738	2.0271258	2.7282073	2.100197
A_44_P987040	8.014198	8.906507	8.985915	8.960018	9.196705	8.537189	9.684936	9.025193	9.076327	7.7942376	8.873833	8.46709	7.6358495	8.257365	8.315542	9.826246	9.691534	10.75052	8.495232	8.409468	7.686273	8.239523	8.867587	7.8744535
A_44_P125945	4.8292584	5.2600107	4.8081207	4.608882	4.96123	4.8557014	5.064155	4.832289	4.590735	4.6013346	4.2404404	4.4084387	4.79931	4.5747514	4.873966	4.7935867	4.9505696	4.235722	4.130823	4.667664	5.364266	4.604565	4.374957	5.000283
A_44_P320709	2.1401548	2.0182505	1.8498023	1.915703	2.0625267	1.9825572	1.9533749	1.9113953	1.9843888	1.8601162	1.9427791	1.849139	1.9418105	1.9812582	1.951127	2.112791	1.9900875	1.8732505	1.9090219	1.9040014	1.8720014	1.9214647	1.915703	1.8514205
A_44_P544795	5.149534	4.3437514	5.3023596	5.511379	4.397366	5.584981	4.306928	5.834557	5.071737	5.2318377	5.798788	4.911991	4.750114	5.405995	5.058707	2.0958695	2.0016174	1.993324	5.0801315	5.290375	4.463959	4.691972	4.2498384	4.9986014
A_44_P319660	1.9175065	1.9257789	2.0023212	1.9940765	1.9627382	2.0795174	1.9980134	1.981324	2.2210946	1.9460256	1.9973329	1.9363598	2.1022093	1.9957795	1.9981115	2.1059346	2.0026958	2.0009594	2.016469	2.0001538	1.956373	2.0348089	1.9837948	1.93625
A_44_P1035656	9.572979	9.989772	9.748493	9.797761	9.645346	10.2859335	9.530106	9.448682	10.7325	11.648841	10.2312155	10.180255	9.850458	10.89375	9.7246275	10.141038	9.897406	9.580966	10.6248255	11.223208	10.301172	10.326531	9.571406	10.366812
A_44_P934671	2.3742592	1.919808	2.5217311	2.001525	1.9694209	2.6990645	1.9976747	1.983945	2.2431538	3.3220935	2.00558	1.9385304	2.1183188	1.997058	2.0057566	2.1272035	2.0062704	2.0167792	2.0175824	2.0057566	2.1891258	2.0384986	1.9887447	1.9456354
A_44_P942228	1.9223044	1.9169962	2.00558	2.0057566	1.9731921	2.0864031	1.997504	1.9853102	2.2575235	1.9524938	2.010184	1.9400598	2.1261415	1.9971875	2.009438	2.1381893	3.9260974	3.5960262	2.0188024	2.0083444	1.968616	2.041067	1.990848	1.9499463
A_43_P11800	8.642463	8.173428	8.661825	8.870876	8.667721	8.648877	8.230072	8.867587	8.485111	8.53095	9.097919	8.586478	8.268768	8.983197	8.7713785	7.529474	7.392284	7.900718	8.75803	8.704939	8.306476	8.29449	8.782424	8.220505
A_44_P301817	15.633798	15.933976	15.351958	15.15409	15.627806	15.160445	16.566475	15.026426	15.400397	15.378415	15.388057	15.59682	15.640431	15.171206	15.286096	17.26178	17.191488	17.237942	15.495546	15.362485	15.684522	15.670866	15.980022	15.179813
A_44_P923195	11.827942	11.67985	11.471071	11.599187	11.482944	11.63586	11.703198	11.0195265	11.822349	11.745603	11.445705	11.881946	12.007211	11.626293	11.895313	12.540192	12.354243	12.358998	11.305232	11.482944	12.234723	11.786491	11.650424	11.818547
A_44_P683244	5.6126704	4.661255	5.6972466	4.359986	4.4228506	4.880731	4.9061227	4.017142	4.970055	4.783945	5.1049566	5.1249166	4.881983	5.4472313	4.559421	4.8544307	4.9327645	4.7804565	3.9667158	5.1979375	5.1724753	5.035545	4.7655196	4.7642474
A_44_P854158	6.305856	6.127591	6.1042233	6.1666083	6.1165066	6.012386	6.3324184	6.053783	5.9030643	6.0658946	6.0802813	6.211717	6.0330815	6.051301	6.1521196	6.2072024	6.2969728	6.1920137	6.3154387	6.362587	6.354545	6.17208	6.061814	6.145386
A_44_P946665	3.533235	3.199998	3.9153092	3.158492	3.7176034	3.7217042	3.2087278	3.4140596	3.618488	3.2511601	3.4142785	3.7686152	5.170185	3.5472233	4.470203	4.5697904	3.8215377	3.399366	3.204017	4.0677834	3.907703	3.5247982	3.6116278	3.4852343
A_44_P164170	3.3280163	2.8430536	3.006168	2.0299697	2.7475193	2.6118462	2.9794278	2.5075908	2.9216511	2.6019096	2.642363	2.5244985	2.9588609	2.484023	3.0067794	2.2245603	3.297905	2.0765724	2.0406961	2.0249143	2.4623022	2.496555	3.3851774	2.2521558
A_44_P375102	12.211337	11.370226	13.128597	12.13156	10.693412	12.527373	12.267197	12.684644	12.603624	13.863915	12.829241	12.4363165	12.015556	13.14195	12.692582	11.288227	11.987253	11.2873125	12.565519	12.808005	11.732501	12.795419	12.1613245	13.172888
A_44_P433668	2.64424	2.126335	2.0200388	2.0345616	2.00532	2.7832532	1.9993877	2.4582078	2.3439865	1.9657464	3.3481379	1.9616679	2.18861	2.0009594	2.5302224	2.2464054	2.0325348	2.0863092	2.5737193	2.0292516	2.7146156	2.9617705	2.015326	2.4107077
A_44_P1043457	11.2715025	11.6122875	11.378413	11.552874	11.460127	11.447967	11.681918	11.112999	11.356265	10.895472	11.097007	11.424891	11.439246	11.293798	11.451462	11.507811	11.437208	11.709299	11.09294	11.140127	11.2605505	11.329797	11.569754	11.333157
A_44_P245474	5.464476	6.6945157	5.1409636	5.6760306	7.38438	6.4691186	7.1873183	4.7391367	5.829027	6.076452	4.1685705	4.961425	6.0034513	5.5502405	5.301679	8.404414	8.642807	8.446918	5.8079553	4.664769	7.2926717	5.769473	6.212014	6.0263925
A_44_P370507	12.993622	12.648798	12.524268	12.29761	12.094802	12.139899	12.417326	12.959441	11.9949465	12.213943	12.538132	12.606221	12.087012	12.579355	12.249067	11.424216	10.7177	11.248311	12.278881	12.672555	12.018373	12.525597	12.528909	12.023878
A_44_P212922	4.040846	4.5029583	4.6400404	4.073097	4.372288	4.849004	4.3332624	4.0694766	4.42903	4.429749	4.3204117	4.4917364	5.8243413	4.52368	5.2607756	5.5488644	4.700624	4.177844	4.265511	4.4345393	4.429749	4.5029583	4.8696833	5.0722675
A_44_P393551	8.353817	8.538647	8.392586	8.2798	8.09084	8.525152	8.283708	8.554391	8.68289	9.29124	8.705275	8.4702215	8.2148075	9.151491	8.382187	8.245721	8.181972	7.842155	8.810976	9.142662	8.111314	8.85728	8.277785	8.618218
A_44_P104065	2.0186458	1.9052527	2.0348089	2.0527256	2.0274575	2.1206136	2.0072532	2.0031822	2.4033828	1.9741777	2.0864856	1.9777302	2.2296824	2.006213	2.0517418	2.3262498	2.055477	2.1202974	2.0753324	2.0503771	2.0070593	2.1286116	2.2624245	2.0063205
A_43_P12498	2.7475193	3.5876637	2.0381372	2.0564806	2.032175	2.1235332	3.4793687	2.005141	2.4149287	2.230921	2.0945258	1.9812295	2.2379134	2.007313	2.0574243	2.3426957	2.0601854	2.1247292	2.0810485	2.0529726	2.0098214	2.1382618	2.035458	2.0099673
A_44_P960491	9.487754	9.0831995	9.396185	9.639593	9.293218	9.621134	9.067183	9.2468815	9.464423	9.023682	9.613196	9.422213	9.647327	9.227436	9.702362	8.787504	8.497075	8.702301	9.383607	9.306843	9.46496	9.502831	9.522783	9.257201
A_44_P686919	4.677307	4.6737394	5.2854333	5.0163527	5.323133	5.564241	4.627381	5.221431	5.194777	5.799248	5.193075	5.1149883	5.3544345	5.558551	5.1433578	5.8250723	5.587414	5.9662046	4.8638487	5.6815553	4.7715383	4.459177	4.7493105	5.2071643
A_44_P962361	6.979103	5.4915924	6.8742	6.306087	5.862001	7.5280724	6.871349	5.6390305	5.7594333	7.3392735	6.214301	7.73791	7.020093	7.1887293	7.434234	4.1226134	5.634399	4.5192676	6.909612	7.2617884	7.259363	6.837385	5.9700828	7.200936
A_44_P188950	4.243958	4.214113	4.506141	4.096941	4.627865	4.614455	4.1740637	3.9419708	4.565427	4.488738	4.041522	4.6289687	4.8159776	4.0983415	4.484486	4.7065535	5.352462	4.176629	3.6245534	4.5465503	5.013721	4.93603	4.4285693	4.7956696
A_44_P809056	5.312308	5.0095057	5.822709	5.4204865	5.5742173	4.9649158	5.332105	5.764514	5.950924	5.5782166	5.67501	5.5970054	5.590455	5.839569	5.775824	4.0544376	5.671672	5.793569	5.41592	5.83436	4.527529	5.43099	5.4553742	4.8051496
A_44_P296431	1.971086	1.9214647	2.0634072	2.0800762	2.060287	2.1465714	2.024339	2.019616	2.4998105	1.9880503	2.147952	1.9992985	2.3029304	2.88406	2.0909507	2.4415421	2.0889254	2.1580975	2.116547	3.239133	2.023803	2.2027733	2.0633252	2.4155054
A_44_P156043	10.107238	10.01972	9.9235115	10.064787	10.104862	9.935369	10.201723	10.497092	9.992469	9.85649	10.148225	9.857017	9.897101	10.068432	10.064787	9.75289	9.690104	10.099476	9.994961	9.98769	9.526332	9.795435	10.09087	9.750207
A_44_P433894	12.606221	12.063259	12.633063	12.129541	11.792093	12.318863	12.004121	12.606221	12.438853	12.578012	12.643407	12.565519	12.326707	12.8225975	12.55361	11.6399555	11.481368	11.736216	12.029643	12.554566	12.088138	12.480264	12.379375	12.273452
A_44_P541854	1.9805324	1.960008	2.331029	2.8202615	3.0088868	2.1626065	2.2951775	2.0278456	2.5514483	2.1226146	2.5984578	2.3346674	2.3392956	2.2967288	2.9156125	2.4942553	2.7587783	2.551985	2.1351693	2.0827825	2.030382	2.7746942	2.7769341	2.9018319
A_44_P702685	1.9843353	1.9378352	2.0830293	2.0971215	2.0850096	2.169004	2.0382342	2.0315347	2.5699244	1.9985993	2.1947303	2.013472	2.3556182	2.028616	2.1152258	2.513753	2.1094143	2.1880264	2.142209	2.0872316	2.0327144	2.2601295	2.0875428	2.0586536
A_44_P959751	10.519863	10.282368	10.398685	10.869912	10.402418	10.386979	10.353779	10.976605	10.636163	10.638452	10.811746	10.628139	10.374506	10.903999	10.45328	10.027806	9.659898	9.864737	10.855734	10.335611	10.368961	10.599411	10.253395	10.65757
A_44_P284928	1.9908948	1.9465041	2.0942416	2.1060681	3.6894395	2.1835618	2.047141	2.0383205	2.6062133	2.0039666	2.2241802	2.0209177	2.383785	2.0340083	2.1293383	2.5491827	2.121583	2.203891	2.1569452	2.0954459	2.037914	2.2873607	2.0988288	2.0726302
A_43_P16926	7.1693673	7.8593817	7.2180934	7.4560513	7.2955885	7.6554236	7.598563	7.244454	7.704269	7.5499167	7.2002473	7.2910056	7.3728085	7.2063046	7.266074	7.5499167	7.1607857	7.1421986	7.1622496	7.135987	7.805529	7.218596	7.197983	7.4260373
A_44_P867638	15.045639	14.400489	15.101888	14.683034	14.40735	14.851517	14.294868	14.764537	14.759713	15.07548	15.110736	14.95635	14.925834	14.9960375	15.054518	14.029672	13.889803	13.798955	14.659342	15.230692	14.749287	14.749287	14.698844	14.948066
A_43_P12712	8.635407	8.9776535	8.960018	9.106217	8.975861	8.776144	9.44915	9.637741	9.124421	9.111087	9.050822	8.53796	8.645659	9.2311	9.113507	9.156456	9.617646	9.977401	9.315906	8.839006	8.697277	8.576858	9.014856	8.647028
A_44_P379680	12.914904	13.088362	12.836118	12.782151	12.903918	13.008356	12.575173	12.933681	13.100634	13.012821	12.942229	13.132015	13.080465	12.754639	13.0463505	12.933681	12.716104	12.926755	12.846486	13.122179	13.140683	13.137341	12.806622	13.290274
A_44_P111011	2.1226146	2.9108071	2.8050516	2.1311798	2.1356404	2.7257826	3.19105	3.2350416	2.9052773	2.8898458	3.0408602	3.178951	2.4645967	3.0599766	2.939551	3.2778282	2.153959	3.2015917	3.2299829	2.2546833	3.3843248	2.3766053	2.4746444	3.6501
(+)eQC-39	2.8314447	3.1796572	2.7855692	2.4338217	2.6663334	2.7945669	3.5041451	3.0326664	3.209449	2.509017	2.6813197	2.7558308	2.8084917	2.8098412	2.5431864	3.229344	3.232836	3.296036	2.995436	2.7415247	2.5358388	2.7046993	2.8686607	2.2835946
A_44_P102901	2.154449	1.972425	2.134398	2.1415095	2.1506097	2.2410862	2.5657988	2.2814503	2.7460544	2.023803	2.3333468	2.0488963	2.4922059	2.061771	2.2017891	2.6740444	2.1677253	2.2626042	3.1546705	2.375942	2.64504	2.4122658	2.2698832	2.1193228
A_42_P737844	6.879931	5.6156507	5.6689277	6.688637	7.061247	6.342083	5.9403224	6.2715836	6.788187	5.9772606	6.681016	6.6586113	6.1062284	6.063569	5.727395	6.314039	6.710803	6.583836	7.0419154	6.4833555	6.4098606	6.344117	6.3783197	6.146838
A_44_P485423	2.1334443	2.2725427	2.2980533	2.7933714	2.1697245	3.3652294	2.7246935	2.7535746	2.7882862	2.6340556	2.3648446	2.1244926	2.928378	2.0704906	3.2482007	3.6094558	2.1809745	2.2854505	2.2493625	3.2611425	3.1775901	2.4448478	3.1061764	2.837043
A_44_P213415	13.54453	13.630712	13.322286	13.199239	13.467922	13.388923	13.208017	12.923486	13.179818	13.137341	12.84807	13.422559	13.562323	12.98261	13.311689	13.67666	13.454661	13.09452	13.4938755	13.291928	13.956432	13.503912	13.111387	13.6402
A_44_P156513	5.3672175	4.825012	5.233796	5.686287	5.263417	5.727825	4.9698243	5.424045	5.164133	5.0481367	5.7061396	5.0436916	5.286208	5.4130626	5.5374827	4.158329	4.33302	4.181678	5.5527906	5.098665	5.1923757	5.0816765	5.0523458	5.245535
A_44_P115030	6.8484488	6.6113863	6.703358	6.9903197	6.8370395	6.716787	6.4566884	6.615743	6.434169	6.685962	7.090192	6.801351	6.565618	6.6674237	6.6266403	6.977068	6.6986103	6.7988772	7.0163116	6.7286053	6.189696	6.3390636	6.623476	6.6294045
A_44_P686638	7.2476773	6.5752087	6.215373	7.440389	7.6083727	7.543283	5.6905007	5.527615	6.537478	5.339023	6.298364	7.024858	6.656933	6.046866	6.5506516	5.3649764	5.505867	5.733592	5.6156507	5.729424	6.997648	5.203981	6.6911836	5.7906766
A_44_P193407	7.74878	7.780283	7.8908067	7.8880925	8.02519	7.880615	7.7188296	7.7733383	8.064603	7.995178	7.7989902	7.7824645	8.0443945	7.871887	8.119952	7.5651903	7.860585	7.5437703	8.097261	8.02519	8.0330105	7.8697076	7.8801966	7.960675
A_44_P640421	3.5975754	2.163736	3.8207383	3.456898	2.5431864	4.161921	5.5409384	4.3574533	3.4968204	3.6544812	4.4125934	3.7155905	3.3872213	3.5921197	3.8237948	3.7731779	3.5756178	3.6839058	4.2171755	3.7217042	3.094669	2.5380423	3.366	4.286047
A_44_P320834	8.113089	8.445623	7.9895954	7.754786	8.11762	8.021147	8.22785	7.9047346	8.024224	8.037353	7.5286994	8.042927	8.21779	7.9692893	7.924241	8.763932	8.705275	8.577569	8.225843	8.081103	8.38053	8.097261	8.1731	8.108375
A_44_P974035	6.956759	6.635762	6.0027604	6.492913	6.8088293	6.613709	6.440035	5.998219	6.2053485	5.3097506	6.584795	6.739364	6.827355	5.849359	6.1974587	7.741901	6.291493	6.2889132	7.2514024	6.3085694	6.8236756	5.9464207	6.9377975	5.845016
A_44_P496396	2.0395126	2.0130394	2.2019238	2.2147696	2.2500367	2.3467066	2.1491692	2.122258	2.9714017	2.0626588	2.4854307	2.0940542	2.6132336	2.107331	2.2964983	2.8116853	2.2351925	2.3288748	2.3526163	2.198463	2.0942416	2.5828383	2.2141323	2.1623137
A_44_P784550	2.040597	2.0160658	2.2046833	2.2174397	2.256529	2.3531578	2.1534956	2.1256	2.983882	2.0650449	2.4891284	2.097196	2.6102922	2.111137	2.2954068	2.8155565	2.2379134	2.3262498	2.361493	2.2013493	2.0949764	2.58961	2.2182305	2.161781
A_44_P334940	4.41668	5.0512094	4.49933	4.775533	4.5046225	4.48623	4.564971	4.4050727	4.297171	5.034004	4.8414297	4.7387457	5.0014677	4.2953587	4.517799	5.0327325	4.4483943	4.8451347	4.7170258	5.042638	4.900991	4.8331904	4.860997	5.0446033
A_44_P394808	4.970055	5.15839	4.9290338	4.9114966	5.392158	5.1165695	5.186276	4.947425	5.110031	4.860781	4.5581417	5.116062	5.285027	4.8458385	4.820966	5.6038756	5.1760387	5.3774405	4.935837	5.2839594	5.3862205	5.196809	5.088831	4.9839916
A_44_P101471	3.94467	4.312002	4.9832325	4.5568314	4.9404225	4.4106364	4.819621	4.6233425	4.849004	4.406713	4.736187	4.279567	5.3348365	4.7632804	5.464945	3.86542	3.8662543	4.7540517	4.3201466	4.999915	4.2239423	4.4277577	4.464456	4.092743
A_44_P439942	7.42207	6.1487045	2.8184721	2.2209492	2.2661805	2.3778377	5.4621644	4.8006234	3.448286	3.6251943	2.6805465	2.2971063	3.3886173	2.2002914	2.6033833	3.9491897	2.24558	2.2935443	3.2352552	5.0170913	5.899951	2.6076698	2.8530874	2.8259363
A_44_P397825	6.678672	5.9294233	6.9912353	5.265793	6.331748	7.424188	7.03343	7.7506676	7.203013	7.80613	5.3046956	6.5466137	6.8907876	7.4713836	6.3803577	2.7918532	2.2471523	2.5697057	7.1591825	8.219594	6.1048665	5.583331	6.1151047	7.4868627
A_43_P11466	13.944758	14.372935	14.47297	14.227262	14.146308	14.366206	14.512194	14.303658	14.413671	14.645527	14.207526	14.311469	14.538858	14.47297	14.455335	14.570435	14.635238	14.638798	14.708203	14.824122	14.122882	14.42809	14.133926	14.528039
A_44_P318364	3.3031647	2.0287304	2.1892598	2.2175791	2.257201	2.3933704	2.1775167	2.8292253	3.239133	2.8034987	2.4819186	2.1016612	2.8217742	2.8649023	2.7519426	2.7584646	3.9284868	2.7546635	2.3745615	2.9553702	2.2115083	2.6073847	2.6512969	2.2578018
A_44_P763162	7.968866	8.537189	7.945498	8.068419	7.983508	7.95608	8.508233	8.073026	8.025855	8.000398	8.024224	7.9705687	7.8839993	7.9451513	7.9755297	8.047857	8.074304	8.135514	8.006192	7.966852	7.992433	7.893558	7.942677	7.817318
A_44_P131499	5.256594	5.9486346	5.511379	5.68509	6.009906	5.3774405	5.9084563	5.4045362	5.520107	5.2156925	5.0483794	5.6118917	5.92135	5.1982126	5.265793	6.4486117	6.060405	6.351021	5.384261	5.6403375	5.3415923	5.450703	5.627747	5.436975
A_44_P339625	2.0368407	2.031835	2.1624262	2.205948	2.2351925	2.3955948	2.1808856	2.1366374	3.0259778	2.0788667	2.4399955	2.0970483	2.3717284	2.125881	2.1376584	2.6901872	2.2458286	2.1741033	2.3590229	2.1874435	2.0795174	2.5916271	2.2026281	2.0771554
A_44_P501623	2.7599554	2.212661	2.9894683	2.1958477	3.5858476	2.6719694	3.0187473	2.7718208	3.017189	2.892997	2.88902	3.3750923	3.926947	3.2728243	3.5801592	3.989785	3.5636299	3.5255315	2.5426655	4.1208797	3.0913126	2.9230053	3.6495953	3.1582718
A_44_P473318	2.4735785	3.078601	2.2606535	2.1813822	2.2107866	3.0672822	3.59536	2.5828383	3.0045397	2.077972	2.3913589	2.0922081	3.7522142	2.1238537	2.092354	4.096241	2.889274	2.383989	3.2355437	3.5106232	2.4171462	2.9119897	2.6191757	2.1831422
A_44_P429066	5.8980813	5.8756585	6.252548	6.1160364	5.858631	6.36157	5.8903537	5.9806366	6.166369	6.390844	6.0226164	6.2019453	6.3715944	6.159581	6.336818	6.074072	6.240743	5.856205	6.2645125	6.4051337	5.9749055	5.994067	6.169504	6.1728525
A_44_P557210	7.0569644	7.112908	6.7821894	6.983953	7.039771	7.2125363	7.2093325	7.1752567	7.3550563	7.2087717	7.301327	7.301327	6.7559867	7.281887	6.937143	7.3619404	7.515336	7.4592867	7.936081	7.1607857	6.7513075	6.9451904	7.154334	7.1308293
A_44_P336584	3.6620882	2.865919	2.9114923	3.7936816	4.089665	3.0469923	3.544368	3.2844977	3.3688784	3.6433287	3.5253077	3.554159	2.7701836	3.589997	2.4008937	4.205145	4.073097	4.9679856	3.041744	3.3611054	4.355906	3.9141238	3.4481058	3.7597795
A_44_P1029408	2.4766483	3.374646	4.192375	2.9268343	2.7690506	3.4147942	3.6284826	3.4491224	2.9185178	3.5565126	3.1496022	3.5544174	4.44283	3.8071008	3.3943102	3.928159	3.9343047	3.5643601	3.716327	4.011094	3.6501	3.041244	2.6570673	3.7228944
A_42_P645923	10.41118	11.898191	10.916362	11.230951	11.927985	10.833227	11.66366	10.949871	11.230951	11.299353	10.16987	11.202852	10.721479	10.757219	11.122621	12.754639	12.764166	12.811541	11.672724	10.646628	11.133068	10.903999	11.3381405	11.133648
A_44_P340582	1.8987218	1.9541016	1.9853102	1.9348891	1.9232035	2.0359375	1.9901804	1.9475919	2.09159	1.9137075	1.9456354	1.9196459	2.0068283	1.9831042	1.9432833	1.999572	2.3616927	1.9114335	2.025094	1.9491746	2.3029304	2.0237675	1.9525754	1.8869351
A_44_P311225	3.5860953	2.2944803	1.9879998	1.943502	3.0672822	2.3895395	2.8374622	1.9522768	3.9326425	3.1203175	3.5247982	2.5024447	2.0170784	2.7835913	3.0765655	2.0115738	2.9578748	3.5178833	3.0029736	1.9567391	4.035816	2.0241022	3.1159024	2.0444567
A_44_P745879	9.490917	10.450177	9.451654	9.528222	10.261997	9.454615	10.838293	9.473729	10.04215	9.72021	9.274807	9.758593	9.590155	8.968585	9.993541	11.01524	11.699815	11.539248	9.841959	9.449963	9.878601	9.546971	10.276782	9.427548
A_44_P561040	6.213363	6.1018963	5.7548337	6.1552005	6.4451933	6.294721	6.0226164	6.391556	6.1687565	5.885251	6.6970162	6.142422	5.849158	5.8116407	6.1583033	5.514861	6.0125647	6.3481603	6.3002763	5.8780847	5.830245	5.916555	6.2484174	5.7186046
A_44_P312053	1.9072782	2.0755177	1.9945227	1.9642016	2.200133	2.0570598	1.9950051	1.965217	2.1449714	1.9300894	1.9705175	1.9273158	2.047764	1.989236	1.9731921	2.0455935	3.2937877	2.196698	2.0185442	1.9740235	1.9268607	2.02521	1.9680594	2.5822892
A_44_P445993	1.9096706	1.9395186	1.9964081	1.9708104	1.946178	2.0613272	1.9957343	1.9689224	2.157536	1.9336286	1.9753788	1.9292051	2.0588717	1.9907861	1.978597	2.0575144	1.9953355	1.9637192	2.0169702	1.9793476	1.9331306	2.0261714	1.971126	1.9159938
A_44_P482346	6.5436535	5.921627	7.6685615	6.87399	6.472603	7.0672617	6.593856	7.3157687	7.4051595	7.7431726	6.6881924	6.766748	7.043415	7.710689	6.864248	4.381544	5.00217	4.8564115	7.6652617	7.965076	6.344117	7.6319227	6.578187	7.6416116
A_44_P758358	2.0843534	2.2386928	2.2531445	1.9820349	2.6447048	2.0700033	2.5215247	1.9742723	2.1869528	2.4499185	1.9854538	1.9314141	2.0795174	2.2209492	1.989127	3.322915	2.1025825	1.9805675	2.0155118	1.989127	3.2472906	2.0281155	1.9764835	1.9256017
A_44_P239634	3.0991642	2.0954459	2.6564436	2.1366374	2.5173707	3.2246208	1.996468	2.4110107	2.2017891	2.6302257	3.1570294	2.103893	2.0889254	3.1461692	2.5378494	2.091426	2.6108465	1.9890693	2.0152197	3.059448	2.9769287	2.0295687	2.719549	2.5974395
A_44_P840829	7.0477533	7.065996	7.273781	7.259125	7.223939	7.265716	7.288062	7.7584424	7.6870613	7.460703	7.836818	6.8967757	6.518109	7.651236	7.5880756	6.766532	7.566455	8.099026	7.396344	6.9504423	6.504198	6.5916123	7.083563	6.7585745
A_44_P419891	11.114601	10.863427	10.809297	10.768383	10.861923	11.071746	10.774976	10.69772	10.786625	10.652798	11.002246	10.993139	10.8121395	10.757793	10.787241	10.902567	10.847955	10.828113	10.719307	10.774435	10.924577	10.847352	11.016461	10.802693
A_44_P541914	8.83101	8.686935	9.361538	9.510417	9.1379385	9.532801	9.225145	9.67548	9.561838	9.432807	9.537266	8.936577	9.196321	9.776086	9.631957	8.709905	8.864218	9.176921	9.44915	9.332274	9.079045	9.10238	9.2066	9.110722
A_44_P180092	1.9225132	1.9147723	2.0050328	2.006963	1.9740235	2.0841916	1.9956297	1.9848452	2.2610517	1.9524183	2.0112817	1.9396901	2.128646	1.9953784	2.0119796	2.142546	2.0076818	2.0281155	2.0173209	2.007791	1.9698267	2.0399501	1.9909973	1.9515768
A_44_P577326	1.9238387	1.91248	2.0575635	2.010588	1.9778761	2.085963	1.9954518	1.9856393	2.2695558	1.9540287	2.0148711	1.9412837	2.1365428	1.9956759	2.014561	2.151778	2.009438	2.034184	2.0189483	2.0104768	1.9728415	2.0432656	2.618196	1.9547848
A_43_P10348	6.428684	6.447107	6.0588417	6.1816583	6.409682	6.703043	6.2818584	6.2829547	6.547673	6.2650957	6.3233232	6.382743	6.3745103	6.3884506	6.3279586	6.332727	6.620517	6.5160427	6.359022	6.538612	6.9744005	6.2886887	6.370532	6.7028165
A_44_P340375	9.325697	9.386528	9.410406	9.678574	9.654794	9.620075	9.646855	9.479981	9.767553	9.609444	9.619225	9.355336	9.347485	9.541021	9.831133	8.643107	9.071578	9.428899	9.799631	9.302443	9.353746	9.229273	9.772905	9.237701
A_44_P359104	8.596711	8.423252	8.219594	8.989784	8.625451	8.399278	8.359187	9.183768	8.368813	8.236376	8.938854	8.220166	7.635	8.785773	8.602722	7.7861333	7.655236	8.585113	8.935932	8.125922	7.4039235	7.7752204	8.329402	7.499125
A_44_P968967	1.9637192	1.9047422	2.0106366	2.0223644	1.9898059	2.0935576	1.9950938	1.9884971	2.3038437	1.9592688	2.0290847	1.9490536	2.1622016	1.9973329	2.0239282	2.1956513	2.0170784	2.059995	2.028338	2.0177417	1.9835604	2.057186	2.0031402	1.9689224
A_44_P456172	6.2122664	6.210633	7.174939	6.569076	6.5381703	7.146853	6.287071	6.5134883	6.7711244	6.8094416	6.4749494	6.488102	7.306787	7.18091	7.0983047	4.7000766	5.858955	5.1737523	6.361752	7.0990067	6.8130527	6.735484	6.6203337	6.733974
A_44_P933805	4.807537	5.3395057	4.9883885	4.9806175	5.057083	5.148859	5.2618866	4.7710032	5.3846583	5.124401	4.2195587	4.985405	5.1334677	5.0374656	4.947425	5.3575287	5.6030407	5.21106	4.723323	5.0198517	5.039938	5.06172	5.099597	4.961734
A_44_P290558	2.4985793	2.3301356	2.0157418	2.0300775	3.1006122	2.4376912	2.3512626	2.7843146	2.3288748	1.9628804	2.0400224	1.9561512	2.1797445	1.9985696	2.7463543	3.366	3.0931258	2.0777788	2.0402837	2.8076189	3.1337545	2.0738087	2.2523105	2.279619
A_44_P299214	11.486129	11.466677	11.433486	11.209632	11.061438	11.23316	11.397188	11.447276	11.109053	11.07913	11.524147	11.362942	11.210438	11.440378	11.237972	11.335395	11.089056	11.481368	11.279558	11.284089	11.003933	11.517635	11.515464	11.19418
A_44_P332026	2.5164964	2.141788	2.97263	2.493753	3.0440578	2.6083057	2.4905462	1.9935542	2.3431096	1.9673079	3.2918267	3.1376038	2.18977	2.5576963	2.9779196	2.24753	3.7228944	3.2635016	2.0481174	3.3169396	3.041744	2.810601	3.0248446	2.807213
A_44_P336664	10.2529	10.37255	10.654518	10.423214	10.444884	10.666101	11.091876	10.712997	10.652798	10.724359	10.564079	10.343453	10.540018	10.645941	10.689362	10.746115	10.721479	11.068339	10.865968	10.961437	10.306697	10.236798	10.458731	10.341485
A_42_P582144	9.911932	9.850114	9.776521	10.076262	10.030246	9.786217	9.889683	10.008439	9.8459635	9.740286	9.894107	9.886759	9.857017	9.812959	9.847694	10.047697	9.972612	10.195079	10.067541	9.810029	9.84409	9.787382	9.89895	9.7387705
A_42_P629721	11.017053	10.954164	10.851782	11.028745	10.983274	11.209632	10.891784	11.054784	10.854724	11.005892	10.776231	10.867767	11.027638	10.943651	11.049985	10.761461	10.839151	10.809297	11.035584	10.960619	11.358824	11.009674	10.898861	11.054784
A_44_P270158	1.9479316	1.9019438	2.0296376	2.0462105	2.019284	2.1125543	2.0029604	1.9989498	2.3795178	1.9700499	2.0745792	1.9726299	2.216875	2.0029604	2.045314	2.2980533	2.0481896	2.1108322	2.0660338	2.040405	2.0029128	2.1120815	2.0269372	2.0003502
A_44_P121547	5.504758	5.3031826	5.303439	5.0172267	5.3746247	5.2730627	4.8164015	4.7493105	5.5258594	5.403337	5.3658476	5.084926	5.190237	5.4423323	5.133954	4.801024	5.625015	5.158892	5.582647	5.2559714	5.5507207	5.1088185	5.1315937	5.251702
A_42_P833045	2.2326565	2.2489886	2.3033173	2.212302	2.1331556	2.2844608	2.0561993	2.056998	2.7953522	2.1420298	2.2068925	2.0508764	2.383989	2.1831422	2.1192312	2.405532	2.1391342	2.394987	2.2446852	2.1313243	2.3151083	2.151778	2.1018178	2.296119
A_44_P798079	7.392284	7.611876	6.9504423	7.264957	7.0889916	7.05174	7.2805724	6.990874	7.16482	7.0026274	6.7430754	7.4441504	7.2681365	7.120517	6.996619	8.011788	7.274018	7.4771266	6.950639	6.87582	7.6796656	7.2929273	7.5116014	6.907663
A_44_P592638	2.5687764	2.9434857	2.7436693	6.34106	3.1905224	3.031586	3.8255317	3.7659473	3.4442785	2.960934	3.1181667	2.0197723	2.5302224	3.4611888	3.185659	2.3570125	2.0654674	2.416096	2.0874746	2.3351908	3.2771666	2.8918633	3.338243	2.1669962
A_44_P1001451	3.0257075	2.2716286	2.2479508	2.0635898	3.140859	3.2932158	2.525812	2.0976179	3.1982193	2.287129	2.7433317	3.003364	2.2586868	2.163736	2.5806448	2.3742592	2.0701847	2.3448324	2.0930343	2.8545954	3.252296	2.1541922	3.3723176	2.6475382
A_44_P1010712	5.525498	5.194033	5.6897764	5.68655	5.948855	5.7485995	5.3918314	6.031595	5.528894	5.581656	5.677334	5.6846304	5.6484194	5.8406854	5.621602	5.6150837	5.882112	6.188512	5.9686146	5.722088	5.449751	5.6645308	5.5998745	5.767848
A_44_P301525	2.1626065	1.9152853	2.6141572	2.8548803	2.2743325	3.5223725	2.017864	2.458419	2.4924693	1.9831042	2.1317368	3.389819	2.756381	2.6135159	2.6490097	2.4091566	2.8583083	2.742086	2.1041036	2.7647767	2.4373882	2.749885	3.0874481	2.5149503
A_44_P134849	4.5092564	5.4563603	4.5036836	4.557293	4.7710032	5.0622315	5.0667996	5.000283	4.9139457	4.7673907	4.3435073	4.489125	4.766135	4.66821	4.6791167	4.2667255	4.78134	3.9764416	4.657136	4.978118	5.0911045	4.891309	4.650347	4.745901
A_42_P524610	9.138879	8.985027	9.104829	9.188351	9.162545	9.337794	9.096748	9.225634	9.14693	9.097919	9.111795	9.1293	9.163284	9.204535	9.218206	8.844403	9.312026	9.237427	9.3757	9.1535845	9.257631	9.179821	9.162545	9.204142
A_44_P149782	12.145537	11.489015	12.808005	11.968083	11.520507	12.289017	11.815848	12.461664	12.361563	12.618422	12.782151	12.221173	12.120199	12.687363	12.666698	11.025714	11.114601	11.518618	11.844247	12.462942	11.411746	12.037465	12.35209	12.0623455
A_44_P517820	4.281494	5.3453526	4.3639617	4.716502	4.663716	4.9692955	5.0353503	4.7699323	5.138543	4.818473	4.242507	4.3872695	4.5563984	4.4739366	4.4106364	4.932094	5.255506	4.6672	4.4311175	4.3116627	5.239469	4.495999	4.6276407	4.452705
A_44_P835769	7.6991706	7.736222	8.01929	8.131828	8.301145	8.241397	8.188933	8.244403	8.046792	7.9201922	8.266581	7.808284	7.487336	7.9545	8.016106	8.501598	8.774255	8.730866	8.26296	7.909633	7.6444945	7.7869864	8.033897	7.9364705
A_43_P13023	6.2527657	6.6881924	6.429104	6.3715944	6.687553	6.572769	6.7114987	6.575826	6.472024	6.14882	5.798412	6.0911107	6.4864902	5.9440455	6.3970013	6.900778	7.350908	7.3976135	6.2101073	6.615743	6.900778	6.2961144	6.679267	6.2996936
A_44_P505025	10.913291	11.837524	10.910005	10.520699	11.581299	10.669655	11.845059	9.999067	10.861343	10.445984	10.11526	11.167766	11.20457	9.591642	10.783904	12.521434	12.974822	12.566758	10.598083	10.818199	11.937336	11.168874	11.482944	11.032945
A_44_P229661	10.504962	10.162984	10.368961	10.475706	10.412585	10.460156	10.177357	10.425488	10.574366	10.276782	10.54531	10.388412	10.418449	10.376804	10.484101	10.108211	10.257322	10.327072	10.303559	10.24748	10.177357	10.294081	10.432777	10.290262
A_44_P372658	1.9940765	3.4320726	2.3288748	5.5012503	2.1051333	2.4112113	3.8093634	2.2000232	2.6239893	2.0065906	2.5987515	2.2857473	2.4074302	2.0561993	2.1429205	2.5712123	2.3085382	2.2130806	2.1891258	2.1000464	2.574362	2.30749	2.1052127	2.7924063
A_43_P15910	6.054277	7.164511	6.3002763	6.4559646	6.4809685	6.761183	7.0271125	6.4435363	6.910767	6.6927156	5.991115	6.4343476	6.3906426	6.268772	6.2590303	7.1065383	6.4483094	6.5701623	6.074844	6.261628	7.02514	6.4336376	6.6330585	6.39199
A_43_P14861	9.393737	8.687913	9.921368	9.634633	9.07582	9.8751335	9.169874	9.597194	10.10878	10.143071	9.8825865	9.703469	9.942277	9.830669	9.537736	7.0468903	7.4536724	7.313794	9.525832	9.7281885	9.233586	9.381887	9.452587	9.687767
A_44_P1020655	5.2364473	5.670467	4.8093915	4.735988	4.986768	5.2075615	5.312551	4.806483	5.0741286	4.869843	4.5046225	5.076795	5.4741416	4.3619595	4.917676	5.5343647	5.066323	4.929302	4.6888165	4.7620697	5.2042894	5.1003246	4.9757533	5.087833
A_44_P106571	4.985242	4.4233475	5.2967677	4.985863	4.762327	4.7065535	5.318077	5.0327325	5.0892463	5.313199	5.529394	4.6020813	4.510198	5.3679895	5.5463896	4.7123613	5.150331	5.373522	5.428829	5.358221	4.267389	5.0765467	5.3793135	4.797986
A_44_P346426	8.980302	8.402654	8.52144	8.866495	8.825244	8.979517	7.8929334	8.413897	8.343434	8.077835	8.928862	8.700235	8.525152	8.42834	8.451782	7.8788404	7.875913	8.087903	8.647528	8.440094	8.695555	8.460358	8.5173645	8.706403
A_44_P313516	5.810841	5.9795914	5.4047246	5.441592	5.745106	5.656654	5.93993	5.7721205	5.489969	5.4006853	5.4568453	5.6440654	5.6030407	5.360377	5.2944894	6.0259533	5.82388	5.841304	5.1472907	5.430248	5.6876984	5.866112	5.9843316	5.434208
A_44_P168049	2.3160994	2.1379461	2.1393158	2.4596472	2.160761	2.929478	3.338243	2.5291798	2.7701836	2.0271258	2.35431	2.435338	2.6872902	2.0664265	3.0207798	3.1219032	2.4281082	2.5987515	2.4931796	2.7535746	3.3175282	2.5865245	3.507341	2.1286116
A_44_P299026	5.6438603	5.3751297	5.5537047	5.6981616	5.889933	5.6911035	5.5154743	5.3753505	5.5370874	5.169497	5.343015	5.729424	5.764756	5.250951	5.5482244	5.8125978	5.5277762	5.785605	5.5772076	5.495516	5.483395	5.7358766	5.833833	5.68919
A_44_P477841	4.823063	5.1675506	4.366784	5.1138906	5.087833	4.704008	4.816627	6.630758	4.756261	4.518735	4.2765617	4.479202	5.279389	4.237538	5.0114536	5.891612	5.4903865	4.888838	4.8292584	3.8843505	5.405189	4.446035	4.961001	4.8873835
A_44_P496848	2.986473	2.9581316	2.6949935	3.2932158	3.3261278	3.2360525	3.8323543	3.7742975	3.8926713	3.4128191	3.4401574	3.2163188	3.947099	2.8594418	3.3673732	3.9523995	3.9473329	2.6256888	3.0007312	3.521404	2.9753182	3.497055	3.5018787	3.5578766
A_44_P333168	6.638005	6.2939754	6.6853824	6.7991085	6.804138	6.709687	6.5077477	6.895889	6.4529305	6.427752	7.015427	6.6825705	6.509825	6.965882	6.711646	11.59179	6.7932754	6.838223	6.818688	6.4041243	6.0923967	6.328953	6.6702824	6.1801195
A_44_P911967	7.324001	7.82943	7.257028	7.706902	7.8661447	7.544802	7.46817	7.320624	7.6059976	7.4771266	7.2163854	7.550246	7.530057	7.3062835	7.5201063	8.093728	7.830274	7.822565	7.6433606	7.21364	7.8484373	7.3728085	7.5394506	7.359224
[truncated: 39,472 more rows]
