# Supplementary material for: Active Compounds Derived from Fuzheng Huayu Formula Protect Hepatic Parenchymal Cells from Apoptosis Based on Network Pharmacology and Transcriptomic Analysis
Source: Molecules. 2019 Jan 18;24(2):338. doi: 10.3390/molecules24020338 (PMC6358846; doi:10.3390/molecules24020338)
Supplement: Supplementary file 1 [file molecules-24-00338-s001.zip › molecules-424611-final-SM/supplementary materials/Supplementary table S1.xlsx]

## Sheet: Supplementary dataset 1
Supplementary table S1. All DEGs of FZHY rats.
id	FoldChange	Log2FoldChange
Gli2	0.432269	-1.21
Mpp2	2.42839	1.28
Cyp2b2	6.27667	2.65
Cdh17	3.68075	1.88
Syn2	2.07053	1.05
Hpgds	0.460094	-1.12
LOC100910054	2.36199	1.24
Cyp2b12	2.82843	1.5
Slc30a2	2.14355	1.1
Tff3	0.346277	-1.53
Chst9	0.444421	-1.17
Cyp2b21	4.78991	2.26
Ugt1a9-ps	0.466516	-1.1
Prlr	0.22688	-2.14
Olr307	2.31338	1.21
Cyp1a1	0.275476	-1.86
Olr773	2.08493	1.06
Btbd11	3.01049	1.59
Akr7a3	2.17347	1.12
Igfbp5	0.411796	-1.28
Sp5	0.45376	-1.14
Zbtb16	4.34694	2.12
Pstk	0.473029	-1.08
Vamp2	2.15846	1.11
Pcolce	0.411796	-1.28
Olr1174	2.17347	1.12
Olr1517	2.39496	1.26
Gpx2	2.01391	1.01
Abcd2	0.426317	-1.23
Fgb	0.384219	-1.38
Gsta2	2.94854	1.56
Adh6	0.496546	-1.01
Chodl	0.287175	-1.8
Elmo1	0.41466	-1.27
Tmem74	2.90795	1.54
Obp3	26.9087	4.75
Fap	0.48971	-1.03
Lrrc4b	0.336808	-1.57
Ap3b2	2.18859	1.13
Plcxd1	2.92817	1.55
Map1b	2.37841	1.25
Paqr5	0.325335	-1.62
Ccl17	0.389582	-1.36
Spon1	0.493116	-1.02
Rps6ka5	2.14355	1.1
Atad2	0.277392	-1.85
Stil	0.309927	-1.69
Kcnip3	0.408951	-1.29
LOC691135	2.11404	1.08
Ankef1	0.463294	-1.11
LOC499469	2.60268	1.38
Tppp	2.49666	1.32
Aatk	0.287175	-1.8
Rassf9	0.316439	-1.66
LOC100912610	22.0087	4.46
Marco	0.353553	-1.5
Dhrs7	23.9176	4.58
LOC102554376	0.346277	-1.53
Dnah2	2.26577	1.18
Ccdc136	0.366021	-1.45
RGD1562101	3.81055	1.93
Vangl2	2.54912	1.35
Tnn	2.28153	1.19
Olr756	0.420448	-1.25
Ugt2b1	2.88786	1.53
Olr1273	0.348686	-1.52
Per3	0.0824692	-3.6
Gjc1	0.482968	-1.05
Ppm1j	3.75809	1.91
LOC100362122	3.07375	1.62
Arhgap28	0.420448	-1.25
Olr786	2.15846	1.11
Bglap	0.269807	-1.89
RGD1306441	0.314253	-1.67
Olr1051	6.9163	2.79
Il7r	0.444421	-1.17
Insig2	2.53151	1.34
RT1-M6-2	2.56685	1.36
Mup4	17.5087	4.13
Bcl2l15	2.23457	1.16
RGD1563159	2.69447	1.43
Ifitm6	2.54912	1.35
Rnase12	0.444421	-1.17
LOC100911353	2.32947	1.22
Mybpc2	2.86791	1.52
LOC102548236	2.65737	1.41
Ly49i2	0.336808	-1.57
LOC102550577	0.314253	-1.67
Pla2g2a	0.476319	-1.07
RGD1564941	2.15846	1.11
Adamtsl3	0.493116	-1.02
Has1	0.273573	-1.87
Pcbd1	2.32947	1.22
Pola2	0.476319	-1.07
Mcm3	0.441351	-1.18
Myh14	2.28153	1.19
Adam18	0.45376	-1.14
Nqo1	2.92817	1.55
Crybb2	0.314253	-1.67
Cyp3a18	4.46915	2.16
Ppfia2	0.45376	-1.14
Snap91	0.269807	-1.89
Olr1002	0.408951	-1.29
Gdf9	2.05623	1.04
Cyp2b15	2.69447	1.43
Stpg1	3.65533	1.87
Olr407	0.460094	-1.12
Wfdc2	0.450625	-1.15
Plekhh1	0.456916	-1.13
Ccno	0.289172	-1.79
Olr168	3.03143	1.6
Lonrf1	2.12874	1.09
Adamts1	0.378929	-1.4
Tfap2a	2.17347	1.12
Cry1	2.77022	1.47
Calml5	3.86375	1.95
RGD1561671	0.389582	-1.36
Nr1h5	0.486327	-1.04
