# Supplementary material for: Active Compounds Derived from Fuzheng Huayu Formula Protect Hepatic Parenchymal Cells from Apoptosis Based on Network Pharmacology and Transcriptomic Analysis
Source: Molecules. 2019 Jan 18;24(2):338. doi: 10.3390/molecules24020338 (PMC6358846; doi:10.3390/molecules24020338)
Supplement: Supplementary file 1 [file molecules-24-00338-s001.zip › molecules-424611-final-SM/supplementary materials/Supplementary table S2.xlsx]

## Sheet: Supplementary dataset 2
Supplementary table S2. All targets of FZHY.
Targets
ADRA1A
CCND1
NR1I3
SCN5A
MAP2
SELE
MMP9
HMOX1
GRIA2
KCNK2
ADCY2
HTR3A
RLBP1
MDM2
CHRM4
CHRM2
INSR
CASP7
BCL2
PGR
XDH
AHR
PTGS2
ICAM1
NFKBIA
CCNA2
PLA2G4A
BCL2L1
GABRG3
GSTP1
HDAC9
NR3C2
DRD2
EGF
MAPK8
TRPV1
ADRA1B
ALOX5
TOP2A
PRKCA
IKBKB
NCOA2
NOS2
IL6
SLC6A3
CACNB1
KCNN3
HSP90B1
LYZ
IL10
MAPK1
MYC
ACHE
GSTM1
PPARG
CHRM3
FOS
OPRM1
NDUFS6
HTR2A
HTR1B
FASN
APP
EDNRA
ADRA1D
NCOA1
IL2
ADRB2
PON1
MMP2
EGFR
lacZ
AKR1C3
AKT1
MMP1
PDE3A
ADH1C
PPP3CA
ADH1B
TYR
Ighg1
DPP4
EDN1
GSTM2
SLC6A2
ADRA2A
CHRM5
PTGS1
cobT
ADRA2B
ADRA2C
CHEK1
CHRNA2
GSK3B
PDE4D
PRKCB
NR1I2
ITGB3
Cyp1a2
TNFRSF1A
TP53
JUN
F10
VEGFA
CYP1B1
CHRM1
HTR2C
cyp3a4
ABCG1
GABRA1
CYP1A1
RXRG
rpsL
MET
prss1
TNF
CALM1
ALDH2
ar
ECE1
ABCA1
NOS3
ERBB2
SELP
GABRE
IFNG
VCAM1
RXRA
SLC6A4
nppb
NDUFA6
BIRC5
OPRD1
HTR1A
NR3C1
rplV
CASP3
DRD5
KCNH2
F7
rpmF
KRT18
COL1A1
NGB
IL17D
IL33
MCAT
TPH2
MMP8
S100A4
MTAP
MYOCD
MECP2
SLC33A1
KDM3A
PCSK7
KLF6
LGALS3
TM6SF2
MIA2
MASP1
TGM2
IL17RA
SPINT2
AREG
SATB1
LOX
KLF2
CTSB
TFR2
PTBP1
MFAP4
IFI27
CD34
TMED7
PSMD10
RNF19A
PDCD4
CNR2
VIPR1
ASCL1
F2RL1
SRRM2
UTS2R
SUGP1
NR1D2
RENBP
ASH1L
AHSA1
STXBP5L
MTOR
TIMP2
CDK4
GLI2
MPP2
PIK3R1
UGT1A1
IL5
FLT1
ACTB
FXN
PLG
TLR3
ERBB3
CTLA4
TYMS
ERBB4
SOX2
CYP19A
AR
