# Supplementary material for: Active Compounds Derived from Fuzheng Huayu Formula Protect Hepatic Parenchymal Cells from Apoptosis Based on Network Pharmacology and Transcriptomic Analysis
Source: Molecules. 2019 Jan 18;24(2):338. doi: 10.3390/molecules24020338 (PMC6358846; doi:10.3390/molecules24020338)
Supplement: Supplementary file 1 [file molecules-24-00338-s001.zip › molecules-424611-final-SM/supplementary materials/Supplementary table S3.xlsx]

## Sheet: Supplementary dataset 3
Supplementary table S3. All direct related genes of DEGs.
Targets
GLI2
MPP2
Cyp2b2
CDH17
SYN2
HPGDS
Cyp2b12
SLC30A2
TFF3
CHST9
Cyp2b21
BCL2
PRLR
LOC103690271
CYP1A1
Olr773
BTBD11
AKR7A3
IGFBP5
SFTPC
ZBTB16
PSTK
VAMP2
PCOLCE
Olr1174
Olr1517
GPX2
ABCD2
FGB
GSTA2
ADH6
CHODL
ELMO1
TMEM74
OBP3
FAP
LRRC4B
AP3B2
PLCXD1
MAP1B
PAQR5
CCL17
SPON1
RPS6KA5
ATAD2
STIL
KCNIP3
LOC691135
ANKEF1
LOC499469
TPPP
AATK
RASSF9
LOC100912610
MARCO
DHRS7
LOC102554376
DNAH2
CCDC136
Adgrv1
VANGL2
TNN
Olr756
Ugt2b1
Olr1273
PER3
GJC1
PPM1J
LOC100362122
ARHGAP28
LOC100909613
BGLAP
RGD1306441
Olr1051
IL7R
INSIG2
RT1-M6-2
Mup4
BCL2L15
RGD1563159
Ifitm6
RNASE12
MCM3
MYBPC2
LOC102548236
Ly49i2
LOC102550577
PLA2G2A
RGD1564941
ADAMTSL3
HAS1
PCBD1
POLA2
MCM3AP
MYH14
ADAM18
NQO1
CRYBB2
Cyp3a18
PPFIA2
SNAP91
Olr1002
GDF9
Cyp2b15
STPG1
Olr407
WFDC2
PLEKHH1
CCNO
Olr168
LONRF1
ADAMTS1
TFAP2A
CRY1
CALML5
RGD1561671
NR1H5
FLT3
SPR
XBP1
PPARG
BIRC7
EGR1
SIRT1
MET
ABCB1
TLR2
HBA1
GNRH1
GGT1
HSPA8
RAG1
TERT
MLL2
RAG2
GBA
IRF1
CRYAB
IFI27
INSR
NGFR
RUNX1
HNF4A
PDGFRB
MYH14
CPT1A
CCL5
STAT6
IL13
MPO
TSC2
DLEC1
HPGD
APOE
HSD11B1
PDCD4
BARD1
LIF
RALBP1
ILK
TNS1
GPAM
SHH
MLH1
REN
FGF7
CPOX
SERPINE1
CEACAM5
NME1
CLU
ACE
MSH2
KRT5
SOCS1
SMAD2
PTCH1
GSTT1
CASP3
BCL2L1
CYP2E1
EPHX1
BAX
MYC
CDKN1A
CYP1B1
CYP2C9
VEGFA
PITX2
GLI1
ANXA5
OFD1
PIK3CB
TGFA
HSPD1
CDK2
IL2
MYCN
BIRC5
CTSK
CAT
GAPDH
CRH
HSPB3
HSPB1
SMAD3
F2
GFAP
SMAD4
SDC1
NAT2
NCAM1
CTSD
VCAM1
CD68
PIK3R1
UGT1A1
IL5
FLT1
ACTB
FXN
PLG
TLR3
ERBB3
CTLA4
TYMS
ERBB4
SOX2
CYP19A1
ABCG2
AURKA
MTOR
TIMP2
NCOA2
CDK4
JUN
EGFR
MAPK8
RXRA
AKT1
MMP9
AR
FOS
PTGS2
TP53
IL10
TNF
MMP1
GSTP1
EGF
IL6
NOS2
NR1I2
NR1I3
CCND1
LYZ
MMP2
HMOX1
ALDH2
AR
GSTM1
ICAM1
PGR
AHR
