# Supplementary material for: Active Compounds Derived from Fuzheng Huayu Formula Protect Hepatic Parenchymal Cells from Apoptosis Based on Network Pharmacology and Transcriptomic Analysis
Source: Molecules. 2019 Jan 18;24(2):338. doi: 10.3390/molecules24020338 (PMC6358846; doi:10.3390/molecules24020338)
Supplement: Supplementary file 1 [file molecules-24-00338-s001.zip › molecules-424611-final-SM/supplementary materials/Supplementary table S4.xlsx]

## Sheet: Supplementary dataset 4
Supplementary table S4. All potential targets of FZHY in anti-ﬁbrotic effects.
Targets
CCND1
NR1I3
MMP9
HMOX1
INSR
BCL2
PGR
AHR
PTGS2
ICAM1
BCL2L1
GSTP1
EGF
MAPK8
NCOA2
NOS2
IL6
LYZ
IL10
MYC
GSTM1
PPARG
FOS
IL2
MMP2
EGFR
AKT1
MMP1
NR1I2
TP53
JUN
VEGFA
CYP1B1
CYP1A1
MET
TNF
ALDH2
VCAM1
RXRA
BIRC5
CASP3
IFI27
PDCD4
MTOR
TIMP2
CDK4
GLI2
MPP2
PIK3R1
UGT1A1
IL5
FLT1
ACTB
FXN
PLG
TLR3
ERBB3
CTLA4
TYMS
ERBB4
SOX2
AR
