# Supplementary material for: Active Compounds Derived from Fuzheng Huayu Formula Protect Hepatic Parenchymal Cells from Apoptosis Based on Network Pharmacology and Transcriptomic Analysis
Source: Molecules. 2019 Jan 18;24(2):338. doi: 10.3390/molecules24020338 (PMC6358846; doi:10.3390/molecules24020338)
Supplement: Supplementary file 1 [file molecules-24-00338-s001.zip › molecules-424611-final-SM/supplementary materials/Supplementary table S5.xlsx]

## Sheet: Supplementary dataset 5
Supplementary table S5. All pathways of potential targets.
Pathway Name	Pathway ID	Pvalue	Pvalue_adjusted	Genes	Count	Pop Hit	List_Total	Background Genes	URL
Pathways in cancer	hsa05200	3.77e-21	6.79e-19	CCND1|1;MMP9|1;BCL2|1;PTGS2|1;BCL2L1|1;GSTP1|1;EGF|1;MAPK8|1;NOS2|1;IL6|1;MYC|1;PPARG|1;FOS|1;MMP2|1;EGFR|1;AKT1|1;MMP1|1;TP53|1;JUN|1;VEGFA|1;MET|1;RXRA|1;BIRC5|1;CASP3|1;MTOR|1;CDK4|1;GLI2|1;AR|1	28	397	55	7057	http://www.kegg.jp/kegg-bin/show_pathway?hsa05200/hsa:595%09pink/hsa:4318%09pink/hsa:596%09pink/hsa:5743%09pink/hsa:598%09pink/hsa:2950%09pink/hsa:1950%09pink/hsa:5599%09pink/hsa:4843%09pink/hsa:3569%09pink/hsa:4609%09pink/hsa:5468%09pink/hsa:2353%09pink/hsa:4313%09pink/hsa:1956%09pink/hsa:207%09pink/hsa:4312%09pink/hsa:7157%09pink/hsa:3725%09pink/hsa:7422%09pink/hsa:4233%09pink/hsa:6256%09pink/h…
Hepatitis B	hsa05161	1.54e-13	1.39e-11	CCND1|1;MMP9|1;BCL2|1;MAPK8|1;IL6|1;MYC|1;FOS|1;AKT1|1;TP53|1;JUN|1;TNF|1;BIRC5|1;CASP3|1;CDK4|1;TLR3|1	15	146	55	7057	http://www.kegg.jp/kegg-bin/show_pathway?hsa05161/hsa:595%09pink/hsa:4318%09pink/hsa:596%09pink/hsa:5599%09pink/hsa:3569%09pink/hsa:4609%09pink/hsa:2353%09pink/hsa:207%09pink/hsa:7157%09pink/hsa:3725%09pink/hsa:7124%09pink/hsa:332%09pink/hsa:836%09pink/hsa:1019%09pink/hsa:7098%09pink
Bladder cancer	hsa05219	3.26e-13	1.91e-11	CCND1|1;MMP9|1;EGF|1;MYC|1;MMP2|1;EGFR|1;MMP1|1;TP53|1;VEGFA|1;CDK4|1	10	41	55	7057	http://www.kegg.jp/kegg-bin/show_pathway?hsa05219/hsa:595%09pink/hsa:4318%09pink/hsa:1950%09pink/hsa:4609%09pink/hsa:4313%09pink/hsa:1956%09pink/hsa:4312%09pink/hsa:7157%09pink/hsa:7422%09pink/hsa:1019%09pink
AGE-RAGE signaling pathway in diabetic complications	hsa04933	4.24e-13	1.91e-11	CCND1|1;BCL2|1;ICAM1|1;MAPK8|1;IL6|1;MMP2|1;AKT1|1;JUN|1;VEGFA|1;TNF|1;VCAM1|1;CASP3|1;CDK4|1	13	101	55	7057	http://www.kegg.jp/kegg-bin/show_pathway?hsa04933/hsa:595%09pink/hsa:596%09pink/hsa:3383%09pink/hsa:5599%09pink/hsa:3569%09pink/hsa:4313%09pink/hsa:207%09pink/hsa:3725%09pink/hsa:7422%09pink/hsa:7124%09pink/hsa:7412%09pink/hsa:836%09pink/hsa:1019%09pink
Proteoglycans in cancer	hsa05205	1.57e-12	5.66e-11	CCND1|1;MMP9|1;MYC|1;MMP2|1;EGFR|1;AKT1|1;TP53|1;VEGFA|1;MET|1;TNF|1;CASP3|1;PDCD4|1;MTOR|1;ACTB|1;ERBB3|1;ERBB4|1	16	205	55	7057	http://www.kegg.jp/kegg-bin/show_pathway?hsa05205/hsa:595%09pink/hsa:4318%09pink/hsa:4609%09pink/hsa:4313%09pink/hsa:1956%09pink/hsa:207%09pink/hsa:7157%09pink/hsa:7422%09pink/hsa:4233%09pink/hsa:7124%09pink/hsa:836%09pink/hsa:27250%09pink/hsa:2475%09pink/hsa:60%09pink/hsa:2065%09pink/hsa:2066%09pink
Colorectal cancer	hsa05210	2.77e-11	8.3e-10	CCND1|1;BCL2|1;MAPK8|1;MYC|1;FOS|1;AKT1|1;TP53|1;JUN|1;BIRC5|1;CASP3|1	10	62	55	7057	http://www.kegg.jp/kegg-bin/show_pathway?hsa05210/hsa:595%09pink/hsa:596%09pink/hsa:5599%09pink/hsa:4609%09pink/hsa:2353%09pink/hsa:207%09pink/hsa:7157%09pink/hsa:3725%09pink/hsa:332%09pink/hsa:836%09pink
HIF-1 signaling pathway	hsa04066	2.61e-10	6.72e-09	HMOX1|1;INSR|1;BCL2|1;EGF|1;NOS2|1;IL6|1;EGFR|1;AKT1|1;VEGFA|1;MTOR|1;FLT1|1	11	103	55	7057	http://www.kegg.jp/kegg-bin/show_pathway?hsa04066/hsa:3162%09pink/hsa:3643%09pink/hsa:596%09pink/hsa:1950%09pink/hsa:4843%09pink/hsa:3569%09pink/hsa:1956%09pink/hsa:207%09pink/hsa:7422%09pink/hsa:2475%09pink/hsa:2321%09pink
PI3K-Akt signaling pathway	hsa04151	3.83e-10	8.62e-09	CCND1|1;INSR|1;BCL2|1;BCL2L1|1;EGF|1;IL6|1;MYC|1;IL2|1;EGFR|1;AKT1|1;TP53|1;VEGFA|1;MET|1;RXRA|1;MTOR|1;CDK4|1;FLT1|1	17	342	55	7057	http://www.kegg.jp/kegg-bin/show_pathway?hsa04151/hsa:595%09pink/hsa:3643%09pink/hsa:596%09pink/hsa:598%09pink/hsa:1950%09pink/hsa:3569%09pink/hsa:4609%09pink/hsa:3558%09pink/hsa:1956%09pink/hsa:207%09pink/hsa:7157%09pink/hsa:7422%09pink/hsa:4233%09pink/hsa:6256%09pink/hsa:2475%09pink/hsa:1019%09pink/hsa:2321%09pink
TNF signaling pathway	hsa04668	5.36e-10	1.07e-08	MMP9|1;PTGS2|1;ICAM1|1;MAPK8|1;IL6|1;FOS|1;AKT1|1;JUN|1;TNF|1;VCAM1|1;CASP3|1	11	110	55	7057	http://www.kegg.jp/kegg-bin/show_pathway?hsa04668/hsa:4318%09pink/hsa:5743%09pink/hsa:3383%09pink/hsa:5599%09pink/hsa:3569%09pink/hsa:2353%09pink/hsa:207%09pink/hsa:3725%09pink/hsa:7124%09pink/hsa:7412%09pink/hsa:836%09pink
Small cell lung cancer	hsa05222	7.92e-10	1.43e-08	CCND1|1;BCL2|1;PTGS2|1;BCL2L1|1;NOS2|1;MYC|1;AKT1|1;TP53|1;RXRA|1;CDK4|1	10	86	55	7057	http://www.kegg.jp/kegg-bin/show_pathway?hsa05222/hsa:595%09pink/hsa:596%09pink/hsa:5743%09pink/hsa:598%09pink/hsa:4843%09pink/hsa:4609%09pink/hsa:207%09pink/hsa:7157%09pink/hsa:6256%09pink/hsa:1019%09pink
Pancreatic cancer	hsa05212	1.41e-09	2.31e-08	CCND1|1;BCL2L1|1;EGF|1;MAPK8|1;EGFR|1;AKT1|1;TP53|1;VEGFA|1;CDK4|1	9	66	55	7057	http://www.kegg.jp/kegg-bin/show_pathway?hsa05212/hsa:595%09pink/hsa:598%09pink/hsa:1950%09pink/hsa:5599%09pink/hsa:1956%09pink/hsa:207%09pink/hsa:7157%09pink/hsa:7422%09pink/hsa:1019%09pink
MicroRNAs in cancer	hsa05206	4.2e-09	6.3e-08	CCND1|1;MMP9|1;HMOX1|1;BCL2|1;PTGS2|1;MYC|1;EGFR|1;TP53|1;VEGFA|1;CYP1B1|1;MET|1;CASP3|1;PDCD4|1;MTOR|1;ERBB3|1	15	297	55	7057	http://www.kegg.jp/kegg-bin/show_pathway?hsa05206/hsa:595%09pink/hsa:4318%09pink/hsa:3162%09pink/hsa:596%09pink/hsa:5743%09pink/hsa:4609%09pink/hsa:1956%09pink/hsa:7157%09pink/hsa:7422%09pink/hsa:1545%09pink/hsa:4233%09pink/hsa:836%09pink/hsa:27250%09pink/hsa:2475%09pink/hsa:2065%09pink
HTLV-I infection	hsa05166	6.42e-09	8.88e-08	CCND1|1;ICAM1|1;BCL2L1|1;MAPK8|1;IL6|1;MYC|1;FOS|1;IL2|1;AKT1|1;TP53|1;JUN|1;TNF|1;VCAM1|1;CDK4|1	14	259	55	7057	http://www.kegg.jp/kegg-bin/show_pathway?hsa05166/hsa:595%09pink/hsa:3383%09pink/hsa:598%09pink/hsa:5599%09pink/hsa:3569%09pink/hsa:4609%09pink/hsa:2353%09pink/hsa:3558%09pink/hsa:207%09pink/hsa:7157%09pink/hsa:3725%09pink/hsa:7124%09pink/hsa:7412%09pink/hsa:1019%09pink
Apoptosis	hsa04210	7.17e-09	9.22e-08	BCL2|1;BCL2L1|1;MAPK8|1;FOS|1;AKT1|1;TP53|1;JUN|1;TNF|1;BIRC5|1;CASP3|1;ACTB|1	11	140	55	7057	http://www.kegg.jp/kegg-bin/show_pathway?hsa04210/hsa:596%09pink/hsa:598%09pink/hsa:5599%09pink/hsa:2353%09pink/hsa:207%09pink/hsa:7157%09pink/hsa:3725%09pink/hsa:7124%09pink/hsa:332%09pink/hsa:836%09pink/hsa:60%09pink
ErbB signaling pathway	hsa04012	1.91e-08	2.3e-07	EGF|1;MAPK8|1;MYC|1;EGFR|1;AKT1|1;JUN|1;MTOR|1;ERBB3|1;ERBB4|1	9	88	55	7057	http://www.kegg.jp/kegg-bin/show_pathway?hsa04012/hsa:1950%09pink/hsa:5599%09pink/hsa:4609%09pink/hsa:1956%09pink/hsa:207%09pink/hsa:3725%09pink/hsa:2475%09pink/hsa:2065%09pink/hsa:2066%09pink
Prostate cancer	hsa05215	2.12e-08	2.38e-07	CCND1|1;BCL2|1;GSTP1|1;EGF|1;EGFR|1;AKT1|1;TP53|1;MTOR|1;AR|1	9	89	55	7057	http://www.kegg.jp/kegg-bin/show_pathway?hsa05215/hsa:595%09pink/hsa:596%09pink/hsa:2950%09pink/hsa:1950%09pink/hsa:1956%09pink/hsa:207%09pink/hsa:7157%09pink/hsa:2475%09pink/hsa:367%09pink
Rheumatoid arthritis	hsa05323	2.58e-08	2.73e-07	ICAM1|1;IL6|1;FOS|1;MMP1|1;JUN|1;VEGFA|1;TNF|1;FLT1|1;CTLA4|1	9	91	55	7057	http://www.kegg.jp/kegg-bin/show_pathway?hsa05323/hsa:3383%09pink/hsa:3569%09pink/hsa:2353%09pink/hsa:4312%09pink/hsa:3725%09pink/hsa:7422%09pink/hsa:7124%09pink/hsa:2321%09pink/hsa:1493%09pink
Chagas disease (American trypanosomiasis)	hsa05142	8.37e-08	8.19e-07	MAPK8|1;NOS2|1;IL6|1;IL10|1;FOS|1;IL2|1;AKT1|1;JUN|1;TNF|1	9	104	55	7057	http://www.kegg.jp/kegg-bin/show_pathway?hsa05142/hsa:5599%09pink/hsa:4843%09pink/hsa:3569%09pink/hsa:3586%09pink/hsa:2353%09pink/hsa:3558%09pink/hsa:207%09pink/hsa:3725%09pink/hsa:7124%09pink
Pertussis	hsa05133	9.07e-08	8.19e-07	MAPK8|1;NOS2|1;IL6|1;IL10|1;FOS|1;JUN|1;TNF|1;CASP3|1	8	75	55	7057	http://www.kegg.jp/kegg-bin/show_pathway?hsa05133/hsa:5599%09pink/hsa:4843%09pink/hsa:3569%09pink/hsa:3586%09pink/hsa:2353%09pink/hsa:3725%09pink/hsa:7124%09pink/hsa:836%09pink
T cell receptor signaling pathway	hsa04660	9.1e-08	8.19e-07	IL10|1;FOS|1;IL2|1;AKT1|1;JUN|1;TNF|1;CDK4|1;IL5|1;CTLA4|1	9	105	55	7057	http://www.kegg.jp/kegg-bin/show_pathway?hsa04660/hsa:3586%09pink/hsa:2353%09pink/hsa:3558%09pink/hsa:207%09pink/hsa:3725%09pink/hsa:7124%09pink/hsa:1019%09pink/hsa:3567%09pink/hsa:1493%09pink
Non-small cell lung cancer	hsa05223	2.04e-07	1.75e-06	CCND1|1;EGF|1;EGFR|1;AKT1|1;TP53|1;RXRA|1;CDK4|1	7	56	55	7057	http://www.kegg.jp/kegg-bin/show_pathway?hsa05223/hsa:595%09pink/hsa:1950%09pink/hsa:1956%09pink/hsa:207%09pink/hsa:7157%09pink/hsa:6256%09pink/hsa:1019%09pink
Jak-STAT signaling pathway	hsa04630	2.93e-07	2.4e-06	CCND1|1;BCL2|1;BCL2L1|1;IL6|1;IL10|1;MYC|1;IL2|1;AKT1|1;MTOR|1;IL5|1	10	158	55	7057	http://www.kegg.jp/kegg-bin/show_pathway?hsa04630/hsa:595%09pink/hsa:596%09pink/hsa:598%09pink/hsa:3569%09pink/hsa:3586%09pink/hsa:4609%09pink/hsa:3558%09pink/hsa:207%09pink/hsa:2475%09pink/hsa:3567%09pink
Focal adhesion	hsa04510	3.36e-07	2.63e-06	CCND1|1;BCL2|1;EGF|1;MAPK8|1;EGFR|1;AKT1|1;JUN|1;VEGFA|1;MET|1;FLT1|1;ACTB|1	11	203	55	7057	http://www.kegg.jp/kegg-bin/show_pathway?hsa04510/hsa:595%09pink/hsa:596%09pink/hsa:1950%09pink/hsa:5599%09pink/hsa:1956%09pink/hsa:207%09pink/hsa:3725%09pink/hsa:7422%09pink/hsa:4233%09pink/hsa:2321%09pink/hsa:60%09pink
Glioma	hsa05214	5.79e-07	4.34e-06	CCND1|1;EGF|1;EGFR|1;AKT1|1;TP53|1;MTOR|1;CDK4|1	7	65	55	7057	http://www.kegg.jp/kegg-bin/show_pathway?hsa05214/hsa:595%09pink/hsa:1950%09pink/hsa:1956%09pink/hsa:207%09pink/hsa:7157%09pink/hsa:2475%09pink/hsa:1019%09pink
Melanoma	hsa05218	1.07e-06	7.68e-06	CCND1|1;EGF|1;EGFR|1;AKT1|1;TP53|1;MET|1;CDK4|1	7	71	55	7057	http://www.kegg.jp/kegg-bin/show_pathway?hsa05218/hsa:595%09pink/hsa:1950%09pink/hsa:1956%09pink/hsa:207%09pink/hsa:7157%09pink/hsa:4233%09pink/hsa:1019%09pink
Malaria	hsa05144	1.83e-06	1.27e-05	ICAM1|1;IL6|1;IL10|1;MET|1;TNF|1;VCAM1|1	6	49	55	7057	http://www.kegg.jp/kegg-bin/show_pathway?hsa05144/hsa:3383%09pink/hsa:3569%09pink/hsa:3586%09pink/hsa:4233%09pink/hsa:7124%09pink/hsa:7412%09pink
Thyroid cancer	hsa05216	2.46e-06	1.64e-05	CCND1|1;MYC|1;PPARG|1;TP53|1;RXRA|1	5	29	55	7057	http://www.kegg.jp/kegg-bin/show_pathway?hsa05216/hsa:595%09pink/hsa:4609%09pink/hsa:5468%09pink/hsa:7157%09pink/hsa:6256%09pink
Endometrial cancer	hsa05213	2.62e-06	1.68e-05	CCND1|1;EGF|1;MYC|1;EGFR|1;AKT1|1;TP53|1	6	52	55	7057	http://www.kegg.jp/kegg-bin/show_pathway?hsa05213/hsa:595%09pink/hsa:1950%09pink/hsa:4609%09pink/hsa:1956%09pink/hsa:207%09pink/hsa:7157%09pink
Thyroid hormone signaling pathway	hsa04919	3.04e-06	1.89e-05	CCND1|1;NCOA2|1;MYC|1;AKT1|1;TP53|1;RXRA|1;MTOR|1;ACTB|1	8	118	55	7057	http://www.kegg.jp/kegg-bin/show_pathway?hsa04919/hsa:595%09pink/hsa:10499%09pink/hsa:4609%09pink/hsa:207%09pink/hsa:7157%09pink/hsa:6256%09pink/hsa:2475%09pink/hsa:60%09pink
Toxoplasmosis	hsa05145	3.24e-06	1.95e-05	BCL2|1;BCL2L1|1;MAPK8|1;NOS2|1;IL10|1;AKT1|1;TNF|1;CASP3|1	8	119	55	7057	http://www.kegg.jp/kegg-bin/show_pathway?hsa05145/hsa:596%09pink/hsa:598%09pink/hsa:5599%09pink/hsa:4843%09pink/hsa:3586%09pink/hsa:207%09pink/hsa:7124%09pink/hsa:836%09pink
Apoptosis - multiple species	hsa04215	4.8e-06	2.79e-05	BCL2|1;BCL2L1|1;MAPK8|1;BIRC5|1;CASP3|1	5	33	55	7057	http://www.kegg.jp/kegg-bin/show_pathway?hsa04215/hsa:596%09pink/hsa:598%09pink/hsa:5599%09pink/hsa:332%09pink/hsa:836%09pink
African trypanosomiasis	hsa05143	6.49e-06	3.65e-05	ICAM1|1;IL6|1;IL10|1;TNF|1;VCAM1|1	5	35	55	7057	http://www.kegg.jp/kegg-bin/show_pathway?hsa05143/hsa:3383%09pink/hsa:3569%09pink/hsa:3586%09pink/hsa:7124%09pink/hsa:7412%09pink
Influenza A	hsa05164	7.21e-06	3.93e-05	ICAM1|1;MAPK8|1;IL6|1;AKT1|1;JUN|1;TNF|1;ACTB|1;PLG|1;TLR3|1	9	176	55	7057	http://www.kegg.jp/kegg-bin/show_pathway?hsa05164/hsa:3383%09pink/hsa:5599%09pink/hsa:3569%09pink/hsa:207%09pink/hsa:3725%09pink/hsa:7124%09pink/hsa:60%09pink/hsa:5340%09pink/hsa:7098%09pink
Hepatitis C	hsa05160	7.45e-06	3.94e-05	EGF|1;MAPK8|1;EGFR|1;AKT1|1;TP53|1;TNF|1;RXRA|1;TLR3|1	8	133	55	7057	http://www.kegg.jp/kegg-bin/show_pathway?hsa05160/hsa:1950%09pink/hsa:5599%09pink/hsa:1956%09pink/hsa:207%09pink/hsa:7157%09pink/hsa:7124%09pink/hsa:6256%09pink/hsa:7098%09pink
FoxO signaling pathway	hsa04068	7.88e-06	4.05e-05	CCND1|1;INSR|1;EGF|1;MAPK8|1;IL6|1;IL10|1;EGFR|1;AKT1|1	8	134	55	7057	http://www.kegg.jp/kegg-bin/show_pathway?hsa04068/hsa:595%09pink/hsa:3643%09pink/hsa:1950%09pink/hsa:5599%09pink/hsa:3569%09pink/hsa:3586%09pink/hsa:1956%09pink/hsa:207%09pink
Transcriptional misregulation in cancer	hsa05202	8.65e-06	4.33e-05	MMP9|1;BCL2L1|1;IL6|1;MYC|1;PPARG|1;TP53|1;MET|1;RXRA|1;FLT1|1	9	180	55	7057	http://www.kegg.jp/kegg-bin/show_pathway?hsa05202/hsa:4318%09pink/hsa:598%09pink/hsa:3569%09pink/hsa:4609%09pink/hsa:5468%09pink/hsa:7157%09pink/hsa:4233%09pink/hsa:6256%09pink/hsa:2321%09pink
Inflammatory bowel disease (IBD)	hsa05321	1.08e-05	5.23e-05	IL6|1;IL10|1;IL2|1;JUN|1;TNF|1;IL5|1	6	66	55	7057	http://www.kegg.jp/kegg-bin/show_pathway?hsa05321/hsa:3569%09pink/hsa:3586%09pink/hsa:3558%09pink/hsa:3725%09pink/hsa:7124%09pink/hsa:3567%09pink
Choline metabolism in cancer	hsa05231	1.15e-05	5.42e-05	EGF|1;MAPK8|1;FOS|1;EGFR|1;AKT1|1;JUN|1;MTOR|1	7	101	55	7057	http://www.kegg.jp/kegg-bin/show_pathway?hsa05231/hsa:1950%09pink/hsa:5599%09pink/hsa:2353%09pink/hsa:1956%09pink/hsa:207%09pink/hsa:3725%09pink/hsa:2475%09pink
Central carbon metabolism in cancer	hsa05230	1.17e-05	5.42e-05	MYC|1;EGFR|1;AKT1|1;TP53|1;MET|1;MTOR|1	6	67	55	7057	http://www.kegg.jp/kegg-bin/show_pathway?hsa05230/hsa:4609%09pink/hsa:1956%09pink/hsa:207%09pink/hsa:7157%09pink/hsa:4233%09pink/hsa:2475%09pink
Toll-like receptor signaling pathway	hsa04620	1.59e-05	7.14e-05	MAPK8|1;IL6|1;FOS|1;AKT1|1;JUN|1;TNF|1;TLR3|1	7	106	55	7057	http://www.kegg.jp/kegg-bin/show_pathway?hsa04620/hsa:5599%09pink/hsa:3569%09pink/hsa:2353%09pink/hsa:207%09pink/hsa:3725%09pink/hsa:7124%09pink/hsa:7098%09pink
Non-alcoholic fatty liver disease (NAFLD)	hsa04932	1.9e-05	8.28e-05	INSR|1;MAPK8|1;IL6|1;AKT1|1;JUN|1;TNF|1;RXRA|1;CASP3|1	8	151	55	7057	http://www.kegg.jp/kegg-bin/show_pathway?hsa04932/hsa:3643%09pink/hsa:5599%09pink/hsa:3569%09pink/hsa:207%09pink/hsa:3725%09pink/hsa:7124%09pink/hsa:6256%09pink/hsa:836%09pink
Chronic myeloid leukemia	hsa05220	1.93e-05	8.28e-05	CCND1|1;BCL2L1|1;MYC|1;AKT1|1;TP53|1;CDK4|1	6	73	55	7057	http://www.kegg.jp/kegg-bin/show_pathway?hsa05220/hsa:595%09pink/hsa:598%09pink/hsa:4609%09pink/hsa:207%09pink/hsa:7157%09pink/hsa:1019%09pink
Leishmaniasis	hsa05140	2.09e-05	8.75e-05	PTGS2|1;NOS2|1;IL10|1;FOS|1;JUN|1;TNF|1	6	74	55	7057	http://www.kegg.jp/kegg-bin/show_pathway?hsa05140/hsa:5743%09pink/hsa:4843%09pink/hsa:3586%09pink/hsa:2353%09pink/hsa:3725%09pink/hsa:7124%09pink
MAPK signaling pathway	hsa04010	2.21e-05	9.06e-05	EGF|1;MAPK8|1;MYC|1;FOS|1;EGFR|1;AKT1|1;TP53|1;JUN|1;TNF|1;CASP3|1	10	255	55	7057	http://www.kegg.jp/kegg-bin/show_pathway?hsa04010/hsa:1950%09pink/hsa:5599%09pink/hsa:4609%09pink/hsa:2353%09pink/hsa:1956%09pink/hsa:207%09pink/hsa:7157%09pink/hsa:3725%09pink/hsa:7124%09pink/hsa:836%09pink
Cytokine-cytokine receptor interaction	hsa04060	3.09e-05	0.000123	EGF|1;IL6|1;IL10|1;IL2|1;EGFR|1;VEGFA|1;MET|1;TNF|1;IL5|1;FLT1|1	10	265	55	7057	http://www.kegg.jp/kegg-bin/show_pathway?hsa04060/hsa:1950%09pink/hsa:3569%09pink/hsa:3586%09pink/hsa:3558%09pink/hsa:1956%09pink/hsa:7422%09pink/hsa:4233%09pink/hsa:7124%09pink/hsa:3567%09pink/hsa:2321%09pink
Chemical carcinogenesis	hsa05204	3.77e-05	0.000147	PTGS2|1;GSTP1|1;GSTM1|1;CYP1B1|1;CYP1A1|1;UGT1A1|1	6	82	55	7057	http://www.kegg.jp/kegg-bin/show_pathway?hsa05204/hsa:5743%09pink/hsa:2950%09pink/hsa:2944%09pink/hsa:1545%09pink/hsa:1543%09pink/hsa:54658%09pink
Amyotrophic lateral sclerosis (ALS)	hsa05014	4.27e-05	0.000164	BCL2|1;BCL2L1|1;TP53|1;TNF|1;CASP3|1	5	51	55	7057	http://www.kegg.jp/kegg-bin/show_pathway?hsa05014/hsa:596%09pink/hsa:598%09pink/hsa:7157%09pink/hsa:7124%09pink/hsa:836%09pink
Salmonella infection	hsa05132	4.94e-05	0.000185	MAPK8|1;NOS2|1;IL6|1;FOS|1;JUN|1;ACTB|1	6	86	55	7057	http://www.kegg.jp/kegg-bin/show_pathway?hsa05132/hsa:5599%09pink/hsa:4843%09pink/hsa:3569%09pink/hsa:2353%09pink/hsa:3725%09pink/hsa:60%09pink
Ras signaling pathway	hsa04014	5.7e-05	0.000209	INSR|1;BCL2L1|1;EGF|1;MAPK8|1;EGFR|1;AKT1|1;VEGFA|1;MET|1;FLT1|1	9	228	55	7057	http://www.kegg.jp/kegg-bin/show_pathway?hsa04014/hsa:3643%09pink/hsa:598%09pink/hsa:1950%09pink/hsa:5599%09pink/hsa:1956%09pink/hsa:207%09pink/hsa:7422%09pink/hsa:4233%09pink/hsa:2321%09pink
Tuberculosis	hsa05152	6.44e-05	0.000232	BCL2|1;MAPK8|1;NOS2|1;IL6|1;IL10|1;AKT1|1;TNF|1;CASP3|1	8	179	55	7057	http://www.kegg.jp/kegg-bin/show_pathway?hsa05152/hsa:596%09pink/hsa:5599%09pink/hsa:4843%09pink/hsa:3569%09pink/hsa:3586%09pink/hsa:207%09pink/hsa:7124%09pink/hsa:836%09pink
NF-kappa B signaling pathway	hsa04064	7.68e-05	0.000271	BCL2|1;PTGS2|1;ICAM1|1;BCL2L1|1;TNF|1;VCAM1|1	6	93	55	7057	http://www.kegg.jp/kegg-bin/show_pathway?hsa04064/hsa:596%09pink/hsa:5743%09pink/hsa:3383%09pink/hsa:598%09pink/hsa:7124%09pink/hsa:7412%09pink
Herpes simplex infection	hsa05168	8.45e-05	0.000292	MAPK8|1;IL6|1;FOS|1;TP53|1;JUN|1;TNF|1;CASP3|1;TLR3|1	8	186	55	7057	http://www.kegg.jp/kegg-bin/show_pathway?hsa05168/hsa:5599%09pink/hsa:3569%09pink/hsa:2353%09pink/hsa:7157%09pink/hsa:3725%09pink/hsa:7124%09pink/hsa:836%09pink/hsa:7098%09pink
Estrogen signaling pathway	hsa04915	0.000109	0.00037	MMP9|1;FOS|1;MMP2|1;EGFR|1;AKT1|1;JUN|1	6	99	55	7057	http://www.kegg.jp/kegg-bin/show_pathway?hsa04915/hsa:4318%09pink/hsa:2353%09pink/hsa:4313%09pink/hsa:1956%09pink/hsa:207%09pink/hsa:3725%09pink
Epstein-Barr virus infection	hsa05169	0.000161	0.000536	BCL2|1;ICAM1|1;MAPK8|1;IL10|1;MYC|1;AKT1|1;TP53|1;JUN|1	8	204	55	7057	http://www.kegg.jp/kegg-bin/show_pathway?hsa05169/hsa:596%09pink/hsa:3383%09pink/hsa:5599%09pink/hsa:3586%09pink/hsa:4609%09pink/hsa:207%09pink/hsa:7157%09pink/hsa:3725%09pink
Epithelial cell signaling in Helicobacter pylori infection	hsa05120	0.000172	0.000561	MAPK8|1;EGFR|1;JUN|1;MET|1;CASP3|1	5	68	55	7057	http://www.kegg.jp/kegg-bin/show_pathway?hsa05120/hsa:5599%09pink/hsa:1956%09pink/hsa:3725%09pink/hsa:4233%09pink/hsa:836%09pink
Insulin resistance	hsa04931	0.000185	0.000596	INSR|1;MAPK8|1;IL6|1;AKT1|1;TNF|1;MTOR|1	6	109	55	7057	http://www.kegg.jp/kegg-bin/show_pathway?hsa04931/hsa:3643%09pink/hsa:5599%09pink/hsa:3569%09pink/hsa:207%09pink/hsa:7124%09pink/hsa:2475%09pink
Adipocytokine signaling pathway	hsa04920	0.000197	0.000621	MAPK8|1;AKT1|1;TNF|1;RXRA|1;MTOR|1	5	70	55	7057	http://www.kegg.jp/kegg-bin/show_pathway?hsa04920/hsa:5599%09pink/hsa:207%09pink/hsa:7124%09pink/hsa:6256%09pink/hsa:2475%09pink
Rap1 signaling pathway	hsa04015	0.000203	0.00063	INSR|1;EGF|1;EGFR|1;AKT1|1;VEGFA|1;MET|1;FLT1|1;ACTB|1	8	211	55	7057	http://www.kegg.jp/kegg-bin/show_pathway?hsa04015/hsa:3643%09pink/hsa:1950%09pink/hsa:1956%09pink/hsa:207%09pink/hsa:7422%09pink/hsa:4233%09pink/hsa:2321%09pink/hsa:60%09pink
Allograft rejection	hsa05330	0.000222	0.000677	IL10|1;IL2|1;TNF|1;IL5|1	4	39	55	7057	http://www.kegg.jp/kegg-bin/show_pathway?hsa05330/hsa:3586%09pink/hsa:3558%09pink/hsa:7124%09pink/hsa:3567%09pink
Metabolism of xenobiotics by cytochrome P450	hsa00980	0.00024	0.00072	GSTP1|1;GSTM1|1;CYP1B1|1;CYP1A1|1;UGT1A1|1	5	73	55	7057	http://www.kegg.jp/kegg-bin/show_pathway?hsa00980/hsa:2950%09pink/hsa:2944%09pink/hsa:1545%09pink/hsa:1543%09pink/hsa:54658%09pink
Type II diabetes mellitus	hsa04930	0.000498	0.00147	INSR|1;MAPK8|1;TNF|1;MTOR|1	4	48	55	7057	http://www.kegg.jp/kegg-bin/show_pathway?hsa04930/hsa:3643%09pink/hsa:5599%09pink/hsa:7124%09pink/hsa:2475%09pink
Osteoclast differentiation	hsa04380	0.000523	0.00152	MAPK8|1;PPARG|1;FOS|1;AKT1|1;JUN|1;TNF|1	6	132	55	7057	http://www.kegg.jp/kegg-bin/show_pathway?hsa04380/hsa:5599%09pink/hsa:5468%09pink/hsa:2353%09pink/hsa:207%09pink/hsa:3725%09pink/hsa:7124%09pink
Intestinal immune network for IgA production	hsa04672	0.000583	0.00164	IL6|1;IL10|1;IL2|1;IL5|1	4	50	55	7057	http://www.kegg.jp/kegg-bin/show_pathway?hsa04672/hsa:3569%09pink/hsa:3586%09pink/hsa:3558%09pink/hsa:3567%09pink
Ovarian steroidogenesis	hsa04913	0.000583	0.00164	INSR|1;PTGS2|1;CYP1B1|1;CYP1A1|1	4	50	55	7057	http://www.kegg.jp/kegg-bin/show_pathway?hsa04913/hsa:3643%09pink/hsa:5743%09pink/hsa:1545%09pink/hsa:1543%09pink
Measles	hsa05162	0.000612	0.0017	CCND1|1;IL6|1;IL2|1;AKT1|1;TP53|1;CDK4|1	6	136	55	7057	http://www.kegg.jp/kegg-bin/show_pathway?hsa05162/hsa:595%09pink/hsa:3569%09pink/hsa:3558%09pink/hsa:207%09pink/hsa:7157%09pink/hsa:1019%09pink
Longevity regulating pathway	hsa04211	0.000775	0.0021	INSR|1;PPARG|1;AKT1|1;TP53|1;MTOR|1	5	94	55	7057	http://www.kegg.jp/kegg-bin/show_pathway?hsa04211/hsa:3643%09pink/hsa:5468%09pink/hsa:207%09pink/hsa:7157%09pink/hsa:2475%09pink
Autoimmune thyroid disease	hsa05320	0.000782	0.0021	IL10|1;IL2|1;IL5|1;CTLA4|1	4	54	55	7057	http://www.kegg.jp/kegg-bin/show_pathway?hsa05320/hsa:3586%09pink/hsa:3558%09pink/hsa:3567%09pink/hsa:1493%09pink
Acute myeloid leukemia	hsa05221	0.00096	0.00254	CCND1|1;MYC|1;AKT1|1;MTOR|1	4	57	55	7057	http://www.kegg.jp/kegg-bin/show_pathway?hsa05221/hsa:595%09pink/hsa:4609%09pink/hsa:207%09pink/hsa:2475%09pink
Amoebiasis	hsa05146	0.00103	0.00268	NOS2|1;IL6|1;IL10|1;TNF|1;CASP3|1	5	100	55	7057	http://www.kegg.jp/kegg-bin/show_pathway?hsa05146/hsa:4843%09pink/hsa:3569%09pink/hsa:3586%09pink/hsa:7124%09pink/hsa:836%09pink
mTOR signaling pathway	hsa04150	0.00117	0.00294	AKT1|1;VEGFA|1;TNF|1;MTOR|1	4	60	55	7057	http://www.kegg.jp/kegg-bin/show_pathway?hsa04150/hsa:207%09pink/hsa:7422%09pink/hsa:7124%09pink/hsa:2475%09pink
Viral myocarditis	hsa05416	0.00117	0.00294	CCND1|1;ICAM1|1;CASP3|1;ACTB|1	4	60	55	7057	http://www.kegg.jp/kegg-bin/show_pathway?hsa05416/hsa:595%09pink/hsa:3383%09pink/hsa:836%09pink/hsa:60%09pink
Hippo signaling pathway	hsa04390	0.00118	0.00294	CCND1|1;MYC|1;BIRC5|1;GLI2|1;ACTB|1;SOX2|1	6	154	55	7057	http://www.kegg.jp/kegg-bin/show_pathway?hsa04390/hsa:595%09pink/hsa:4609%09pink/hsa:332%09pink/hsa:2736%09pink/hsa:60%09pink/hsa:6657%09pink
Oxytocin signaling pathway	hsa04921	0.00134	0.00331	CCND1|1;PTGS2|1;FOS|1;EGFR|1;JUN|1;ACTB|1	6	158	55	7057	http://www.kegg.jp/kegg-bin/show_pathway?hsa04921/hsa:595%09pink/hsa:5743%09pink/hsa:2353%09pink/hsa:1956%09pink/hsa:3725%09pink/hsa:60%09pink
Renal cell carcinoma	hsa05211	0.00176	0.00428	AKT1|1;JUN|1;VEGFA|1;MET|1	4	67	55	7057	http://www.kegg.jp/kegg-bin/show_pathway?hsa05211/hsa:207%09pink/hsa:3725%09pink/hsa:7422%09pink/hsa:4233%09pink
Fc epsilon RI signaling pathway	hsa04664	0.00186	0.00446	MAPK8|1;AKT1|1;TNF|1;IL5|1	4	68	55	7057	http://www.kegg.jp/kegg-bin/show_pathway?hsa04664/hsa:5599%09pink/hsa:207%09pink/hsa:7124%09pink/hsa:3567%09pink
Asthma	hsa05310	0.00189	0.00448	IL10|1;TNF|1;IL5|1	3	32	55	7057	http://www.kegg.jp/kegg-bin/show_pathway?hsa05310/hsa:3586%09pink/hsa:7124%09pink/hsa:3567%09pink
p53 signaling pathway	hsa04115	0.00196	0.00459	CCND1|1;TP53|1;CASP3|1;CDK4|1	4	69	55	7057	http://www.kegg.jp/kegg-bin/show_pathway?hsa04115/hsa:595%09pink/hsa:7157%09pink/hsa:836%09pink/hsa:1019%09pink
Leukocyte transendothelial migration	hsa04670	0.00214	0.00495	MMP9|1;ICAM1|1;MMP2|1;VCAM1|1;ACTB|1	5	118	55	7057	http://www.kegg.jp/kegg-bin/show_pathway?hsa04670/hsa:4318%09pink/hsa:3383%09pink/hsa:4313%09pink/hsa:7412%09pink/hsa:60%09pink
Prolactin signaling pathway	hsa04917	0.00229	0.00519	CCND1|1;MAPK8|1;FOS|1;AKT1|1	4	72	55	7057	http://www.kegg.jp/kegg-bin/show_pathway?hsa04917/hsa:595%09pink/hsa:5599%09pink/hsa:2353%09pink/hsa:207%09pink
Neurotrophin signaling pathway	hsa04722	0.00231	0.00519	BCL2|1;MAPK8|1;AKT1|1;TP53|1;JUN|1	5	120	55	7057	http://www.kegg.jp/kegg-bin/show_pathway?hsa04722/hsa:596%09pink/hsa:5599%09pink/hsa:207%09pink/hsa:7157%09pink/hsa:3725%09pink
Sphingolipid signaling pathway	hsa04071	0.00239	0.00532	BCL2|1;MAPK8|1;AKT1|1;TP53|1;TNF|1	5	121	55	7057	http://www.kegg.jp/kegg-bin/show_pathway?hsa04071/hsa:596%09pink/hsa:5599%09pink/hsa:207%09pink/hsa:7157%09pink/hsa:7124%09pink
Adherens junction	hsa04520	0.00254	0.00557	INSR|1;EGFR|1;MET|1;ACTB|1	4	74	55	7057	http://www.kegg.jp/kegg-bin/show_pathway?hsa04520/hsa:3643%09pink/hsa:1956%09pink/hsa:4233%09pink/hsa:60%09pink
AMPK signaling pathway	hsa04152	0.00276	0.00598	CCND1|1;INSR|1;PPARG|1;AKT1|1;MTOR|1	5	125	55	7057	http://www.kegg.jp/kegg-bin/show_pathway?hsa04152/hsa:595%09pink/hsa:3643%09pink/hsa:5468%09pink/hsa:207%09pink/hsa:2475%09pink
Tryptophan metabolism	hsa00380	0.00361	0.00773	CYP1B1|1;CYP1A1|1;ALDH2|1	3	40	55	7057	http://www.kegg.jp/kegg-bin/show_pathway?hsa00380/hsa:1545%09pink/hsa:1543%09pink/hsa:217%09pink
Graft-versus-host disease	hsa05332	0.00415	0.00868	IL6|1;IL2|1;TNF|1	3	42	55	7057	http://www.kegg.jp/kegg-bin/show_pathway?hsa05332/hsa:3569%09pink/hsa:3558%09pink/hsa:7124%09pink
Porphyrin and chlorophyll metabolism	hsa00860	0.00415	0.00868	HMOX1|1;UGT1A1|1;FXN|1	3	42	55	7057	http://www.kegg.jp/kegg-bin/show_pathway?hsa00860/hsa:3162%09pink/hsa:54658%09pink/hsa:2395%09pink
Wnt signaling pathway	hsa04310	0.00491	0.0102	CCND1|1;MAPK8|1;MYC|1;TP53|1;JUN|1	5	143	55	7057	http://www.kegg.jp/kegg-bin/show_pathway?hsa04310/hsa:595%09pink/hsa:5599%09pink/hsa:4609%09pink/hsa:7157%09pink/hsa:3725%09pink
Phospholipase D signaling pathway	hsa04072	0.00506	0.0103	INSR|1;EGF|1;EGFR|1;AKT1|1;MTOR|1	5	144	55	7057	http://www.kegg.jp/kegg-bin/show_pathway?hsa04072/hsa:3643%09pink/hsa:1950%09pink/hsa:1956%09pink/hsa:207%09pink/hsa:2475%09pink
GnRH signaling pathway	hsa04912	0.00535	0.0108	MAPK8|1;MMP2|1;EGFR|1;JUN|1	4	91	55	7057	http://www.kegg.jp/kegg-bin/show_pathway?hsa04912/hsa:5599%09pink/hsa:4313%09pink/hsa:1956%09pink/hsa:3725%09pink
Hedgehog signaling pathway	hsa04340	0.0057	0.0114	CCND1|1;BCL2|1;GLI2|1	3	47	55	7057	http://www.kegg.jp/kegg-bin/show_pathway?hsa04340/hsa:595%09pink/hsa:596%09pink/hsa:2736%09pink
Legionellosis	hsa05134	0.00883	0.0175	IL6|1;TNF|1;CASP3|1	3	55	55	7057	http://www.kegg.jp/kegg-bin/show_pathway?hsa05134/hsa:3569%09pink/hsa:7124%09pink/hsa:836%09pink
Regulation of lipolysis in adipocytes	hsa04923	0.00928	0.0182	INSR|1;PTGS2|1;AKT1|1	3	56	55	7057	http://www.kegg.jp/kegg-bin/show_pathway?hsa04923/hsa:3643%09pink/hsa:5743%09pink/hsa:207%09pink
NOD-like receptor signaling pathway	hsa04621	0.00974	0.0187	MAPK8|1;IL6|1;TNF|1	3	57	55	7057	http://www.kegg.jp/kegg-bin/show_pathway?hsa04621/hsa:5599%09pink/hsa:3569%09pink/hsa:7124%09pink
Staphylococcus aureus infection	hsa05150	0.00974	0.0187	ICAM1|1;IL10|1;PLG|1	3	57	55	7057	http://www.kegg.jp/kegg-bin/show_pathway?hsa05150/hsa:3383%09pink/hsa:3586%09pink/hsa:5340%09pink
Steroid hormone biosynthesis	hsa00140	0.0102	0.0194	CYP1B1|1;CYP1A1|1;UGT1A1|1	3	58	55	7057	http://www.kegg.jp/kegg-bin/show_pathway?hsa00140/hsa:1545%09pink/hsa:1543%09pink/hsa:54658%09pink
VEGF signaling pathway	hsa04370	0.0117	0.022	PTGS2|1;AKT1|1;VEGFA|1	3	61	55	7057	http://www.kegg.jp/kegg-bin/show_pathway?hsa04370/hsa:5743%09pink/hsa:207%09pink/hsa:7422%09pink
Longevity regulating pathway - multiple species	hsa04213	0.0133	0.0248	INSR|1;AKT1|1;MTOR|1	3	64	55	7057	http://www.kegg.jp/kegg-bin/show_pathway?hsa04213/hsa:3643%09pink/hsa:207%09pink/hsa:2475%09pink
Endocytosis	hsa04144	0.0151	0.0277	EGF|1;EGFR|1;MET|1;FLT1|1;ERBB3|1;ERBB4|1	6	260	55	7057	http://www.kegg.jp/kegg-bin/show_pathway?hsa04144/hsa:1950%09pink/hsa:1956%09pink/hsa:4233%09pink/hsa:2321%09pink/hsa:2065%09pink/hsa:2066%09pink
Cell cycle	hsa04110	0.0155	0.0283	CCND1|1;MYC|1;TP53|1;CDK4|1	4	124	55	7057	http://www.kegg.jp/kegg-bin/show_pathway?hsa04110/hsa:595%09pink/hsa:4609%09pink/hsa:7157%09pink/hsa:1019%09pink
Drug metabolism - cytochrome P450	hsa00982	0.0163	0.0294	GSTP1|1;GSTM1|1;UGT1A1|1	3	69	55	7057	http://www.kegg.jp/kegg-bin/show_pathway?hsa00982/hsa:2950%09pink/hsa:2944%09pink/hsa:54658%09pink
PPAR signaling pathway	hsa03320	0.0183	0.0326	PPARG|1;MMP1|1;RXRA|1	3	72	55	7057	http://www.kegg.jp/kegg-bin/show_pathway?hsa03320/hsa:5468%09pink/hsa:4312%09pink/hsa:6256%09pink
Ascorbate and aldarate metabolism	hsa00053	0.0185	0.0326	ALDH2|1;UGT1A1|1	2	27	55	7057	http://www.kegg.jp/kegg-bin/show_pathway?hsa00053/hsa:217%09pink/hsa:54658%09pink
B cell receptor signaling pathway	hsa04662	0.019	0.0332	FOS|1;AKT1|1;JUN|1	3	73	55	7057	http://www.kegg.jp/kegg-bin/show_pathway?hsa04662/hsa:2353%09pink/hsa:207%09pink/hsa:3725%09pink
Viral carcinogenesis	hsa05203	0.0211	0.0366	CCND1|1;TP53|1;JUN|1;CASP3|1;CDK4|1	5	205	55	7057	http://www.kegg.jp/kegg-bin/show_pathway?hsa05203/hsa:595%09pink/hsa:7157%09pink/hsa:3725%09pink/hsa:836%09pink/hsa:1019%09pink
Insulin signaling pathway	hsa04910	0.0226	0.0388	INSR|1;MAPK8|1;AKT1|1;MTOR|1	4	139	55	7057	http://www.kegg.jp/kegg-bin/show_pathway?hsa04910/hsa:3643%09pink/hsa:5599%09pink/hsa:207%09pink/hsa:2475%09pink
Hypertrophic cardiomyopathy (HCM)	hsa05410	0.0265	0.0451	IL6|1;TNF|1;ACTB|1	3	83	55	7057	http://www.kegg.jp/kegg-bin/show_pathway?hsa05410/hsa:3569%09pink/hsa:7124%09pink/hsa:60%09pink
Hematopoietic cell lineage	hsa04640	0.0309	0.0519	IL6|1;TNF|1;IL5|1	3	88	55	7057	http://www.kegg.jp/kegg-bin/show_pathway?hsa04640/hsa:3569%09pink/hsa:7124%09pink/hsa:3567%09pink
Pentose and glucuronate interconversions	hsa00040	0.0317	0.0529	ALDH2|1;UGT1A1|1	2	36	55	7057	http://www.kegg.jp/kegg-bin/show_pathway?hsa00040/hsa:217%09pink/hsa:54658%09pink
Progesterone-mediated oocyte maturation	hsa04914	0.0405	0.0669	PGR|1;MAPK8|1;AKT1|1	3	98	55	7057	http://www.kegg.jp/kegg-bin/show_pathway?hsa04914/hsa:5241%09pink/hsa:5599%09pink/hsa:207%09pink
Type I diabetes mellitus	hsa04940	0.0458	0.075	IL2|1;TNF|1	2	44	55	7057	http://www.kegg.jp/kegg-bin/show_pathway?hsa04940/hsa:3558%09pink/hsa:7124%09pink
Calcium signaling pathway	hsa04020	0.051	0.0827	NOS2|1;EGFR|1;ERBB3|1;ERBB4|1	4	180	55	7057	http://www.kegg.jp/kegg-bin/show_pathway?hsa04020/hsa:4843%09pink/hsa:1956%09pink/hsa:2065%09pink/hsa:2066%09pink
Cholinergic synapse	hsa04725	0.0551	0.0886	BCL2|1;FOS|1;AKT1|1	3	111	55	7057	http://www.kegg.jp/kegg-bin/show_pathway?hsa04725/hsa:596%09pink/hsa:2353%09pink/hsa:207%09pink
Arginine and proline metabolism	hsa00330	0.0576	0.0917	NOS2|1;ALDH2|1	2	50	55	7057	http://www.kegg.jp/kegg-bin/show_pathway?hsa00330/hsa:4843%09pink/hsa:217%09pink
Glutathione metabolism	hsa00480	0.0617	0.0975	GSTP1|1;GSTM1|1	2	52	55	7057	http://www.kegg.jp/kegg-bin/show_pathway?hsa00480/hsa:2950%09pink/hsa:2944%09pink
Basal cell carcinoma	hsa05217	0.0681	0.107	TP53|1;GLI2|1	2	55	55	7057	http://www.kegg.jp/kegg-bin/show_pathway?hsa05217/hsa:7157%09pink/hsa:2736%09pink
cAMP signaling pathway	hsa04024	0.0687	0.107	MAPK8|1;FOS|1;AKT1|1;JUN|1	4	199	55	7057	http://www.kegg.jp/kegg-bin/show_pathway?hsa04024/hsa:5599%09pink/hsa:2353%09pink/hsa:207%09pink/hsa:3725%09pink
Dopaminergic synapse	hsa04728	0.0803	0.124	MAPK8|1;FOS|1;AKT1|1	3	130	55	7057	http://www.kegg.jp/kegg-bin/show_pathway?hsa04728/hsa:5599%09pink/hsa:2353%09pink/hsa:207%09pink
Natural killer cell mediated cytotoxicity	hsa04650	0.0876	0.134	ICAM1|1;TNF|1;CASP3|1	3	135	55	7057	http://www.kegg.jp/kegg-bin/show_pathway?hsa04650/hsa:3383%09pink/hsa:7124%09pink/hsa:836%09pink
Retinol metabolism	hsa00830	0.0909	0.136	CYP1A1|1;UGT1A1|1	2	65	55	7057	http://www.kegg.jp/kegg-bin/show_pathway?hsa00830/hsa:1543%09pink/hsa:54658%09pink
Shigellosis	hsa05131	0.0909	0.136	MAPK8|1;ACTB|1	2	65	55	7057	http://www.kegg.jp/kegg-bin/show_pathway?hsa05131/hsa:5599%09pink/hsa:60%09pink
Tight junction	hsa04530	0.0937	0.139	AKT1|1;CDK4|1;ACTB|1	3	139	55	7057	http://www.kegg.jp/kegg-bin/show_pathway?hsa04530/hsa:207%09pink/hsa:1019%09pink/hsa:60%09pink
Amphetamine addiction	hsa05031	0.0957	0.141	FOS|1;JUN|1	2	67	55	7057	http://www.kegg.jp/kegg-bin/show_pathway?hsa05031/hsa:2353%09pink/hsa:3725%09pink
Signaling pathways regulating pluripotency of stem cells	hsa04550	0.0984	0.144	MYC|1;AKT1|1;SOX2|1	3	142	55	7057	http://www.kegg.jp/kegg-bin/show_pathway?hsa04550/hsa:4609%09pink/hsa:207%09pink/hsa:6657%09pink
RIG-I-like receptor signaling pathway	hsa04622	0.103	0.15	MAPK8|1;TNF|1	2	70	55	7057	http://www.kegg.jp/kegg-bin/show_pathway?hsa04622/hsa:5599%09pink/hsa:7124%09pink
Cell adhesion molecules (CAMs)	hsa04514	0.105	0.151	ICAM1|1;VCAM1|1;CTLA4|1	3	146	55	7057	http://www.kegg.jp/kegg-bin/show_pathway?hsa04514/hsa:3383%09pink/hsa:7412%09pink/hsa:1493%09pink
Bacterial invasion of epithelial cells	hsa05100	0.123	0.176	MET|1;ACTB|1	2	78	55	7057	http://www.kegg.jp/kegg-bin/show_pathway?hsa05100/hsa:4233%09pink/hsa:60%09pink
TGF-beta signaling pathway	hsa04350	0.139	0.197	MYC|1;TNF|1	2	84	55	7057	http://www.kegg.jp/kegg-bin/show_pathway?hsa04350/hsa:4609%09pink/hsa:7124%09pink
One carbon pool by folate	hsa00670	0.145	0.204	TYMS|1	1	20	55	7057	http://www.kegg.jp/kegg-bin/show_pathway?hsa00670/hsa:7298%09pink
Gap junction	hsa04540	0.15	0.209	EGF|1;EGFR|1	2	88	55	7057	http://www.kegg.jp/kegg-bin/show_pathway?hsa04540/hsa:1950%09pink/hsa:1956%09pink
Arginine biosynthesis	hsa00220	0.152	0.21	NOS2|1	1	21	55	7057	http://www.kegg.jp/kegg-bin/show_pathway?hsa00220/hsa:4843%09pink
Dilated cardiomyopathy	hsa05414	0.155	0.213	TNF|1;ACTB|1	2	90	55	7057	http://www.kegg.jp/kegg-bin/show_pathway?hsa05414/hsa:7124%09pink/hsa:60%09pink
Histidine metabolism	hsa00340	0.171	0.234	ALDH2|1	1	24	55	7057	http://www.kegg.jp/kegg-bin/show_pathway?hsa00340/hsa:217%09pink
Retrograde endocannabinoid signaling	hsa04723	0.186	0.251	PTGS2|1;MAPK8|1	2	101	55	7057	http://www.kegg.jp/kegg-bin/show_pathway?hsa04723/hsa:5743%09pink/hsa:5599%09pink
Huntington's disease	hsa05016	0.19	0.255	PPARG|1;TP53|1;CASP3|1	3	193	55	7057	http://www.kegg.jp/kegg-bin/show_pathway?hsa05016/hsa:5468%09pink/hsa:7157%09pink/hsa:836%09pink
Dorso-ventral axis formation	hsa04320	0.197	0.263	EGFR|1	1	28	55	7057	http://www.kegg.jp/kegg-bin/show_pathway?hsa04320/hsa:1956%09pink
beta-Alanine metabolism	hsa00410	0.216	0.285	ALDH2|1	1	31	55	7057	http://www.kegg.jp/kegg-bin/show_pathway?hsa00410/hsa:217%09pink
Serotonergic synapse	hsa04726	0.217	0.285	PTGS2|1;CASP3|1	2	112	55	7057	http://www.kegg.jp/kegg-bin/show_pathway?hsa04726/hsa:5743%09pink/hsa:836%09pink
Regulation of actin cytoskeleton	hsa04810	0.235	0.306	EGF|1;EGFR|1;ACTB|1	3	215	55	7057	http://www.kegg.jp/kegg-bin/show_pathway?hsa04810/hsa:1950%09pink/hsa:1956%09pink/hsa:60%09pink
Prion diseases	hsa05020	0.24	0.311	IL6|1	1	35	55	7057	http://www.kegg.jp/kegg-bin/show_pathway?hsa05020/hsa:3569%09pink
Platelet activation	hsa04611	0.246	0.316	AKT1|1;ACTB|1	2	122	55	7057	http://www.kegg.jp/kegg-bin/show_pathway?hsa04611/hsa:207%09pink/hsa:60%09pink
Oocyte meiosis	hsa04114	0.249	0.318	PGR|1;AR|1	2	123	55	7057	http://www.kegg.jp/kegg-bin/show_pathway?hsa04114/hsa:5241%09pink/hsa:367%09pink
Aldosterone-regulated sodium reabsorption	hsa04960	0.264	0.334	INSR|1	1	39	55	7057	http://www.kegg.jp/kegg-bin/show_pathway?hsa04960/hsa:3643%09pink
Pyruvate metabolism	hsa00620	0.269	0.339	ALDH2|1	1	40	55	7057	http://www.kegg.jp/kegg-bin/show_pathway?hsa00620/hsa:217%09pink
Systemic lupus erythematosus	hsa05322	0.287	0.358	IL10|1;TNF|1	2	136	55	7057	http://www.kegg.jp/kegg-bin/show_pathway?hsa05322/hsa:3586%09pink/hsa:7124%09pink
Fatty acid degradation	hsa00071	0.292	0.362	ALDH2|1	1	44	55	7057	http://www.kegg.jp/kegg-bin/show_pathway?hsa00071/hsa:217%09pink
Drug metabolism - other enzymes	hsa00983	0.303	0.371	UGT1A1|1	1	46	55	7057	http://www.kegg.jp/kegg-bin/show_pathway?hsa00983/hsa:54658%09pink
Carbohydrate digestion and absorption	hsa04973	0.303	0.371	AKT1|1	1	46	55	7057	http://www.kegg.jp/kegg-bin/show_pathway?hsa04973/hsa:207%09pink
Valine, leucine and isoleucine degradation	hsa00280	0.314	0.382	ALDH2|1	1	48	55	7057	http://www.kegg.jp/kegg-bin/show_pathway?hsa00280/hsa:217%09pink
Cocaine addiction	hsa05030	0.319	0.386	JUN|1	1	49	55	7057	http://www.kegg.jp/kegg-bin/show_pathway?hsa05030/hsa:3725%09pink
Adrenergic signaling in cardiomyocytes	hsa04261	0.324	0.389	BCL2|1;AKT1|1	2	149	55	7057	http://www.kegg.jp/kegg-bin/show_pathway?hsa04261/hsa:596%09pink/hsa:207%09pink
Vibrio cholerae infection	hsa05110	0.33	0.393	ACTB|1	1	51	55	7057	http://www.kegg.jp/kegg-bin/show_pathway?hsa05110/hsa:60%09pink
Lysine degradation	hsa00310	0.335	0.394	ALDH2|1	1	52	55	7057	http://www.kegg.jp/kegg-bin/show_pathway?hsa00310/hsa:217%09pink
Mineral absorption	hsa04978	0.335	0.394	HMOX1|1	1	52	55	7057	http://www.kegg.jp/kegg-bin/show_pathway?hsa04978/hsa:3162%09pink
Pathogenic Escherichia coli infection	hsa05130	0.351	0.41	ACTB|1	1	55	55	7057	http://www.kegg.jp/kegg-bin/show_pathway?hsa05130/hsa:60%09pink
Starch and sucrose metabolism	hsa00500	0.361	0.419	UGT1A1|1	1	57	55	7057	http://www.kegg.jp/kegg-bin/show_pathway?hsa00500/hsa:54658%09pink
Glycerolipid metabolism	hsa00561	0.371	0.427	ALDH2|1	1	59	55	7057	http://www.kegg.jp/kegg-bin/show_pathway?hsa00561/hsa:217%09pink
Protein processing in endoplasmic reticulum	hsa04141	0.373	0.427	BCL2|1;MAPK8|1	2	166	55	7057	http://www.kegg.jp/kegg-bin/show_pathway?hsa04141/hsa:596%09pink/hsa:5599%09pink
cGMP-PKG signaling pathway	hsa04022	0.375	0.428	INSR|1;AKT1|1	2	167	55	7057	http://www.kegg.jp/kegg-bin/show_pathway?hsa04022/hsa:3643%09pink/hsa:207%09pink
Alzheimer's disease	hsa05010	0.378	0.428	TNF|1;CASP3|1	2	168	55	7057	http://www.kegg.jp/kegg-bin/show_pathway?hsa05010/hsa:7124%09pink/hsa:836%09pink
Arachidonic acid metabolism	hsa00590	0.386	0.434	PTGS2|1	1	62	55	7057	http://www.kegg.jp/kegg-bin/show_pathway?hsa00590/hsa:5743%09pink
Cytosolic DNA-sensing pathway	hsa04623	0.395	0.442	IL6|1	1	64	55	7057	http://www.kegg.jp/kegg-bin/show_pathway?hsa04623/hsa:3569%09pink
Glycolysis / Gluconeogenesis	hsa00010	0.409	0.455	ALDH2|1	1	67	55	7057	http://www.kegg.jp/kegg-bin/show_pathway?hsa00010/hsa:217%09pink
Bile secretion	hsa04976	0.428	0.472	RXRA|1	1	71	55	7057	http://www.kegg.jp/kegg-bin/show_pathway?hsa04976/hsa:6256%09pink
Arrhythmogenic right ventricular cardiomyopathy (ARVC)	hsa05412	0.441	0.481	ACTB|1	1	74	55	7057	http://www.kegg.jp/kegg-bin/show_pathway?hsa05412/hsa:60%09pink
Gastric acid secretion	hsa04971	0.441	0.481	ACTB|1	1	74	55	7057	http://www.kegg.jp/kegg-bin/show_pathway?hsa04971/hsa:60%09pink
Antigen processing and presentation	hsa04612	0.459	0.497	TNF|1	1	78	55	7057	http://www.kegg.jp/kegg-bin/show_pathway?hsa04612/hsa:7124%09pink
Complement and coagulation cascades	hsa04610	0.463	0.499	PLG|1	1	79	55	7057	http://www.kegg.jp/kegg-bin/show_pathway?hsa04610/hsa:5340%09pink
Peroxisome	hsa04146	0.48	0.514	NOS2|1	1	83	55	7057	http://www.kegg.jp/kegg-bin/show_pathway?hsa04146/hsa:4843%09pink
Salivary secretion	hsa04970	0.504	0.537	LYZ|1	1	89	55	7057	http://www.kegg.jp/kegg-bin/show_pathway?hsa04970/hsa:4069%09pink
Fc gamma R-mediated phagocytosis	hsa04666	0.519	0.55	AKT1|1	1	93	55	7057	http://www.kegg.jp/kegg-bin/show_pathway?hsa04666/hsa:207%09pink
Circadian entrainment	hsa04713	0.527	0.555	FOS|1	1	95	55	7057	http://www.kegg.jp/kegg-bin/show_pathway?hsa04713/hsa:2353%09pink
Inflammatory mediator regulation of TRP channels	hsa04750	0.538	0.563	MAPK8|1	1	98	55	7057	http://www.kegg.jp/kegg-bin/show_pathway?hsa04750/hsa:5599%09pink
Glucagon signaling pathway	hsa04922	0.552	0.575	AKT1|1	1	102	55	7057	http://www.kegg.jp/kegg-bin/show_pathway?hsa04922/hsa:207%09pink
Pyrimidine metabolism	hsa00240	0.563	0.582	TYMS|1	1	105	55	7057	http://www.kegg.jp/kegg-bin/show_pathway?hsa00240/hsa:7298%09pink
Parkinson's disease	hsa05012	0.674	0.694	CASP3|1	1	142	55	7057	http://www.kegg.jp/kegg-bin/show_pathway?hsa05012/hsa:836%09pink
Phagosome	hsa04145	0.707	0.723	ACTB|1	1	155	55	7057	http://www.kegg.jp/kegg-bin/show_pathway?hsa04145/hsa:60%09pink
Axon guidance	hsa04360	0.752	0.765	MET|1	1	176	55	7057	http://www.kegg.jp/kegg-bin/show_pathway?hsa04360/hsa:4233%09pink
Chemokine signaling pathway	hsa04062	0.773	0.782	AKT1|1	1	187	55	7057	http://www.kegg.jp/kegg-bin/show_pathway?hsa04062/hsa:207%09pink
Neuroactive ligand-receptor interaction	hsa04080	0.891	0.896	PLG|1	1	278	55	7057	http://www.kegg.jp/kegg-bin/show_pathway?hsa04080/hsa:5340%09pink
Metabolic pathways	hsa01100	0.938	0.938	PTGS2|1;NOS2|1;CYP1A1|1;ALDH2|1;UGT1A1|1;TYMS|1	6	1239	55	7057	http://www.kegg.jp/kegg-bin/show_pathway?hsa01100/hsa:5743%09pink/hsa:4843%09pink/hsa:1543%09pink/hsa:217%09pink/hsa:54658%09pink/hsa:7298%09pink
