# Supplementary material for: Active Compounds Derived from Fuzheng Huayu Formula Protect Hepatic Parenchymal Cells from Apoptosis Based on Network Pharmacology and Transcriptomic Analysis
Source: Molecules. 2019 Jan 18;24(2):338. doi: 10.3390/molecules24020338 (PMC6358846; doi:10.3390/molecules24020338)
Supplement: Supplementary file 1 [file molecules-24-00338-s001.zip › molecules-424611-final-SM/supplementary materials/Supplementary table S6.xlsx]

## Sheet: Supplementary dataset 7
Supplementary table S6. Microarray data. C, control group; F, FZHY group; M, model group.
ProbeName	C_C1_NS	C_C2_NS	C_C5_NS	C_F1_NS	C_F3_NS	C_F4_NS	C_M3_NS	C_M4_NS	C_M5_NS
A_44_P465448	1.91755	1.94826	2.00853	1.98126	1.9551	2.14067	2.06083	2.02454	1.95426
A_44_P514796	4.89711	4.5846	4.49728	4.74906	5.22929	4.67646	4.54421	4.61772	4.70909
A_44_P409518	3.29443	1.94396	2.92136	2.75694	1.96507	2.14706	2.07806	3.87533	3.72221
A_44_P279262	4.49698	4.31989	3.7618	4.3501	4.55105	4.19859	3.94182	4.4874	4.45494
A_44_P375042	6.89079	6.22143	6.94125	6.95423	6.74811	6.96588	6.54029	7.05581	6.88948
A_44_P269499	11.8632	11.8793	11.8782	11.2402	11.2268	11.5364	11.6431	11.9242	11.5254
A_44_P204808	2.13013	1.93561	2.73742	2.01614	1.98526	2.15904	2.1096	2.57436	1.97498
A_44_P438090	6.97499	7.15582	6.73086	6.96296	7.32646	7.10496	7.03398	6.96456	6.86741
A_44_P330643	5.70773	5.77775	6.14394	6.06357	6.00276	5.74215	5.58882	5.99871	6.27723
A_44_P421941	1.93982	1.93091	2.02914	2.03119	1.99918	2.167	2.12845	2.02895	1.98226
A_42_P504653	12.7954	13.3186	12.8198	12.8115	13.3068	12.6398	13.2462	12.557	13.0289
A_44_P260580	4.84486	4.64765	4.88805	4.65933	4.89628	4.42424	4.18744	5.01028	4.77229
A_44_P445440	1.94687	1.92866	2.03568	2.04458	2.0134	2.17593	2.14956	2.03057	1.98907
A_44_P313825	8.05528	8.28564	8.02838	7.98263	8.14941	8.09347	8.23368	7.39942	8.16839
A_44_P788423	1.95128	1.92823	2.04169	2.05516	2.02278	2.18279	2.16293	2.0319	1.99298
A_44_P549509	8.54325	8.346	8.31692	8.55964	8.52442	8.25607	8.46397	8.47247	8.33897
A_43_P12354	8.6341	9.23636	8.90478	8.5016	8.76997	8.30114	8.19766	9.07158	9.12489
A_43_P14989	7.73388	7.65962	7.4325	7.44853	7.41965	7.49833	7.42492	7.68293	7.47651
A_44_P172767	1.96682	1.93338	2.06349	2.08741	2.05325	2.20277	2.20584	2.03887	2.01064
A_44_P884555	7.46923	6.50156	7.63289	6.97707	6.1887	7.07358	7.09492	7.78132	7.07234
A_43_P12530	9.86963	10.5778	10.1209	10.0605	10.6748	10.1644	10.3492	9.7599	10.2417
A_44_P191022	9.40334	9.99688	10.0041	9.80118	9.90432	9.32886	9.86668	10.5906	9.78069
A_44_P553249	1.97914	1.94278	2.08032	2.1065	2.07745	2.22155	2.24077	2.04701	2.0268
A_44_P187524	10.8417	10.986	10.9178	11.3275	11.4202	11.0919	10.9467	10.9068	11.1642
A_44_P158184	1.9864	1.9483	2.45895	2.11666	2.09189	2.56151	2.26181	2.93695	3.06526
A_44_P374824	1.98967	1.95099	2.09564	2.12127	2.09807	2.2374	2.27387	2.05468	2.04005
A_44_P898256	1.99229	1.95392	2.10144	2.12741	2.10521	2.243	2.28736	2.26242	2.04559
A_44_P154298	5.95804	6.42224	6.51669	5.81431	5.43559	6.65045	6.03487	5.97244	5.56056
A_44_P120270	5.93299	5.64331	5.87591	6.02391	6.09267	5.94811	6.08575	5.96198	5.88034
A_43_P12837	8.84965	8.93548	8.72455	9.05765	8.98592	8.9281	8.86833	8.79037	8.69701
A_44_P1014311	6.16498	5.35971	5.84042	5.93496	6.04113	6.0345	5.50817	5.6216	5.65856
A_44_P289183	1.84272	1.82415	1.89498	1.86416	1.89427	1.94842	1.93338	1.88657	1.96937
A_44_P1026560	6.37955	6.04357	6.08912	6.43083	6.48097	6.38531	5.6147	6.59185	6.18575
A_44_P667084	2.0139	1.97493	2.13942	2.17279	2.16309	2.29503	2.37426	2.08162	2.09388
A_44_P187005	2.01647	1.97782	2.14611	2.1821	2.17309	2.30316	2.38659	2.08512	2.0997
A_44_P384979	6.93606	6.93527	7.43281	7.77967	7.32432	7.78353	7.27921	7.71665	7.79031
A_44_P192820	3.30077	2.87624	3.69785	3.21475	3.59267	4.03944	2.41172	2.61436	3.53681
A_44_P299500	5.78139	5.83191	6.67255	6.12039	6.21923	6.21629	5.62258	6.38815	6.35497
A_44_P123333	4.24044	4.41231	3.91794	4.43617	4.8002	4.03781	3.82207	3.38015	3.90128
A_44_P1052387	2.03196	1.9943	2.18325	2.21957	2.22586	2.34616	2.45128	2.33878	2.12853
A_44_P760064	4.22239	4.21905	4.62786	3.92896	3.29856	3.84683	3.09594	4.50415	4.37919
A_44_P622305	12.552	12.6767	12.8667	12.8292	13.0359	12.8292	12.8115	12.7393	12.7697
A_42_P738337	9.12442	11.7203	11.2386	13.0805	5.62062	6.23389	10.683	11.6557	9.48362
A_42_P462379	6.94035	7.66028	6.71165	7.0244	7.09756	7.2492	6.86298	6.81845	6.66111
A_44_P468468	11.7812	11.7483	11.7873	11.7536	11.7371	12.0472	12.4185	12.2672	12.2827
A_44_P508845	11.8085	12.0686	11.9161	11.7558	12.0072	11.7393	11.9801	11.652	11.9313
A_44_P141963	9.45123	10.6674	9.88676	10.1314	10.5166	9.92452	10.5057	9.78785	9.78269
A_44_P466089	2.05	2.01962	2.23721	2.24077	2.29634	2.41785	2.50167	2.13118	2.16141
A_43_P15431	11.7699	11.5289	11.3678	11.6278	11.5761	11.6495	11.522	11.4667	11.441
A_44_P698048	3.69431	2.97399	4.31758	3.69348	4.79333	4.06333	2.97744	3.86203	3.75136
A_44_P1043081	7.45727	7.20348	7.48167	7.61739	7.60288	7.41168	7.20877	7.78153	7.33115
A_44_P375364	6.59351	5.87517	6.05333	6.38927	5.80276	5.72321	5.2282	6.55571	5.74351
A_44_P142111	2.05394	2.03044	2.2428	2.94474	2.31933	2.44819	2.47412	2.52767	2.14464
A_44_P865263	3.34225	2.3963	3.61882	2.3411	2.31846	2.45168	2.46208	3.1892	2.13891
A_44_P436101	2.06743	2.03401	4.73233	2.24952	2.3161	2.45568	2.4446	4.55986	3.83125
A_44_P538521	3.02204	2.53957	2.93517	2.58773	3.19166	3.233	2.929	2.76992	2.96691
A_44_P254984	2.05408	2.03691	2.23344	2.24241	2.30644	2.46164	2.3979	2.15002	2.11029
A_44_P534685	2.05372	2.03803	2.22728	2.23991	2.2965	2.46277	2.36845	2.15088	2.09745
A_44_P218079	2.05279	2.0394	2.21744	2.23703	2.28638	2.46323	2.33519	2.15138	2.08419
A_44_P358632	13.0884	12.9054	13.2296	13.0176	12.6791	13.208	12.7465	13.629	13.1333
A_44_P168487	2.05045	2.0406	2.19815	2.22954	2.2645	2.4646	2.25961	2.15188	2.04034
A_44_P421525	1.91651	1.94869	2.00746	1.97864	1.95268	2.13654	2.05812	2.02197	1.95464
A_44_P187418	2.82237	3.52215	2.2664	2.60009	3.76862	2.13963	2.06753	2.02308	1.95847
A_44_P675887	5.02259	4.66515	4.79931	4.49728	4.68034	4.63419	3.7414	4.28477	4.69949
A_44_P533844	2.39499	1.94192	2.01451	1.99696	1.96802	3.12978	2.0852	2.3483	1.9671
A_44_P146733	1.92617	1.93969	2.01678	2.00282	1.97364	2.14833	2.09401	2.02525	1.9702
A_43_P15597	5.5745	5.85457	5.96886	5.60065	5.69914	5.94015	5.40287	6.28295	6.01592
A_43_P20016	3.4569	2.88519	3.29443	2.82863	2.98414	3.45441	3.25086	3.64387	3.04699
A_44_P506956	2.42977	2.19012	2.43534	2.01928	2.65239	2.15695	2.11523	3.06682	2.05108
A_43_P15466	6.40356	5.35995	6.17873	5.64668	5.31882	6.05313	5.95437	6.80548	6.04844
A_44_P928636	7.81391	7.36194	6.52965	7.62293	7.604	7.89786	7.36964	7.10165	6.6462
A_44_P591147	4.19814	3.43821	2.94589	3.14325	2.93871	3.82379	2.13551	2.89518	2.20767
A_44_P762313	4.64302	3.52928	4.27001	4.41894	3.25389	2.53131	3.75579	4.88707	4.38661
A_44_P1007110	11.5328	11.4497	11.5703	11.2857	11.4575	11.6239	11.8582	11.3131	11.2946
A_44_P168942	1.94759	1.92736	3.4496	2.04705	2.91633	2.17309	2.15627	3.44558	2.43721
A_44_P326350	5.15341	5.59133	5.36528	5.61749	5.75685	5.75064	4.68086	5.57542	5.67342
A_43_P21008	8.36293	9.10238	8.06481	8.27945	8.75162	8.76741	8.14594	8.54487	8.41081
A_44_P386383	1.95383	1.92761	2.04497	2.06302	2.0294	2.183	2.17741	2.03172	1.999
A_44_P947573	3.67117	4.2108	2.34351	2.32489	4.36346	3.95093	2.18496	2.79869	2.44221
A_42_P728278	7.21009	7.33739	7.88592	7.81203	7.93805	7.74671	7.75237	7.92121	8.03034
A_44_P175495	9.97358	9.68156	10.0779	9.40869	9.03443	9.83662	9.78308	9.04667	9.61923
A_44_P510345	14.4319	14.5319	13.9582	13.961	13.9772	13.3318	14.1592	13.9028	13.9843
(+)E1A_r60_3	2.84231	2.89972	2.48743	2.33724	2.60912	2.91275	3.07059	2.29612	2.63631
A_44_P421742	1.97073	1.93566	2.06759	2.09292	2.06083	2.20405	2.22173	2.03995	2.01872
A_44_P1050809	1.97364	1.93823	2.07176	2.09789	2.06643	2.20995	2.23054	2.04191	2.02365
A_44_P292745	1.97692	1.94043	2.07585	2.10251	2.07291	2.21395	2.23921	2.0436	2.02759
A_44_P499166	3.45085	6.21227	4.0879	3.20515	4.67413	2.37578	3.53971	4.39561	4.50025
A_44_P140314	1.98368	1.94607	2.35516	2.57602	2.08685	2.22491	2.25937	3.27635	2.87581
A_43_P14255	8.3953	7.93125	8.12942	8.03699	7.9799	7.94695	8.05155	8.03923	7.93238
A_44_P441304	1.99057	1.95143	2.09738	2.12261	2.10039	2.23589	2.28484	2.05408	2.04621
A_44_P1045748	6.73705	6.92041	7.21158	6.8458	7.13083	7.05496	7.46191	6.89525	7.36816
A_44_P449297	5.65897	5.80444	5.12022	5.33484	5.46216	5.10132	4.91289	5.21347	5.43474
A_44_P433425	10.2051	10.2792	10.1441	10.2853	10.5377	10.1928	10.3012	10.1175	10.4081
A_44_P523190	5.74173	5.41971	5.42749	5.4779	5.88774	5.90306	5.43154	5.24039	5.72111
A_44_P711996	2.00493	1.96647	2.12353	2.15076	2.13891	2.27163	2.34451	2.07104	2.08253
A_44_P389255	5.15119	4.80487	5.23135	4.52942	4.74303	4.56513	4.41793	4.88362	4.56882
A_44_P102952	2.01119	1.97259	2.13626	2.1652	2.15564	2.28628	2.3723	2.07819	2.09412
A_43_P18207	5.73162	6.2603	5.79148	6.17497	6.34208	6.26163	5.85164	5.82369	5.98978
A_44_P728387	10.6669	10.6302	10.5896	10.4622	10.5453	10.6926	10.5663	10.4924	10.6812
A_44_P274976	11.4549	11.8298	11.5289	11.7061	11.9627	11.5617	11.5703	11.4656	11.8512
ETG02_36680	1.97623	1.82123	1.86793	1.84202	1.91605	1.89828	1.8949	1.84475	1.96635
A_44_P714618	3.45504	1.98836	4.51482	3.43277	2.20728	2.61618	2.43796	5.39258	3.30333
A_44_P552817	14.7709	15.2688	14.6168	14.7982	14.7914	14.6423	14.5319	14.0724	14.0826
A_43_P23108	6.3587	5.83832	6.6812	6.82164	5.75645	6.58141	6.25942	7.29437	6.98516
A_44_P470186	4.39217	3.86774	4.65983	4.31582	4.77731	4.20848	3.89534	3.85377	4.12238
A_44_P299123	4.3515	4.72664	4.72063	4.85989	4.70759	4.93558	4.00865	4.81923	4.12473
(+)E1A_r60_a97	15.692	15.8361	15.4316	15.1752	15.4902	15.3146	15.5395	15.0493	15.1954
A_44_P960266	8.86535	7.10362	8.71395	8.38859	7.56098	8.98204	8.21273	9.09303	8.67169
A_44_P866691	4.71368	4.54421	5.54229	5.03086	5.45384	5.3302	5.24179	5.16213	5.41953
A_42_P843592	8.14972	7.53402	7.88103	8.04652	7.99449	8.34118	7.8464	8.16002	8.10426
A_44_P621980	8.51279	8.15235	8.0339	8.67743	8.56843	8.92013	8.37532	8.05964	8.18498
A_42_P468231	6.18706	4.92322	6.08329	5.70148	4.94549	5.76947	5.71566	6.54496	6.17076
A_44_P405907	2.05094	2.02266	2.24022	2.2428	2.30513	2.42188	2.50679	2.13344	2.167
A_43_P18448	6.80084	6.76118	6.64433	6.98474	7.15313	6.73815	6.91942	6.48761	6.85382
A_44_P352195	2.05264	2.02672	2.24264	2.24484	2.3146	2.43512	2.49786	2.13901	2.16268
A_44_P534479	5.93913	5.04759	4.9693	5.50456	5.25199	6.01205	4.92627	5.79841	4.85941
A_44_P507813	7.26728	6.26374	7.02073	7.51277	7.36254	7.11345	6.15857	7.42379	6.90386
A_43_P12932	3.08745	3.20515	2.47229	2.45534	2.42648	2.914	2.92822	2.1458	2.45922
A_44_P321594	2.05401	2.03423	2.23904	2.24438	2.31384	2.45486	2.44428	2.14718	2.13151
AT_nD_5	2.07716	2.05337	2.3161	2.04399	1.82541	2.27276	2.07546	2.18444	1.88086
A_44_P648613	5.70882	5.77825	5.60936	5.97842	6.19367	5.99307	5.58808	5.28288	5.53872
A_44_P391939	8.35418	8.91589	8.36674	7.92673	8.17513	8.17413	8.66659	8.1001	8.59373
A_44_P749094	4.88565	4.88584	4.76902	5.18173	5.60973	3.95321	4.04237	5.15398	4.09996
A_42_P577938	4.39149	4.37366	3.88461	4.7459	4.39883	5.17471	4.20917	4.42315	4.27058
A_44_P101652	2.04971	2.04051	2.18977	2.33142	2.25807	2.4623	2.24882	2.15026	2.03621
A_43_P14875	10.9766	10.5366	10.697	10.8397	10.7935	10.9228	10.7389	10.9487	10.696
A_44_P241498	8.2506	8.17823	8.43209	8.42435	8.48883	8.22635	8.24109	8.80632	8.74345
A_44_P916246	1.92098	1.94501	2.01115	1.98928	1.96109	2.13826	2.07527	2.02186	1.96263
A_44_P929840	7.30436	7.3723	7.82549	7.71448	7.72092	7.56229	7.52238	7.78001	8.18792
A_44_P134186	7.69621	7.44254	7.68731	7.7419	8.00915	7.94914	7.49408	7.78353	7.99449
A_44_P655694	5.23905	4.8228	5.81844	5.41109	5.58721	5.25643	5.23969	5.88173	5.84526
A_42_P728204	5.80373	5.19953	5.66504	5.4399	5.26058	5.35584	4.82768	5.50958	5.48016
A_44_P356903	1.93219	2.20013	2.02132	2.01654	1.9855	2.15188	2.11465	2.41889	2.43049
A_44_P307208	1.93459	1.93184	2.02385	2.02206	1.99068	2.15479	2.12102	2.0256	1.98243
A_44_P391232	15.5752	16.7055	15.3102	16.0015	16.6311	15.6338	16.2792	14.5449	16.2792
A_44_P625125	6.90936	6.46756	6.64381	7.43872	7.27209	7.16617	7.41795	7.61053	6.89525
A_42_P785632	7.67272	7.42948	7.34823	7.44657	7.4856	7.59551	7.47808	7.3503	7.42492
A_44_P340848	8.66504	8.7327	8.69515	8.55623	8.81404	8.57847	8.75014	8.81138	8.68524
A_44_P424174	2.01242	2.73063	2.0343	2.0436	3.06282	2.56936	2.15575	4.03177	3.08365
A_42_P672545	5.45916	3.82379	5.93993	5.04633	4.39052	6.82368	5.09915	6.62128	5.73822
A_44_P280933	4.44307	3.23748	4.98495	5.28288	5.09435	5.37661	3.85859	5.18979	5.2347
A_44_P332520	1.95262	1.92634	2.04304	2.05994	2.02646	2.17667	2.17718	2.03017	2.00067
A_44_P246202	10.141	9.56714	9.6919	10.1606	9.8662	9.40455	9.3976	10.2281	9.62406
A_44_P516257	7.9309	8.0339	7.54204	7.63192	8.01895	7.88214	7.73963	7.53269	7.38521
A_44_P212703	1.96072	1.92858	2.57194	2.07521	2.04112	2.18695	2.19787	2.68055	2.00982
A_44_P870887	7.16653	7.37447	6.59136	6.89358	7.36991	7.2186	7.02159	6.60894	7.25013
A_44_P431092	6.51006	7.71069	7.34625	7.32432	8.13743	7.27845	7.49307	6.85581	7.13802
A_42_P629531	9.50917	9.54697	9.51777	9.54781	9.62619	9.64415	9.57498	9.60022	9.66094
A_42_P799113	11.8793	11.5211	11.5805	11.3799	10.7585	11.3886	11.1267	11.7141	10.9833
A_44_P512295	6.74699	6.72722	6.84229	7.12721	7.16908	7.53945	6.98364	6.90766	6.92191
A_44_P551406	1.97788	1.94049	2.07716	2.10399	2.07533	2.21284	2.24626	2.04281	2.03247
A_42_P719131	8.05343	8.09518	8.11667	8.07822	8.34072	8.42529	8.01118	8.00955	8.19108
A_44_P421809	4.04691	5.41487	5.64823	7.06938	7.76923	7.52529	5.96139	6.26219	5.31573
A_44_P172756	1.98805	1.94876	2.09356	2.11916	2.09656	2.22869	2.28264	2.05088	2.04695
A_44_P305636	5.46495	5.16796	5.04234	5.51761	5.28523	5.18352	5.11083	5.11307	5.12022
A_43_P20099	1.99417	1.95474	2.10369	2.1294	2.10901	2.24127	2.30513	2.0564	2.06333
A_44_P302029	3.02907	1.95782	3.42091	2.13589	2.11618	2.24715	2.31756	4.03264	2.95004
A_44_P123636	1.99997	1.96118	2.11426	2.14056	2.12353	2.25468	2.3279	2.06397	2.07724
A_44_P369085	2.00314	1.96404	2.11965	2.14561	2.13288	2.26353	2.3406	2.06794	2.08298
RC5	2.02525	1.80404	1.89839	1.84916	1.85004	1.93184	1.90936	1.87947	1.8529
A_44_P807058	7.18272	5.81164	8.29013	7.94595	5.21106	7.91596	6.52239	8.69515	8.24078
A_44_P1016674	2.02632	1.97335	2.13734	2.16591	2.15873	2.28499	2.38025	3.39137	2.10151
A_44_P200750	2.01544	1.97617	2.14302	2.17509	2.16911	2.29316	2.39683	2.08148	2.10771
A_44_P827099	5.98102	6.37925	6.17712	5.95959	6.15857	5.985	6.18077	6.27106	6.0852
A_44_P664421	2.02097	1.98251	2.81608	2.1967	2.18961	2.311	2.42076	2.08882	3.75463
A_44_P177907	4.45615	4.23299	5.29164	5.41008	5.33951	5.03554	5.1226	5.38997	5.61285
A_44_P715151	10.4916	10.2832	10.363	10.2848	10.1616	10.2911	10.5762	10.474	10.3055
A_44_P641262	8.77104	7.88312	7.96157	8.66819	8.62033	8.38566	7.76548	8.28844	7.83658
A_44_P745811	2.0336	1.99601	2.32853	2.2208	2.23131	2.34573	2.47104	2.10399	2.14396
A_44_P811872	8.83397	8.01118	8.54527	8.09191	7.77116	8.39626	8.65683	8.48482	8.59499
ETG10_13482	2.0791	2.04986	2.00982	1.97841	1.96456	2.56004	1.9701	1.91944	1.86301
A_44_P914086	2.00683	1.97159	1.8754	1.88959	1.89394	1.96827	1.93823	1.85274	1.864
A_44_P120688	2.04425	2.00937	2.21687	2.23213	2.26831	2.38165	2.50448	2.1185	2.1664
A_44_P200472	2.0475	2.01293	2.22297	2.23437	2.27649	2.39211	2.51072	2.12261	2.1696
A_43_P15468	2.02516	2.07739	1.89253	2.12234	1.93426	1.97676	1.93173	2.04519	1.8975
A_44_P913360	10.7119	10.5473	10.4723	9.98478	9.8316	9.92643	9.83067	10.8142	10.2112
A_43_P13406	9.6401	9.36037	9.20502	9.45962	9.45213	9.44718	9.59164	9.26744	9.32195
A_44_P112841	2.05108	2.02335	2.23991	2.24185	2.30661	2.42076	2.51375	2.13316	2.17344
A_44_P1046323	10.5563	10.5068	10.6846	10.9542	10.6286	10.4782	10.7228	10.5848	10.6362
ETG04_27747	2.0436	1.88365	1.82563	1.83507	1.83797	1.88679	1.93525	2.02335	1.90832
A_44_P243653	4.68927	2.24416	2.24185	4.16558	4.11612	3.37805	2.49018	2.80625	3.06035
A_44_P148773	6.34189	6.20254	6.39313	6.04641	6.13342	6.65467	6.56323	6.33012	6.4881
A_44_P341204	4.14521	3.88187	3.98363	4.3242	4.11409	3.72404	3.95881	3.91592	3.84417
A_44_P502082	5.84637	5.09703	5.78488	6.132	5.96779	5.90389	5.27917	5.87139	5.72488
A_44_P146588	2.05348	2.03568	2.23149	2.2409	2.30367	2.45656	3.93195	2.14785	2.12322
A_44_P452632	3.78487	3.50932	4.33705	2.81671	3.13621	3.47399	3.60345	4.3349	3.76367
A_44_P592479	7.54106	7.75335	7.90072	7.63899	7.89356	7.78648	8.05373	7.46508	7.50684
A_44_P201417	2.05088	2.03947	2.20787	2.52793	2.27712	2.46085	2.32178	2.14975	2.08032
A_44_P430803	8.88819	8.99849	8.89649	9.07539	9.03094	9.38911	8.93421	8.81374	9.08032
A_44_P745617	9.36076	8.20298	9.047	8.28013	7.72619	8.16257	8.49268	9.06242	8.29272
A_44_P316490	11.052	11.4752	10.7901	10.8137	11.0506	10.8666	10.9307	10.8469	10.5531
A_44_P367900	1.91398	1.94992	2.0052	1.97272	1.94944	2.12576	2.05297	2.01861	1.95457
A_44_P140161	11.934	11.8479	11.9784	12.2367	12.0776	12.2801	11.7865	12.1602	12.0801
A_44_P228177	6.55625	6.8762	6.46525	6.6294	6.73835	6.86798	6.4844	6.43808	6.51078
A_44_P906816	4.80248	6.13441	5.62084	5.13956	6.1897	5.26131	6.44918	5.30168	5.35971
A_44_P772369	5.53897	5.60122	5.34789	5.22952	5.58683	5.34943	5.19478	5.48939	5.52421
A_44_P435618	8.9832	8.25709	9.88161	9.00271	7.60177	9.2772	8.79709	10.1343	9.47552
A_44_P424320	1.92812	1.93595	2.01854	2.0095	1.97967	2.14497	2.10677	2.02266	1.97818
A_44_P103205	4.91689	3.92002	4.37999	4.18976	4.68469	5.52444	3.60497	4.66078	4.10071
A_44_P468618	8.85291	8.70259	8.3617	8.53038	8.71504	8.52892	8.56386	8.32675	8.38315
A_44_P119371	1.93581	1.93032	2.02429	2.02393	1.99288	2.15245	2.1272	2.0247	1.98625
A_42_P841860	13.8701	13.9822	14.0804	13.9843	14.0779	14.1363	14.1339	14.0079	14.1134
A_44_P179248	2.08531	1.92753	3.53044	2.03212	2.75466	3.54888	2.14128	3.77052	3.48186
A_44_P285036	1.94216	1.92671	2.03062	2.03614	2.00547	2.15964	2.14806	2.02577	1.99242
A_44_P884577	1.94433	1.92612	2.70099	2.04107	2.00992	2.16243	2.15556	2.2652	1.9952
A_44_P209718	1.94692	1.92481	2.03485	2.04626	2.01451	2.16506	2.16165	2.02719	1.99719
A_42_P458530	9.51042	8.67583	9.00427	9.32535	8.36472	9.30651	9.49567	9.59408	8.76454
A_44_P845610	8.15488	8.94448	8.7213	8.44612	8.74345	8.50382	8.72002	8.45926	8.82802
A_44_P538816	1.95322	1.92519	2.0436	2.06106	2.02807	2.17385	2.18342	2.02925	2.00496
A_44_P253641	4.44525	3.34866	4.98524	4.8058	4.63116	4.88491	3.84833	5.13622	4.72565
A_44_P279398	1.95871	1.92686	2.04979	2.07157	2.03785	2.18124	2.19718	2.03095	2.01174
A_44_P418694	10.4668	10.5825	10.59	10.8187	10.8486	10.5769	10.6912	10.3663	10.6233
A_44_P1017335	9.66139	9.57374	9.85194	10.122	9.95155	9.76665	9.56031	9.96833	9.81758
AT_nX_3	2.06326	2.06011	2.02516	2.02017	1.95572	1.75736	1.76518	1.76329	1.80345
A_44_P141322	1.96934	1.93246	2.06555	2.09077	2.05887	2.19652	2.22699	2.03672	2.02485
A_43_P16249	1.97259	2.01174	2.06925	2.09488	2.06443	2.20112	2.23614	2.03803	2.02866
A_44_P997174	7.60043	7.22886	7.2134	7.11108	7.12491	7.41073	7.43905	7.47105	6.99856
A_44_P180080	12.1982	11.8667	12.5347	12.4489	12.3647	12.552	12.2878	12.3424	12.5243
A_44_P624151	7.54793	7.49186	7.58124	7.64449	7.72875	7.53761	7.74702	7.66721	7.63585
A_44_P198064	1.98573	1.94677	2.08836	2.11348	2.09069	2.22173	2.27924	2.0475	2.04793
A_44_P230263	4.10021	3.11131	4.12176	4.33913	4.4768	4.20736	2.914	4.37035	4.3384
A_44_P255973	9.46736	9.07229	9.24486	9.22244	9.35571	9.58385	8.97446	9.33181	9.09878
A_44_P274217	1.99464	1.95544	2.10489	2.13013	2.11076	2.23959	2.31491	2.05606	2.07122
A_44_P883950	8.93463	8.75873	8.50673	8.65683	8.59861	8.5845	8.61092	8.52892	8.46397
A_43_P14304	5.91655	5.6462	5.97959	6.18431	6.05265	6.0365	5.93496	6.09619	6.22242
A_43_P12841	11.9161	12.3107	11.8602	11.8545	12.1744	11.9222	12.2234	11.7015	11.8973
A_44_P402479	7.6053	7.24682	7.28248	7.60624	7.71917	7.72116	7.25852	7.24154	7.209
A_44_P252678	9.21876	9.38508	9.62469	9.60695	9.549	9.57423	9.33301	9.79881	9.71928
A_42_P751742	3.21589	3.42091	3.302	3.24409	4.41175	3.15164	3.2525	2.76764	4.20115
A_44_P533900	2.01607	1.97697	2.14428	2.17606	2.17183	2.29254	2.40758	2.08138	2.1134
A_44_P336925	8.50643	8.97995	8.25709	8.54364	8.74453	8.48149	8.59131	8.09829	8.37148
A_44_P190155	2.02192	1.9831	2.46653	2.19815	2.19272	2.31074	2.43479	2.08865	2.61963
A_44_P597866	2.0247	3.62655	2.2145	2.2071	2.20322	2.63043	2.44731	2.09272	2.13254
A_44_P104358	2.5012	1.99009	2.17333	2.21132	2.2123	2.3279	2.45982	2.09633	2.13924
A_44_P898713	9.04499	8.76005	9.16425	9.0404	8.844	9.09469	8.85398	9.07633	8.99738
A_44_P518528	5.23108	5.47	5.39216	5.42906	5.8705	5.76223	5.73871	5.30891	5.63857
RC1	1.80195	1.80338	1.86705	1.84689	1.87347	1.93168	2.05631	1.86893	1.97341
A_44_P152335	14.7082	13.923	14.8814	14.3292	13.806	14.5261	14.656	14.8814	14.7375
A_44_P168103	13.9181	14.1564	13.9502	14.2099	14.2374	14.1689	13.843	14.0032	13.9003
A_44_P501483	10.4877	10.3124	10.795	11.0636	10.6248	10.9011	10.4449	10.7956	11.0403
A_44_P247281	2.04768	2.01377	2.22491	2.23426	2.27824	2.39136	2.52152	2.12271	2.17987
A_44_P172982	8.21989	7.55517	8.59235	8.15592	7.68441	8.50723	7.94595	8.78314	8.30503
A_44_P445608	2.04925	2.01895	2.23426	2.23832	2.29174	2.40743	2.52715	2.12861	2.18404
A_42_P776300	8.36102	8.51877	8.449	8.32317	8.5473	8.29671	8.54667	8.31977	8.4697
A_44_P392890	4.63204	4.29616	4.57366	5.05213	5.33418	5.37597	5.1207	5.02434	4.89711
A_44_P124146	4.20514	3.85031	3.02484	4.44604	3.70639	4.76961	3.18502	2.13638	3.12268
A_44_P164027	8.16734	7.05696	7.93707	6.50489	6.25395	7.07574	7.45129	6.52391	6.77087
A_44_P423130	7.22328	7.54713	7.30972	7.35188	7.38409	7.07547	7.46699	7.27266	7.23111
A_44_P683441	2.05337	2.03153	2.24006	2.24394	2.31398	2.44428	2.47772	2.14272	2.15538
A_44_P282807	2.2091	2.03319	2.93846	2.24315	2.31182	3.00003	2.81351	2.78431	2.70345
A_44_P716685	4.1859	3.91755	4.80865	4.509	4.60621	3.65326	4.02309	4.94198	4.79229
A_44_P234450	2.05285	2.03589	2.22831	2.23904	2.50788	2.45424	2.41201	2.14711	2.12367
A_44_P463420	4.05711	3.7398	4.29512	4.17663	4.30839	4.10947	3.07443	4.31341	3.83623
A_44_P791968	9.31343	9.36076	9.42221	9.48644	9.43812	9.52197	9.36415	9.48904	9.37473
A_44_P166216	10.7291	10.7363	10.6595	10.6087	10.8203	10.8117	10.6762	10.7727	10.6286
A_44_P1008463	10.1933	10.1555	10.2047	10.2665	10.0697	10.2432	10.1933	10.2827	10.0697
A_44_P294024	7.47077	7.7689	7.18933	7.16225	7.36606	7.51906	7.73111	6.91377	7.2579
A_44_P416127	2.04438	2.0407	2.16033	2.21462	2.22986	2.45596	2.18124	2.14672	2.00741
A_44_P652611	9.25492	8.95334	9.38551	9.27793	9.00085	9.36312	8.77177	9.48682	9.40795
A_44_P173112	7.47138	7.38521	7.60837	7.49307	7.61018	7.65571	7.85519	7.52298	7.76982
A_44_P336119	1.91835	1.94623	2.00879	1.98439	1.95718	2.12949	2.07044	2.01872	1.96328
A_44_P161400	4.86679	5.74453	5.3393	5.45363	5.9735	4.48721	4.09465	4.91289	5.03254
A_44_P150185	5.97641	2.57194	7.23861	5.62135	3.07793	5.17229	4.18365	7.23616	6.37211
A_44_P1013851	11.3298	10.6647	10.6797	10.1132	10.357	10.7124	10.6248	10.4388	10.2875
A_44_P521264	9.01294	8.98423	9.00085	8.94254	9.04598	9.02209	8.8408	9.22514	9.10764
A_44_P530951	1.92907	1.93384	2.01924	2.01198	1.98157	2.14272	2.11247	2.0214	1.98189
A_42_P733671	3.94855	5.75093	5.32377	4.30138	4.09112	4.47186	5.35847	4.70286	5.04519
A_44_P142352	8.25927	8.09979	8.19887	8.67555	8.44562	8.0395	8.31692	8.65254	8.43945
A_44_P278279	3.95407	4.17129	3.86724	3.70518	4.47779	3.9061	4.13332	4.33509	4.2651
A_44_P342562	3.76106	1.9272	3.77052	3.54677	4.35841	3.38677	2.14067	4.03944	3.88838
A_44_P428516	1.94054	1.92617	2.02925	2.03387	2.00326	2.15488	2.14711	2.02459	1.99395
A_44_P179704	1.94288	1.92474	2.92873	2.63658	2.8465	2.15731	2.15462	3.08804	2.58981
A_44_P519024	1.94494	1.9243	2.03309	2.0426	2.01174	2.15933	2.16131	2.0254	1.99829
A_44_P202808	1.94748	1.92402	2.03552	2.04776	2.01598	2.1622	2.16773	2.2802	2.00078
A_44_P109278	9.24198	9.73146	8.92546	9.22124	9.78269	9.35571	9.70996	8.68423	9.26458
A_44_P269457	1.95176	1.92394	2.04141	2.05735	2.02533	2.1672	2.18227	2.02785	2.00627
A_43_P12133	5.31953	4.5044	4.73619	3.45538	3.87187	4.59	4.173	5.07924	4.61822
A_44_P296478	10.0675	10.2475	9.9306	9.59408	9.76237	9.83694	10.2792	9.54654	9.88259
A_44_P406773	1.95946	1.92623	2.72961	2.07302	2.03935	2.17849	2.20214	3.75481	3.03424
A_43_P16737	11.3828	11.3893	11.698	11.4998	11.5537	11.696	11.7456	11.5662	11.5523
A_44_P885548	1.9646	2.15178	2.05865	2.08186	2.04961	2.18578	2.21725	2.0326	2.02244
A_42_P484738	7.0498	6.80684	8.34872	6.25344	5.54886	6.83766	5.90428	7.77646	6.87013
A_44_P255495	4.82407	5.28396	5.24039	4.41492	4.90635	5.5157	4.40536	5.41199	4.68976
A_44_P951632	4.45088	4.256	5.04339	5.36319	5.31766	5.46275	4.52676	5.51166	5.15512
A_42_P635881	5.17291	5.24109	4.75306	4.67836	4.7456	4.58236	4.74324	4.44587	4.5995
A_44_P578452	7.80944	8.07487	8.1691	7.66175	7.68584	7.58289	7.88982	7.99243	7.62029
A_44_P699821	1.98276	1.94378	2.08512	2.11003	2.08619	2.21325	2.27532	2.23791	2.04843
A_44_P865552	1.98662	1.94699	2.09004	2.1149	2.09321	2.22026	2.28846	2.0467	2.05503
A_44_P785080	5.13005	4.46827	4.60786	5.04136	5.06701	5.01899	4.57429	4.88515	4.92025
A_44_P429321	4.81245	3.75109	4.89157	5.33626	5.02159	5.03373	4.72283	4.60208	5.28894
A_44_P521845	6.15757	6.86594	6.04465	6.25277	6.77849	5.89708	6.42818	5.76638	6.36933
A_43_P11577	7.04307	6.09111	6.73065	6.74601	5.6147	6.71707	6.69889	7.34689	6.53459
A_44_P803088	2.15575	1.96278	2.11725	2.14203	2.12868	2.25178	2.34898	2.06349	2.08957
A_42_P621736	18.3127	17.8837	18.2177	18.0664	17.9666	18.2177	18.2177	18.3906	18.2177
A_42_P620042	9.64178	9.65358	9.65742	9.45259	9.38945	9.66348	9.79307	9.61175	9.52726
A_44_P482213	5.42659	6.47908	5.6542	5.92681	6.29097	6.05428	5.76223	5.59603	5.68083
A_44_P172807	3.78297	4.14274	4.50186	4.63815	4.85457	3.10132	4.05249	5.24754	4.49781
A_44_P547751	7.24789	7.86302	6.92736	6.91761	7.39815	6.86247	7.26151	6.56641	6.86355
A_44_P314270	4.61691	5.32152	5.337	5.95122	5.95188	5.73677	5.37767	5.51073	6.10462
A_44_P110352	9.13975	9.05469	8.85398	8.62888	8.7875	8.91238	8.59789	8.08854	8.81892
A_43_P11940	5.43927	5.10882	5.58292	5.64161	5.51057	5.34618	5.22416	5.748	5.53709
A_44_P194138	7.25013	7.49537	6.90043	7.4286	7.593	7.44877	7.5821	6.98516	7.52147
A_44_P836678	15.7688	15.4902	15.6	15.3784	15.3784	15.5538	15.5334	15.5174	15.4004
A_44_P304148	2.03481	1.99784	2.19256	2.22121	2.23614	2.34558	2.48936	2.1042	2.16178
A_42_P822726	9.91251	9.36216	9.52076	8.90773	8.44692	9.52076	9.2465	9.44595	9.26915
A_44_P321706	5.76401	5.82533	5.57252	5.89765	5.75369	5.58007	5.99385	5.76932	5.45685
A_44_P867949	11.0603	10.7455	11.4457	11.7297	11.1306	11.2496	11.0749	12.0659	11.3637
A_44_P545895	5.95613	5.74285	6.59549	6.47374	6.23313	6.70734	6.00828	7.04155	6.75681
A_42_P819052	10.0455	9.72319	9.3429	9.47373	9.55824	9.47208	9.50843	9.34159	9.45926
A_44_P264293	10.8121	10.4317	10.523	10.5407	10.6825	10.8645	10.59	10.1673	10.59
A_44_P152275	2.04935	2.01966	2.23408	2.23815	2.29291	2.40682	2.53226	2.12886	2.19289
A_44_P985388	2.05027	2.02206	2.23766	2.23938	2.30023	2.41534	2.53076	2.13083	2.19206
A_44_P591224	8.53492	7.8835	8.15774	8.11591	7.97856	7.65341	8.19916	7.90244	8.15123
A_44_P141475	2.05166	2.02617	2.24044	2.24164	2.31087	2.42838	2.51813	2.13626	2.18426
A_44_P121351	4.55125	4.84939	3.91732	3.88319	4.00472	4.45162	4.25549	3.68204	3.93881
A_44_P492214	2.05256	2.03032	2.23938	2.26678	2.313	2.43796	2.494	2.88154	2.16784
A_44_P910545	2.0531	2.03203	2.23832	2.24204	2.31167	2.44194	2.47718	2.14232	2.15852
A_44_P682817	2.05297	2.03351	2.34451	2.24109	2.30854	2.44731	3.12416	4.45848	2.74696
A_43_P22020	8.41717	8.2444	8.1787	8.02254	8.17011	8.33101	8.15741	8.10037	7.97107
A_44_P352912	6.5812	6.43435	6.26257	6.52239	6.54146	6.37832	6.34666	6.36643	6.34358
A_44_P837192	5.19736	6.33293	4.78293	5.65374	6.36428	5.37708	6.01947	4.71606	5.43901
A_44_P185851	2.05053	2.03843	2.20719	2.23275	2.27733	2.45534	2.33955	2.14744	2.09245
A_43_P22276	8.34277	9.20372	8.2172	8.18197	8.61767	8.45032	8.26915	7.9273	8.14205
A_43_P11951	3.86491	4.61622	4.21876	4.15558	3.55021	4.71547	4.00041	4.285	4.31078
A_44_P907014	5.29296	5.28102	4.47382	5.93208	4.16064	6.52696	5.39056	5.08305	4.94348
A_44_P359467	6.0513	2.04048	2.15419	2.21064	2.22063	2.45106	2.16591	2.14445	2.00268
A_44_P614514	12.2602	11.4836	10.8085	10.9391	10.7698	10.6073	10.0184	11.1417	10.5838
A_44_P420215	4.77298	3.85662	4.46049	4.67151	5.46672	5.15421	3.77771	4.59527	4.3692
A_44_P579444	1.9171	1.94692	2.00751	1.98099	1.95478	2.12322	2.06743	2.01697	1.96323
A_44_P940535	3.00271	2.43534	2.00971	2.07094	2.05415	2.12705	2.07649	2.75382	1.96857
A_43_P21147	2.32887	2.45368	2.07385	1.99345	2.96458	2.67165	2.0864	2.53567	2.91852
A_44_P965184	1.92411	1.9392	2.01354	1.9986	1.96913	2.13409	2.09554	2.01924	1.97605
A_44_P391979	1.92578	2.12226	2.01593	2.00442	1.97418	2.13712	2.10271	2.01966	2.15342
A_43_P19806	7.93979	7.51361	7.84027	7.07262	6.74033	7.67272	7.69984	7.7069	7.34102
A_43_P14257	1.93002	1.93189	2.01966	2.01487	1.98333	2.14117	2.11788	2.02067	1.9855
A_43_P15811	2.3427	3.27962	3.15649	2.01919	2.59002	2.14351	2.12481	2.98209	2.87159
A_44_P868775	2.96789	5.18933	2.02335	2.0235	1.99242	2.1458	2.13174	2.35814	1.99051
A_44_P256949	4.17129	4.16774	4.26626	4.34605	5.02804	3.80812	2.98623	4.41043	4.22516
A_44_P206631	4.1661	4.12044	4.47996	4.62467	5.14355	4.84237	3.24035	4.48544	4.86849
A_44_P402536	2.08578	2.02044	1.95691	2.09198	2.43721	2.04311	2.00679	2.18061	1.87394
A_44_P443584	8.82524	8.74345	8.58868	8.76276	8.95562	9.16632	8.87488	8.44612	8.6214
A_43_P16753	10.5193	10.6926	10.5309	10.3763	10.5657	10.569	10.8294	10.7203	10.5994
A_44_P436604	4.20848	4.09996	4.12817	3.74603	4.58266	4.04957	3.55491	4.06852	3.83207
A_43_P12687	9.93209	9.73877	10.1955	9.85936	9.77824	10.1038	10.0909	10.2181	10.0374
A_43_P17789	1.95238	1.92289	2.0418	2.05973	2.45086	2.93538	2.1876	2.02646	2.01089
A_44_P513656	1.9541	1.92333	2.04452	2.06438	2.03172	2.16784	2.19394	2.0277	2.01371
A_44_P288463	7.4527	7.81334	7.89909	7.94006	8.19447	7.58808	7.80754	7.70263	7.24271
A_44_P555378	4.37664	4.0375	4.46127	4.63471	4.72198	4.56442	3.57809	4.66317	4.33326
A_44_P525827	9.33779	9.12967	9.58554	9.85011	9.73197	9.76333	9.10027	9.44511	9.57461
A_42_P768024	9.14568	8.48052	8.74684	8.24696	7.75	8.89985	8.37049	8.5602	8.54776
A_44_P114338	7.10929	6.97971	7.09578	6.81393	6.78033	6.8861	6.81521	7.05037	6.70997
A_44_P764997	1.97118	2.27295	3.00222	2.09221	2.06221	2.19154	2.24044	3.55442	2.89583
A_44_P187854	1.97388	1.93489	2.07139	2.09675	2.06736	2.19718	2.25004	2.03695	2.03755
A_44_P448313	1.97707	3.47019	2.07533	2.10201	2.07452	2.20179	2.26035	2.03856	2.33291
A_44_P621304	9.38911	8.78388	8.99771	7.88061	7.49982	7.90647	8.12808	9.30746	8.34671
A_44_P519456	5.21173	4.84919	4.67055	4.91304	5.25529	4.6122	4.7199	4.77568	4.85213
A_44_P971681	4.26181	5.19736	3.87305	5.03724	5.76078	4.34629	4.4803	3.08745	4.64963
A_44_P928410	5.88196	6.20053	6.00079	6.31206	6.45034	6.11425	6.19183	5.99903	6.32215
A_44_P496061	1.99345	1.95312	2.10286	2.12588	2.10788	2.23054	2.32049	2.05229	2.07686
A_44_P468681	14.4351	14.2348	14.5668	14.4351	14.3537	14.6455	14.6988	14.4828	14.6196
A_44_P335278	5.47459	5.72044	6.07622	5.91731	5.95882	5.49971	5.4041	6.62536	6.33012
A_44_P809972	5.61886	4.68705	4.63815	5.21646	5.72633	5.31183	4.13033	5.22143	5.46363
A_44_P951220	2.00503	1.96597	2.12332	2.14744	2.13913	2.25961	2.37274	2.0675	2.10144
A_44_P377520	11.7845	11.8714	11.7931	11.4944	11.2516	11.7346	11.6077	11.7609	11.7061
A_44_P605838	9.01068	8.80911	8.6281	8.72204	8.55487	8.77258	9.03443	8.96573	8.64022
A_44_P480463	3.7414	3.93451	3.06035	3.43304	2.96691	3.85478	2.41274	4.06922	3.23213
A_43_P15169	8.5782	8.58296	8.02905	7.9896	8.57253	8.28466	8.85767	7.7214	8.09829
A_44_P264299	9.63391	9.232	10.1543	9.25335	8.54422	9.63731	9.62081	10.0951	9.70654
A_44_P286158	10.4935	10.0706	10.2281	9.62513	9.33668	9.65791	9.577	10.5749	10.0066
A_44_P711071	8.29049	8.28013	7.94756	8.18715	8.36982	8.34187	8.2578	7.8658	8.07621
A_44_P913962	8.15947	7.53165	8.1056	6.71201	6.42839	6.88866	7.00129	8.50126	7.36545
A_44_P389477	2.03224	1.99504	2.18444	2.21717	2.22849	2.33489	2.48913	2.10093	2.16309
A_43_P12146	6.83414	7.4961	7.21832	7.33536	7.5821	7.36849	7.36733	7.07087	7.17161
A_44_P337510	2.03814	2.00238	2.20067	2.2243	2.24654	2.35298	2.5094	3.36543	2.17621
A_44_P473653	4.67033	4.85476	3.79459	5.83933	6.30788	5.02332	5.40216	4.75405	5.77513
A_44_P643312	2.04335	2.00825	2.21339	2.22931	2.2657	2.37195	2.5289	2.1149	2.18995
A_44_P531279	2.04567	2.01169	2.21957	2.23167	2.27254	2.37982	2.53304	2.11872	2.19516
A_44_P121728	4.72174	5.61417	5.21627	5.24929	4.9133	5.41408	4.94416	5.09173	5.17168
A_42_P759444	6.36613	5.40564	7.01254	6.44831	6.43725	6.42132	6.62991	7.19499	7.29328
A_44_P402215	2.04944	2.02024	2.23387	2.23752	2.29366	2.40619	2.53804	2.12868	2.19945
A_44_P804042	5.91105	5.74641	5.93299	5.94318	5.97058	6.06477	5.88687	6.25344	6.22546
A_42_P781659	9.95787	9.6107	9.7374	9.85046	9.71974	9.8345	9.65209	9.71261	9.62696
A_44_P208963	3.19298	2.1153	3.17998	3.61981	3.10903	3.07887	2.52173	3.56064	3.23554
A_44_P346730	5.28856	4.60457	5.31205	4.97431	4.69739	4.66445	4.5496	5.05974	4.91689
A_44_P440868	2.05234	2.03068	2.23815	2.24127	2.311	2.43702	2.49353	2.14026	2.17085
A_44_P652585	8.15888	7.62233	8.06001	8.15086	8.05879	8.19887	7.61707	8.26022	8.02377
A_44_P868890	2.26467	2.30214	3.92029	2.23959	2.30332	2.51737	3.39114	3.55178	3.74067
A_44_P390468	2.05196	2.03491	2.2265	2.23791	2.29848	2.44951	2.43245	2.14436	2.13613
A_44_P513602	9.80118	9.89789	10.1669	10.7888	10.6846	10.4232	9.83568	10.4502	10.1886
A_44_P249508	2.65578	2.03735	2.37337	3.24505	3.19376	3.02757	2.37042	2.7231	2.75878
A_44_P582565	3.71283	2.84599	2.3134	4.50721	3.8025	4.51252	3.48653	3.31217	2.82694
A_43_P19625	5.28047	5.2568	5.1457	5.05871	5.08693	5.60014	5.09493	4.95431	5.03668
A_44_P976212	4.04359	3.42111	4.63776	4.53845	4.39472	4.91367	4.18452	5.12421	4.67107
A_44_P188280	7.53998	7.1493	7.3564	7.47341	6.60976	7.081	6.85013	7.33536	7.33089
A_44_P503699	7.371	7.21158	7.58839	7.7853	7.56409	8.00642	7.34707	7.7464	7.65404
A_44_P194166	6.29836	6.97352	6.34189	6.30314	6.66174	6.41995	6.15301	6.27158	6.34106
A_44_P451071	10.2151	9.97157	9.89455	9.8546	9.66604	10.0701	9.80819	10.1023	9.73825
A_44_P393778	6.39363	6.50797	6.15613	6.22029	6.49802	6.59859	6.02639	6.14394	5.9789
A_44_P344880	10.3236	10.54	10.6129	10.6207	10.7177	10.8007	10.5838	10.5166	10.6702
A_44_P388349	6.86142	6.79462	6.67408	6.45368	6.72253	6.7436	6.84405	6.80638	6.72519
A_44_P379496	1.92327	1.93947	2.01237	1.99616	1.96701	2.12987	2.09312	2.01758	1.97659
A_44_P311827	5.95548	6.48215	6.81948	6.66974	6.52373	6.55538	6.80915	6.49691	6.91193
A_42_P489167	9.73825	9.48313	9.83807	9.1118	8.90852	9.42447	9.62194	9.87153	9.50509
A_44_P134865	7.50407	7.45764	7.63873	7.84389	7.6393	7.83812	7.40549	7.96092	7.84027
A_43_P17786	5.13518	6.33709	4.07044	4.34248	3.11517	4.51672	3.88647	4.57775	4.50976
A_44_P367977	1.93373	1.92852	2.0214	2.02171	2.09004	2.14179	2.13071	2.01981	1.99115
A_44_P274256	4.06243	2.8878	2.02377	2.0326	3.08564	3.52868	2.13891	2.26627	2.68015
A_44_P762828	6.4033	6.02011	6.22414	6.22162	6.49325	6.29259	5.99235	6.42798	6.11552
A_44_P354150	4.29255	4.04401	4.35955	3.9801	4.71876	4.23258	4.50121	4.21338	4.63163
A_43_P21414	5.9491	6.69005	6.28424	6.20985	6.11402	6.64821	6.76255	6.37657	5.91682
A_43_P14863	13.2612	13.2558	13.1039	13.1849	13.2883	13.1637	13.2777	13.0069	13.1039
A_44_P488690	7.30194	7.61943	7.354	7.27013	7.47742	7.46268	7.65485	7.32921	7.32921
A_44_P274488	1.94911	1.92136	2.03649	2.05045	2.0189	2.15744	2.17938	2.02377	2.00918
A_43_P19657	3.82939	3.47675	3.28477	4.11925	4.65461	4.13828	2.77212	3.86994	3.79888
A_44_P1024656	6.96238	7.61225	6.93494	7.19228	7.98578	7.59323	7.45525	6.31259	7.15433
A_42_P601665	1.9551	2.43245	2.04505	2.06603	2.03319	2.16532	2.20013	4.3242	2.01691
A_44_P460864	1.95809	1.92345	2.04851	2.07049	2.03739	2.16934	2.20689	2.02821	2.02011
A_44_P114919	9.26218	9.64686	10.2195	10.4745	10.224	10.4067	10.0471	10.6266	10.3578
A_44_P226231	1.86249	1.99238	1.76311	1.9786	1.9836	1.89744	1.87435	1.7789	1.77789
A_43_P11684	8.39075	8.08602	8.34221	8.55402	8.42497	8.91349	8.80456	8.32031	8.25529
A_44_P126311	10.9917	10.8392	10.5882	10.5597	10.8187	10.6862	10.8839	10.696	10.4777
A_44_P516073	7.87049	7.96929	7.98054	8.06695	8.30741	7.92019	8.0628	7.69147	8.06306
A_44_P526243	1.97456	2.07939	2.07208	2.09762	2.06925	4.05802	2.2572	2.03568	2.04327
A_44_P545686	2.0786	2.0912	1.88343	1.90212	2.00572	2.35052	2.05322	1.9653	2.39593
A_44_P199077	7.14707	7.23655	7.23616	7.16519	7.37062	7.35377	7.39736	7.15918	7.4801
A_43_P15275	11.4117	11.4785	11.0911	11.1575	11.2763	11.1974	11.5262	11.2037	11.2531
A_44_P527770	1.98809	1.94759	2.09303	2.11655	2.09675	2.2165	2.30438	2.04585	2.36592
A_42_P602724	15.3945	15.3451	16.5913	15.7688	15.0158	16.2422	16.3485	16.6002	16.2344
A_44_P670277	1.99423	1.95373	2.10336	2.12647	2.10924	2.22931	2.32647	2.05166	2.08261
A_44_P223741	6.69327	6.69825	6.61311	6.73042	6.51552	6.54767	6.53194	6.72442	6.38057
A_43_P15524	8.38624	8.40885	8.34156	8.09903	8.3953	8.29272	8.27399	8.34977	8.37665
A_44_P803194	2.00287	2.41101	2.11899	2.14333	2.13234	2.24988	2.36704	2.06333	2.10058
(-)3xSLv1	1.83632	1.8192	1.87492	1.85159	1.88599	1.94818	1.92757	1.882	1.87367
A_44_P247456	2.07452	1.96977	2.1311	2.15564	2.14894	2.26831	2.3963	2.07044	2.11317
A_44_P380839	9.49177	9.02412	9.8662	9.23676	8.45467	9.53195	9.31754	10.3017	9.54028
A_44_P786073	2.01516	1.97587	2.7212	2.98766	2.16854	2.28317	2.42213	2.07786	2.12647
A_44_P470114	2.01808	1.97888	2.14956	2.17903	2.17638	2.29107	2.4384	2.08154	2.13389
A_44_P461154	11.0806	10.3578	11.8667	11.3001	9.62236	11.4974	11.1455	12.2027	11.3588
A_44_P388435	5.89241	5.95017	5.95463	6.03664	6.05033	6.0278	6.0365	5.74046	5.8623
A_44_P410812	5.5172	5.70466	5.58741	5.7749	6.25297	5.47691	6.09267	5.5232	5.60845
A_44_P869212	2.1652	4.03227	3.35866	3.35378	3.35544	3.1348	3.86949	2.88038	3.63501
A_44_P363156	8.32254	8.0433	8.33158	8.40136	8.19972	8.01061	8.03649	8.40082	8.11309
A_44_P416032	2.03583	1.9993	2.19636	2.22141	2.24077	2.34423	2.50957	2.10447	2.17891
A_44_P461383	3.81539	4.44962	3.91636	4.01779	4.35229	4.42602	3.6391	2.50425	4.42451
A_44_P204941	2.75115	3.91974	3.40619	3.36834	2.25735	3.98037	3.65631	3.54147	3.56325
A_44_P853554	2.04348	2.00931	2.21434	2.22916	3.8379	2.37147	2.53466	2.11507	2.19846
A_44_P731179	2.04591	2.01284	2.22052	2.23092	2.27359	2.37923	2.54267	2.11905	2.20277
A_43_P16183	2.66797	2.05285	2.55802	2.23543	2.28212	2.39001	2.85511	2.12289	2.56802
A_44_P336714	9.52502	7.57052	9.51002	9.29824	9.24867	9.36981	9.48512	9.46987	9.50405
A_44_P348607	10.2719	10.2234	10.2017	10.2824	10.2051	10.0936	10.3036	10.152	10.1638
A_44_P1060382	11.3332	11.0569	11.2591	10.9721	10.7473	11.347	11.0707	11.5574	11.0341
A_44_P548604	2.0507	2.02505	2.23777	2.23921	2.30384	2.41969	2.53251	2.13254	2.20125
A_43_P12708	4.67885	4.68949	4.93026	4.76572	4.27172	5.21764	5.11982	5.27965	4.94693
A_44_P131296	5.69709	5.76947	5.14184	4.91689	5.45883	5.1292	5.42603	4.98276	4.92391
A_43_P14591	4.01883	4.66372	3.96558	3.76722	3.77687	3.82074	4.09088	4.00151	3.87994
A_44_P616936	2.05192	2.0326	2.23236	2.23884	2.30456	2.43932	2.47576	2.14151	2.16261
A_44_P409820	4.7983	4.4325	5.14597	3.80464	4.51649	4.09112	4.41081	4.63362	4.45127
A_44_P370587	6.1238	5.60625	6.36459	5.52735	5.51829	5.68537	5.34713	6.43104	6.12526
A_44_P779338	6.47616	6.53374	6.89465	6.30936	6.28869	6.71226	6.48941	6.63469	6.28891
A_42_P770055	9.97591	9.9034	9.83609	9.89238	10.0347	9.97157	9.91441	9.96607	9.87342
A_44_P665677	8.95523	8.65211	8.44009	8.73006	8.56062	8.22159	8.56616	8.87915	8.39405
A_44_P1030258	1.87643	1.85618	1.97659	1.8978	1.92407	1.964	1.9831	2.02991	2.34976
A_43_P15530	1.88377	1.77321	1.77454	1.86037	1.81466	1.88888	1.82541	1.83566	1.77705
A_44_P153996	2.04127	2.03988	2.15396	2.21037	2.22228	2.44571	2.18695	2.14221	2.01544
A_44_P189139	8.77302	8.18066	8.64703	8.71259	8.31006	8.70787	8.21148	9.05509	8.6085
A_44_P316713	1.90908	1.95245	2.00067	1.96093	1.94072	2.10344	2.04048	2.01042	1.95249
A_44_P397460	7.59768	7.29101	7.44226	7.91457	7.90876	7.884	7.25621	7.69211	7.77811
A_44_P189542	4.0817	3.12892	3.88763	3.98706	4.23799	4.14223	2.06089	3.3484	3.12558
A_43_P10628	4.59789	4.57475	4.31989	4.49478	4.94975	4.55986	4.17188	4.51761	4.65933
A_42_P762924	9.92351	9.86533	9.80067	9.54654	9.41721	9.91662	9.95442	9.72422	9.65742
A_44_P185459	2.21576	1.93975	2.01169	2.04559	2.06857	2.12377	2.09004	2.64731	2.47806
A_43_P13824	1.92402	1.93743	2.01278	1.99904	1.9695	2.12666	2.0993	2.01614	1.98024
A_44_P259067	1.92529	1.93454	2.01493	2.00464	1.97434	2.13104	2.10765	2.01675	1.98385
A_44_P937195	3.11681	3.73551	3.24729	2.98861	3.12955	2.13344	2.11454	3.47458	2.81987
A_44_P1045354	12.9765	12.2212	13.0176	12.9957	12.6062	13.0792	12.9957	13.0402	13.1179
A_44_P506024	3.52758	3.93264	2.32339	2.01886	3.36834	2.5833	2.12886	2.67841	3.07474
RC2	1.80703	1.78629	1.85694	2.00144	1.86945	1.95228	1.94092	1.88205	1.85694
A_44_P840327	2.08063	1.92457	2.494	2.02778	1.99578	2.14142	2.14324	2.65644	1.99683
A_44_P312095	1.93838	1.92327	2.02595	2.03167	1.99969	2.14358	2.1513	5.61935	1.99914
A_44_P508917	3.76469	2.98976	3.32837	2.42252	3.58388	2.14571	3.00003	3.53542	2.72684
A_44_P961911	1.9425	2.16309	4.589	4.11911	3.77508	3.73128	4.42932	4.44935	4.4768
A_44_P250879	6.99912	7.21009	5.67342	6.4365	6.54661	7.07049	6.4881	6.4726	6.38602
A_44_P654666	5.60578	6.89358	5.06284	6.00414	6.8246	5.7186	6.03289	5.12237	6.41879
A_44_P412277	17.1812	16.7802	17.3466	17.0551	16.7244	17.2533	17.1468	17.3862	17.2938
A_44_P723160	2.01298	2.65678	2.04008	3.81912	2.69267	2.1572	2.18995	2.0234	2.01533
A_44_P242712	1.95332	1.92104	2.04281	2.06186	2.03002	2.15991	2.19864	2.02479	2.01768
A_44_P945759	4.0286	4.52793	4.77154	4.74008	4.91807	4.72516	4.35035	4.70174	4.56351
A_44_P204499	1.95886	1.92284	2.04884	2.07122	2.03866	2.16613	2.21151	2.02666	2.02441
A_44_P324878	6.92627	6.99289	7.12401	7.30567	7.65404	7.0167	7.41932	7.19932	7.22992
A_44_P105119	2.29335	2.1815	2.05706	2.07993	2.8878	2.77263	2.22684	2.02873	2.0309
A_44_P194088	8.12528	7.8814	7.55287	7.59246	7.86465	7.64161	7.43017	7.66526	7.3022
A_44_P498516	3.72495	5.52981	3.81076	3.97364	4.85264	5.04882	4.31861	5.50627	4.2414
A_44_P118468	8.40227	8.31744	7.86259	8.39505	8.38859	8.51445	8.63727	7.96774	8.33132
A_44_P577555	1.97571	1.93507	2.07311	2.0985	2.07049	2.19218	2.2645	2.03481	2.04908
A_44_P451458	1.97888	1.93863	2.07745	2.10271	2.07716	2.19892	2.27649	2.03739	2.05483
A_43_P20674	4.77188	4.85592	4.87366	5.0085	5.35822	5.19238	5.09257	4.76587	5.12974
A_44_P844244	7.98907	7.13579	7.07574	7.36991	7.80293	7.13693	6.95676	7.32137	7.07087
A_44_P649990	6.82978	6.97673	6.35716	6.44434	6.42798	6.40829	6.29655	6.3771	6.42498
A_44_P212826	9.4367	9.44763	9.3412	9.26407	9.5977	9.35327	9.4718	9.29278	9.46687
A_44_P241799	2.34483	2.31128	2.3279	2.71082	2.11058	2.88519	2.72848	2.05131	2.74917
A_44_P313767	5.78852	6.02828	6.04868	5.59363	5.69393	6.02828	5.94184	6.34546	5.92731
A_44_P261588	5.60229	5.30838	5.77856	5.97058	5.86753	5.75978	5.77794	6.10887	5.75147
A_44_P518547	3.29419	3.51318	3.17722	3.5663	3.3068	3.77895	2.83267	2.93228	3.02204
A_43_P19327	8.74597	8.48326	7.83855	8.08767	8.42529	8.37393	8.32389	7.44102	7.67421
A_43_P17457	6.31184	6.08872	6.05265	5.84235	6.05475	6.04574	6.78061	6.84706	6.40101
A_44_P465281	6.8225	6.6237	6.71857	6.53721	6.80222	6.9267	6.73065	6.58089	6.89612
A_44_P609668	2.63558	3.3564	5.43421	5.38526	2.64829	5.14281	3.23136	7.25936	5.04733
A_44_P455479	8.2924	8.56062	8.50057	8.5954	8.53095	8.68947	8.28098	8.71142	8.23606
A_44_P301717	2.02152	1.98287	2.15796	2.18977	2.1909	2.29963	2.46277	2.0852	2.1473
A_44_P746702	2.02429	1.98625	2.16438	2.20067	2.20252	2.30926	2.47384	2.08925	2.15513
A_44_P429507	2.02737	1.99003	2.17207	2.20851	2.21094	2.31898	2.48689	2.09292	2.16453
A_44_P554650	8.4142	9.33061	8.15709	8.53894	8.48123	8.59949	8.54023	8.08602	7.95608
A_42_P602570	5.16733	5.20756	7.91873	7.00353	2.76403	7.73494	6.44591	9.92953	7.42548
A_42_P693715	6.19367	5.7749	5.8476	6.17337	6.17337	6.14986	5.51321	5.97508	6.12509
A_44_P443343	2.23832	2.18678	2.93647	2.3804	2.32625	2.65265	2.72961	2.80873	2.64404
A_44_P833199	11.4515	14.4828	11.173	11.1581	9.76665	10.369	14.1564	10.7495	10.9493
A_44_P317727	2.04365	2.01007	2.21534	6.49743	2.26743	2.3713	2.54524	2.11523	2.2071
A_44_P346782	4.20229	3.33128	4.28222	4.61408	4.33437	4.73481	4.30404	4.17046	4.96246
A_42_P621514	2.31635	2.01675	2.7916	2.79835	3.12588	2.39027	2.55348	2.12297	2.78262
A_44_P279912	9.74849	9.54567	9.50917	9.60462	9.66717	9.58516	9.74892	9.58153	9.5889
A_44_P474391	7.11883	6.97309	6.79987	7.82912	7.80972	7.37062	6.86224	7.05869	7.14002
A_44_P493571	6.80744	6.27052	6.26082	6.33739	6.94348	6.28534	6.5417	6.21957	5.86511
A_44_P370267	6.93368	7.68473	8.02937	8.01118	8.55259	7.95097	7.90523	7.68029	8.06123
A_44_P468522	2.05101	2.02752	2.23646	2.23869	2.30629	2.42366	2.5256	2.13498	2.19787
A_44_P127294	7.27946	7.40944	7.08356	7.3022	7.60938	7.24381	7.77218	7.05743	7.51641
A_44_P589887	3.66456	3.03424	3.53988	3.83469	4.12341	3.21089	3.70593	2.92165	3.57504
A_44_P371339	2.12006	2.24864	1.93219	2.36484	2.40181	1.94317	2.76667	2.45168	1.78244
A_44_P667489	4.25162	4.16471	5.13395	5.88993	5.46448	4.64788	5.30838	4.93293	5.00667
A_44_P342606	9.48462	9.84865	9.1036	9.1293	9.66226	9.58848	9.3882	9.09364	9.15808
A_44_P447451	2.1408	2.03652	2.20851	2.23256	2.28145	2.44545	2.38564	2.14377	2.11832
A_44_P997962	7.76012	7.52711	7.75174	7.85324	7.75574	7.59688	7.50706	7.33852	7.42207
A_43_P10854	9.62513	9.21525	9.52633	9.16171	9.52445	9.56714	9.20139	9.2986	9.60022
A_44_P212746	2.04626	2.03922	2.17385	2.22109	2.24641	2.44598	2.2664	2.14302	2.06099
A_44_P303336	2.80251	2.03959	2.16005	2.21395	2.23256	2.44344	2.21996	2.14179	2.0336
A_44_P173715	3.58206	2.5934	3.17308	3.85159	3.45288	2.49655	3.11355	2.42583	3.12801
A_44_P329446	3.51492	2.48327	2.91824	3.25862	2.89132	2.43684	2.90209	3.10478	3.44583
A_44_P716726	6.06274	5.88445	5.91991	5.52226	5.89241	5.91941	5.76972	5.90846	5.59227
A_44_P111825	9.89843	10.1038	9.90588	9.81253	9.99399	10.039	9.79502	9.57298	10.0041
A_44_P193188	2.38025	2.70972	2.00621	2.41227	3.3702	2.28607	2.06778	2.62835	2.81556
A_44_P135610	7.47467	7.62768	6.98055	7.0167	7.40432	7.15557	7.28944	6.56967	7.10619
A_44_P399466	4.92727	4.46344	4.5555	4.88257	4.87901	4.87982	4.70759	4.20412	4.56235
A_44_P297175	9.94966	9.9018	9.44796	9.25853	9.20804	9.70069	9.90719	9.78738	9.72319
A_42_P500080	8.14833	8.35011	8.54855	7.4957	8.02871	8.38363	8.32488	7.95275	8.2192
A_42_P789902	3.25587	4.68555	3.60211	4.17833	3.5593	3.21432	3.74816	3.37349	4.1723
A_44_P230424	1.92819	1.93059	2.01714	2.01204	1.98114	2.13158	2.11956	2.01598	2.90086
A_44_P576228	8.26333	7.76623	7.28558	7.11852	6.92736	7.1791	7.24039	7.19652	7.27578
A_44_P822078	5.6542	5.64531	5.64292	5.96493	6.03559	5.8833	5.64823	5.91198	5.74511
A_44_P462107	5.27058	5.06915	5.63464	4.99667	4.81754	5.61986	5.38727	5.77825	5.32526
A_44_P243948	4.15786	3.93508	4.12388	4.04691	3.80191	4.05351	3.19241	4.48815	4.23818
A_44_P465148	9.1104	9.2196	9.50192	8.74529	9.08838	9.73146	9.53011	9.46083	9.47998
AT_P_M	3.33761	4.0881	3.02879	3.11243	3.48964	3.37556	3.3561	3.07362	3.01777
A_44_P157776	3.49425	3.87161	4.65823	4.2518	3.38015	4.38749	2.17017	4.75851	4.55395
A_44_P974594	4.31658	4.41923	4.64867	5.05508	5.12141	4.66078	4.10242	5.0419	4.61579
A_43_P15253	10.8353	10.0226	10.2254	10.3288	10.1875	10.6342	10.437	10.7296	10.1072
A_44_P294706	5.66396	6.1759	4.18841	5.25854	5.32334	5.72807	4.2286	4.88447	4.45638
A_44_P636724	6.69731	6.6401	6.67894	6.14468	5.63933	5.54616	5.69159	7.09079	6.13379
A_42_P514419	8.48123	8.36583	8.24881	8.42617	8.33056	8.33845	8.19887	8.20763	8.14412
A_44_P538300	1.95637	1.92098	2.0463	2.06813	2.036	2.16033	2.20995	2.02491	2.02479
A_44_P519345	8.06877	7.57559	8.08635	8.45999	8.18474	8.1056	7.71917	8.18066	8.41544
A_44_P128201	13.518	14.0245	14.0106	13.9356	13.3426	13.3447	13.966	14.4137	13.8402
A_44_P152772	1.96456	1.92506	2.05751	2.08098	2.05	2.43634	2.23426	2.09178	2.03462
A_44_P119019	11.8771	12.2591	11.0386	11.3087	11.6144	11.129	11.5443	11.129	11.2063
A_44_P666786	12.1767	12.1231	12.1557	12.5301	12.5148	12.5347	12.3521	12.2264	12.2264
A_44_P221341	2.18227	2.18019	2.06886	2.09424	2.79276	2.18563	2.26105	2.03268	2.84907
A_43_P13851	4.2635	4.27736	4.39585	3.96672	4.90501	4.55661	4.73875	4.39472	4.43916
A_43_P12006	1.9792	1.93874	2.07952	2.10336	2.07952	2.19636	2.28499	2.03703	2.06289
A_43_P12751	6.33359	8.89089	8.02189	7.05454	8.89047	7.49088	8.58323	7.9719	8.94971
A_44_P432889	10.8437	10.8289	10.4255	10.383	10.5094	10.5714	10.2941	10.4683	10.6391
A_44_P508355	2.67603	3.76442	2.27335	3.13962	2.77212	2.61294	2.75497	2.04446	2.70896
A_44_P465777	3.81761	1.95958	3.28761	3.70128	2.48608	2.22063	2.32995	3.82353	2.81608
A_44_P351211	3.18361	3.49375	3.59267	3.46083	3.23239	4.50877	3.09265	4.27929	3.73367
A_44_P370879	1.99852	1.95804	2.11011	2.13389	2.11975	2.23236	2.35931	2.05516	2.09955
A_44_P459412	7.00944	7.0818	6.23337	6.53772	6.60224	6.79427	6.69478	6.36129	6.37596
A_44_P301608	6.31575	6.13313	7.03501	6.40149	5.54747	6.46081	6.45827	7.24962	6.67465
A_43_P13043	13.971	14.4698	13.843	13.8454	14.5424	13.6525	14.4508	13.4802	13.8215
A_44_P343859	8.25419	7.66083	8.20605	7.49744	7.04603	8.18893	7.76434	8.36621	8.03799
A_44_P787206	2.01365	1.97438	2.13891	2.16268	2.16243	2.2755	2.43013	2.07385	2.13307
A_44_P700744	6.38602	6.04734	6.4767	5.81104	5.70996	5.89638	6.06589	6.69976	5.96535
A_44_P213489	2.01915	1.98028	2.15188	2.17974	2.1821	2.29007	2.45795	2.08167	2.14711
A_44_P292895	2.66379	4.07425	2.1589	2.19032	2.71924	2.29992	2.47074	2.08531	2.15613
A_44_P694661	2.02505	2.29366	2.16532	2.2016	2.20379	2.30903	2.48357	2.08972	2.16506
A_44_P231923	6.1357	5.94106	6.08944	6.39363	6.38429	6.30346	6.3377	5.97315	6.12851
A_44_P979542	2.0309	1.99408	2.18019	2.21296	2.22257	2.3267	2.50537	2.0972	2.1821
A_44_P620639	2.03401	1.99761	2.18961	2.21687	2.23408	2.3344	2.51994	2.10151	2.1912
A_44_P424116	6.73164	7.04432	6.59518	6.51695	6.85382	6.50594	6.70535	6.45998	6.31653
A_42_P813939	8.5206	8.15774	8.66433	8.20959	8.59406	8.46934	8.51477	8.84993	8.75803
A_44_P464237	4.65823	5.75685	4.32276	4.81006	4.9007	4.95487	4.484	4.25934	4.53518
A_44_P367433	3.84057	2.83007	3.47317	3.46515	3.48483	2.91081	3.75866	3.39981	3.31181
A_44_P161674	9.63871	4.65035	9.44187	9.26032	9.32103	9.05352	8.90363	9.70119	8.93182
A_44_P253335	3.65326	2.06713	3.33685	4.14793	3.75221	3.16466	2.73262	3.32521	2.96875
A_44_P125399	5.37824	5.15534	5.54656	5.77444	5.70245	5.90894	5.62441	5.52671	5.89477
A_44_P245189	2.04918	2.02192	2.23167	2.236	2.29271	2.4041	2.5557	2.12824	2.21914
A_44_P946378	6.18601	5.06893	6.82124	6.00778	4.51272	6.13531	6.19746	7.46793	6.23093
A_44_P149441	7.50506	7.50587	7.82413	7.66991	7.80252	7.91163	7.7673	7.62029	7.8268
A_44_P466331	9.38409	9.2478	8.91642	9.38968	9.45594	9.16425	9.07722	8.89493	8.95881
A_44_P916687	3.00317	2.02964	2.36704	3.59603	2.30254	2.99344	2.50634	2.45534	3.04531
A_44_P961496	3.31911	2.0314	2.6392	2.2374	3.05176	2.43186	3.12825	2.71191	2.65353
A_42_P786109	10.7334	11.1545	10.7363	10.5981	10.8547	11.0535	10.9499	10.5213	11.2056
A_44_P409232	14.7914	15.1147	15.3451	14.7336	14.8957	14.6127	14.8427	14.1976	14.9753
A_44_P824489	4.4305	4.74029	4.9337	5.23623	4.91951	5.0419	4.81944	3.46027	4.63392
A_44_P300030	3.26499	4.96081	3.84137	4.05863	2.27487	3.23504	4.17479	5.65374	5.1235
A_44_P840849	8.24249	8.01179	7.65698	7.87966	7.86404	7.75725	7.96432	7.65542	7.72331
A_44_P976842	3.22435	2.14406	2.55172	3.84107	3.28082	2.97	2.30043	2.14192	3.07525
A_44_P167632	5.42528	5.44558	4.89895	5.45558	5.64691	5.45429	5.05974	4.79878	5.06146
A_44_P407834	6.27828	6.30116	6.11052	6.32273	6.49237	6.25209	6.25395	6.27937	5.99111
(+)eQC-40	2.31778	2.12271	2.02255	2.27207	2.37882	1.93994	2.73317	1.99631	2.53406
A_44_P489852	6.9974	6.96116	6.78333	6.09267	5.80425	6.05995	5.94383	7.63536	6.2247
A_44_P264880	11.3604	10.7565	11.3239	10.4812	10.2534	10.8728	10.6702	11.5067	11.1037
A_43_P19262	4.19521	4.28771	4.50487	4.22016	4.50877	3.88261	4.22448	4.56837	4.56584
A_44_P259329	10.6977	10.5111	10.5479	10.1862	10.2258	10.1055	10.6545	10.3589	10.4689
A_43_P12478	1.82091	1.78758	1.8706	1.86079	1.85722	1.93552	1.93536	1.87757	1.87765
A_44_P288668	1.91951	1.94096	2.00872	1.98918	1.96079	2.11474	2.08367	2.01194	1.97653
A_44_P652564	7.79273	7.4856	7.80252	8.2924	8.33029	8.13967	7.69302	8.28742	8.05557
A_44_P503125	1.92369	1.93576	2.01232	1.9993	1.96955	2.12039	2.10166	2.01315	1.98479
A_44_P214479	2.47199	1.93242	3.65346	2.00487	1.97411	2.12332	2.11042	3.7743	1.98771
A_44_P555594	5.05708	4.90373	5.62993	5.36257	5.40658	5.22623	4.77959	5.71035	5.41615
A_44_P724217	1.92881	1.92829	2.01754	2.01446	1.98293	2.12969	2.12539	2.01475	1.99307
A_44_P240156	8.60327	8.4078	8.79873	8.50126	8.32488	8.80062	8.72865	8.73964	8.84294
A_44_P463063	16.5257	16.8567	16.5591	16.7337	16.5321	16.5913	16.8567	16.8453	16.5733
A_44_P546742	4.83369	4.42602	4.54211	5.10013	5.10517	4.64695	4.16263	4.6672	4.50164
A_44_P158262	6.25344	5.70001	6.25694	6.10239	6.1623	6.23957	5.69369	6.25175	6.21681
A_44_P323993	1.93975	1.92002	2.02637	2.03347	2.00282	2.13913	2.16113	2.01708	2.00653
A_43_P12947	5.30639	5.71518	3.63117	5.02354	5.35291	5.73385	4.99279	4.31513	4.83094
A_44_P266920	8.53606	8.51589	8.72919	8.76242	9.01034	9.09279	8.83397	8.44829	9.00789
A_44_P223305	2.2809	1.91798	2.42406	2.50395	2.88833	2.14524	2.18166	3.36454	3.27635
A_44_P1034950	8.50823	8.47671	8.31172	8.17175	8.54985	8.47397	8.45337	7.92787	7.9648
A_44_P256522	1.95013	1.91807	2.03768	4.59746	2.02335	2.14948	2.19445	2.02056	2.01886
A_44_P1033661	9.92452	9.7374	9.78269	9.79163	9.93644	9.89789	9.93705	9.7186	9.94275
A_44_P166449	2.80034	3.67997	2.60414	2.57254	3.16906	2.95886	2.20802	2.26942	2.02525
A_44_P282643	2.13118	2.3753	2.04664	2.61416	2.03672	2.74022	2.21534	2.02365	2.52424
A_44_P558018	8.77507	8.25238	8.77936	8.87208	8.50542	8.70678	8.34312	9.06432	8.82919
A_44_P914760	8.12154	6.05547	9.16483	8.66951	3.44558	8.92154	8.56439	7.93948	8.64209
A_43_P16210	4.58179	5.3006	4.91367	4.83724	4.78561	5.05281	4.4348	4.8968	4.96052
A_44_P250983	6.25175	6.56142	6.35214	6.57757	6.86188	6.50959	6.49124	6.34134	6.68016
A_44_P945846	7.00599	6.46137	6.70606	6.93287	6.82735	6.84427	6.45368	6.71452	6.51728
A_44_P543844	8.56809	8.58984	8.78646	9.03616	8.91922	8.79948	8.73134	8.50473	8.89169
A_44_P474559	7.33224	7.04749	7.85739	7.57942	6.37495	7.51943	7.03843	8.09903	7.71694
A_44_P492690	1.98044	1.93885	2.07981	2.10389	2.08071	2.19473	2.29354	2.03649	2.06925
A_44_P823916	2.89625	2.29848	3.45288	3.26071	2.30214	3.2879	2.9703	3.84733	3.73917
A_44_P224864	1.98698	1.94528	2.09028	2.11191	2.09453	2.20499	2.31551	2.04147	2.08113
A_44_P371259	1.9903	1.94837	2.09614	2.11818	2.1	2.21266	2.3261	2.04418	2.08804
A_44_P111221	3.24595	1.95173	2.10166	2.12461	2.10708	2.21957	2.33878	2.04756	2.48658
A_44_P556258	1.9962	1.95519	2.10661	2.12792	2.11382	2.22573	2.35447	2.05101	2.09831
A_44_P351860	6.05547	5.69088	6.18238	6.48555	6.54391	6.45621	5.85681	6.48362	6.60545
A_43_P17299	7.67807	8.20354	6.5504	6.79246	6.88102	7.17067	6.89358	6.40829	6.75649
A_44_P538916	2.3517	3.79126	2.12261	2.14396	2.32835	2.31026	2.39665	2.06266	2.74494
A_44_P716372	2.12051	1.96871	2.12868	2.28736	2.14611	2.77469	2.40999	2.0665	2.38476
A_44_P516282	2.01064	1.97152	2.13507	2.1572	2.75439	2.26601	2.42406	2.0697	2.13165
A_44_P151675	6.2059	5.89035	6.70759	6.43562	6.31467	6.26399	6.43435	6.6106	6.63682
A_44_P292586	2.01697	1.97792	2.14686	2.17017	2.17398	2.28283	2.45486	2.07806	2.14645
A_44_P502560	4.54813	4.00887	4.14717	4.589	4.98656	3.94419	4.88986	4.1829	4.79902
A_42_P631958	2.02291	1.98456	2.15991	2.19057	2.19527	2.29937	2.47942	2.08557	2.16481
A_44_P320743	2.0256	2.60806	2.16681	2.20141	2.20452	2.30854	3.38784	2.08993	2.17263
A_44_P760031	5.09544	5.14522	5.10057	5.50789	5.14702	5.24953	5.09435	5.12627	4.97484
A_44_P548976	2.0314	1.99488	2.18196	2.2125	2.22538	2.32625	2.51761	2.09712	2.19332
A_44_P385123	2.03423	1.99834	2.19136	2.21701	2.23503	2.33351	2.5298	2.10131	2.20092
A_43_P21977	3.44912	2.83746	3.401	4.1199	2.93023	3.32242	2.53884	3.80464	3.61625
A_44_P185324	5.25704	4.40046	5.15839	5.47839	5.06194	4.77672	4.5161	5.37597	4.74661
A_44_P487627	4.98797	2.06824	4.11857	4.62199	4.75127	4.34296	4.35745	4.43025	4.43112
A_43_P21350	4.38499	2.01511	4.54447	5.00368	5.01797	4.85347	4.41668	4.4305	4.55067
A_44_P391732	2.32835	2.37358	2.22573	2.61227	2.28295	2.38843	2.56519	2.12234	2.22831
A_44_P476060	2.04878	2.01994	2.22897	2.23387	2.287	2.39615	2.56373	2.12576	2.22709
A_44_P323599	12.8856	12.3521	12.7013	12.116	11.9136	12.4872	12.5186	12.7714	12.6036
A_44_P1036591	7.94094	7.99701	7.94198	8.0342	8.16237	8.0495	8.16062	7.79664	8.03618
A_44_P947587	3.17597	2.02821	2.23131	2.23671	2.30099	2.42095	2.52543	2.13409	2.20535
A_43_P16353	5.4863	4.90657	4.94693	5.45963	5.74333	5.88153	5.54115	4.89051	5.13726
A_44_P105991	4.39125	4.3057	4.76307	4.51649	4.15505	4.84611	4.44194	4.95172	4.47439
(+)E1A_r60_a20	11.4318	11.633	11.1662	10.9559	11.2672	11.1616	11.441	10.7338	10.9946
A_44_P200638	7.84669	8.06877	8.30614	8.30233	8.46292	8.07688	8.26846	8.35611	8.45588
A_44_P466345	2.24845	2.03652	2.19892	2.22806	2.26942	2.44	2.36679	2.14142	2.11376
A_44_P222521	2.95843	3.0622	2.42035	3.19898	3.13429	2.43979	3.0065	2.14128	3.13621
A_44_P487240	8.07857	8.94729	8.80742	8.65902	9.44915	7.91058	8.98783	8.78337	7.78699
A_44_P146753	5.42507	3.21804	2.75218	3.44811	3.03128	3.50657	3.34225	2.13954	2.47862
A_43_P21655	5.99337	5.56331	5.86569	5.88874	5.09937	5.64456	5.50395	6.16145	5.82244
A_44_P318235	5.96429	6.92573	5.50789	6.0868	6.58197	6.20641	6.18626	5.09386	5.51857
A_44_P506659	2.62055	3.37382	2.70717	2.84435	2.96772	2.58174	3.26804	2.32158	3.14672
A_44_P124121	2.28787	1.95453	2.80534	2.52526	3.15467	2.08664	2.02977	3.01172	3.28847
A_43_P20765	5.40835	4.99119	5.09726	4.69263	4.19238	4.99728	4.96246	5.05952	4.66567
A_43_P23475	5.12282	4.89241	4.82223	5.31429	5.57151	5.36919	5.09415	4.58136	4.77939
A_44_P650529	5.69393	5.35291	5.66614	5.827	5.18173	5.67549	4.98923	6.1065	5.70466
A_43_P12143	9.34252	8.93421	9.64686	9.07397	8.25927	9.35961	8.88649	9.9762	8.92922
A_42_P766275	7.48403	7.11017	7.61053	7.84799	7.68827	7.89108	7.22105	7.83345	7.64543
A_43_P15754	14.4553	14.2504	14.0528	14.4482	14.4553	14.5424	14.2411	14.2075	14.2656
A_43_P14911	9.41422	9.00553	8.11222	8.21864	7.90188	8.62689	8.99849	9.18415	8.39111
A_44_P787936	10.7108	10.0122	9.73785	9.93938	9.61345	10.4144	10.0307	10.3884	10.2043
A_44_P180388	4.04262	4.51796	4.23098	4.05738	4.25549	3.92164	3.81761	3.79117	4.05289
A_44_P337165	1.92757	1.92844	2.01607	2.01189	1.9808	2.12367	2.12297	2.01293	1.994
A_44_P149188	18.0664	18.0664	18.0931	18.3396	18.2177	18.1439	18.0028	18.1439	18.0322
A_44_P403189	1.93201	1.92407	2.01948	2.0205	1.98882	2.12969	2.13901	2.01377	1.99895
A_44_P132065	6.71135	4.41135	6.11552	6.62233	4.43862	6.52306	5.90306	6.99199	6.3732
A_44_P302714	1.93654	1.92084	2.02223	2.02846	1.99601	2.13332	2.15245	2.01481	2.0047
A_44_P1044517	8.53067	8.12093	7.72951	8.0004	7.92386	8.00291	7.76955	8.07784	7.63769
A_44_P276402	6.2741	6.2496	6.03135	6.60805	6.60679	6.655	6.19986	5.97698	6.29806
A_42_P543762	1.94198	1.91723	2.02866	2.0385	2.00746	2.13873	2.17263	2.01625	2.01277
A_44_P607547	7.55049	6.95307	7.01006	7.2274	7.50684	7.45129	6.69378	6.98771	7.26935
A_44_P992489	9.16094	9.28772	9.01486	9.09364	9.15808	9.24323	9.19928	8.91023	9.14868
A_44_P220022	1.9489	1.91682	2.03462	2.0507	2.48715	2.14487	2.19154	2.01825	2.01999
A_44_P314110	1.95065	2.2138	2.03779	2.0554	2.02447	2.1473	2.19967	2.01954	2.0232
A_44_P220410	14.4389	14.1288	14.2879	14.3867	14.1619	14.1229	14.0406	14.3267	14.2975
A_44_P118724	3.94367	3.96718	4.60192	3.44724	3.26553	3.98188	4.12044	4.35443	3.90339
A_44_P135304	10.4841	10.1807	10.0701	10.0968	10.1012	10.2228	10.1363	10.1616	9.77357
A_44_P238352	1.96328	1.92244	2.0533	2.20628	2.04727	2.16347	2.23573	2.02533	2.03856
A_44_P1037041	10.1673	8.45704	9.53542	9.70795	9.07633	10.425	9.30904	9.71053	9.50805
A_43_P23101	9.28334	9.77734	9.61131	9.61131	9.81949	9.29946	9.77078	9.30942	9.46533
A_44_P241862	7.55517	7.40484	7.23555	7.30655	7.28835	7.52011	7.54663	7.0167	7.33274
A_44_P798113	4.91348	5.76305	4.56857	4.53281	4.9004	5.21201	4.64378	4.82384	4.78792
A_44_P419141	8.31778	8.00511	8.08695	8.45164	8.35666	8.23576	7.80828	8.25028	8.13398
A_44_P142391	10.8093	11.8041	10.4793	11.1901	11.8479	10.8313	11.7346	10.4453	11.2483
A_44_P724646	1.98479	1.94203	2.08631	2.10841	2.08875	2.19918	2.30994	2.03797	2.08008
A_43_P22691	3.86471	1.94567	2.09171	2.11228	2.09614	2.20322	2.32317	2.04094	2.08723
A_44_P497229	3.00505	1.94869	2.09705	2.11845	2.10131	2.21064	2.33275	2.04372	2.09171
AT_ssR_PC_5	6.55818	7.31629	6.23263	6.42527	7.24841	6.40121	6.96818	5.671	6.48386
A_44_P389664	13.5903	13.5016	13.6795	13.2158	13.1619	13.3039	13.6577	13.4451	13.3837
A_44_P101460	3.23938	3.60946	3.96796	2.1344	2.68015	3.46472	4.03133	2.70717	3.64677
A_44_P437259	5.56225	5.19575	4.88277	5.23426	5.40717	5.49729	5.09588	4.99972	5.14886
A_44_P959510	6.31686	5.07679	5.59344	4.39991	4.67151	5.31069	6.18166	4.95694	4.54913
A_44_P287301	12.1735	11.6922	10.3857	9.08698	11.4259	9.16215	9.26658	10.5301	9.38693
A_44_P412570	2.05305	1.97236	2.13613	2.15769	2.15627	2.26552	2.43578	2.06959	2.13882
A_44_P852647	2.01471	1.9755	2.14067	2.16323	2.16666	2.27421	2.44908	2.07381	2.14524
A_44_P162881	4.31537	3.94511	4.18338	4.10021	4.47046	3.89296	4.04827	3.1663	3.82074
A_44_P480852	3.38754	2.40181	2.15479	2.18003	2.18589	2.28908	2.47464	2.08194	2.16398
A_44_P1051106	9.96883	10.6098	10.1828	10.2475	10.6715	10.2543	10.6347	9.9639	10.493
A_44_P965429	2.02626	1.98874	2.16836	2.20125	2.20607	2.30813	2.5012	2.08979	2.18268
A_44_P105618	3.25389	2.66971	3.32393	2.2091	2.52918	2.318	2.51347	3.00241	2.34311
A_44_P438143	7.09901	6.29097	6.54446	7.11429	6.75511	7.06173	6.6752	6.68367	6.57946
A_44_P257940	2.03491	2.40758	2.19272	3.4207	2.23687	2.33291	2.53736	2.10182	2.2091
A_44_P363382	2.52424	3.57028	2.59679	3.2412	2.24542	2.3433	2.54807	2.82549	2.56519
A_44_P180482	5.48859	5.63194	5.25643	5.29577	5.15961	5.71832	5.59413	5.10132	5.18098
A_44_P244781	3.86309	3.0137	3.83235	3.37829	3.5412	3.57537	3.96311	3.89868	3.77942
A_44_P946595	6.91377	3.65222	6.58456	7.03343	6.64229	6.56119	6.89641	6.66464	6.69889
A_44_P395709	7.95341	7.81178	8.26877	8.42139	8.31133	8.31554	7.92904	8.52625	8.28433
A_44_P424410	4.25575	5.34139	3.91974	4.14223	4.07503	4.13384	4.30027	3.35918	4.15505
A_44_P214229	5.51829	5.24475	5.04658	5.66774	5.67215	5.65148	5.23299	5.11632	5.37214
ETG05_66023	4.34779	4.618	3.72604	3.99668	4.07238	4.18612	4.22471	4.00215	3.87376
A_44_P378362	6.35102	6.04383	6.44615	6.27052	6.31575	6.59579	6.4784	6.41617	6.53674
A_42_P487852	10.5437	10.4871	10.9336	10.7591	10.5674	10.9481	11.0806	10.8666	10.8777
A_42_P771337	2.40295	2.02862	2.44791	2.23589	2.40856	2.51871	2.52424	2.13352	2.20656
A_44_P533545	4.52864	3.97364	4.55276	4.484	4.63302	4.45297	4.26302	4.39938	4.65035
A_44_P518599	2.05005	2.0319	2.22228	2.23482	2.29192	2.43013	2.48267	2.13712	2.17804
A_44_P558660	6.15327	5.80425	6.08828	6.31184	6.10681	6.25297	5.75707	6.28424	6.00869
A_44_P114308	10.3507	10.1998	9.93537	10.5934	10.3096	10.138	9.60659	9.90432	9.89938
A_44_P812776	2.04884	2.0352	2.20214	2.22849	2.27276	2.43553	2.39415	2.13982	2.12824
A_44_P513886	6.72774	6.59085	6.96481	6.86167	6.64646	6.83704	7.29202	6.74107	6.8861
A_43_P13230	12.7235	12.787	12.2079	11.7782	12.6965	11.8761	12.0334	10.2444	11.3408
A_44_P261402	3.47966	2.03779	2.1657	2.21547	2.24062	2.43459	2.26988	2.13864	2.06959
A_44_P778660	8.15265	8.16973	8.12711	8.0752	8.07723	8.0163	7.91425	8.11496	8.09048
A_43_P16070	5.4128	5.48292	5.45337	5.26247	4.96216	5.76932	5.76589	5.49254	5.35673
A_44_P994550	10.3265	10.2853	10.1989	10.5896	10.4322	10.4486	10.1798	10.4072	10.2485
A_44_P1047403	8.09406	8.06306	7.77116	8.15741	8.2334	8.32346	8.26261	8.02022	8.05934
A_42_P601802	12.0072	11.9768	11.9147	11.7873	11.729	12.1997	12.116	12.1316	11.8345
AT_T_5	2.15396	2.4001	1.69477	2.63979	2.86332	2.19956	1.87347	2.18744	2.45016
A_44_P527024	5.61219	5.26675	5.46029	5.28102	5.40686	5.51321	5.69834	4.98468	5.2327
A_43_P16157	4.08071	2.81577	3.38518	3.29037	3.95467	3.15494	3.83984	4.15915	3.72474
A_44_P1055903	8.72495	8.69097	8.63303	8.39302	8.68728	8.62492	8.67555	8.54133	8.26984
A_42_P716999	8.54698	8.98465	8.2334	8.64117	9.33092	8.67495	8.86268	8.46149	8.20381
A_44_P331065	2.3134	2.00464	2.00956	1.99472	1.96487	2.11076	2.09699	2.24558	1.9847
A_44_P928801	2.12297	1.93313	2.01163	1.99947	2.60738	2.1139	2.10495	2.01007	1.9879
A_44_P420793	6.25745	5.84858	5.98325	6.09983	6.23646	5.95519	5.55619	6.05333	6.0594
A_44_P715909	8.73051	8.63879	8.29744	8.14558	8.3445	8.14174	8.27173	8.29479	8.02277
A_44_P164947	8.91851	9.17864	8.76997	8.98926	9.13499	8.91312	9.19104	8.85398	8.85317
A_44_P577263	9.05546	8.66819	9.09164	8.92504	8.7779	9.06385	8.79792	9.40959	9.06199
A_44_P289284	7.97433	8.02254	7.60069	7.47554	7.48167	7.62113	7.6232	7.62485	7.55359
A_44_P187213	6.96075	6.73428	7.10496	6.97583	7.15557	7.01956	6.67109	6.83766	7.04282
A_44_P866704	6.89413	7.43845	6.445	7.20598	7.65195	6.89781	7.19374	6.23671	7.34943
A_44_P234279	1.93853	1.91739	2.02447	2.03232	2.00136	2.13307	2.16438	2.01371	2.01109
A_44_P515494	4.88986	3.93173	5.06937	5.32806	3.80784	5.05816	4.81119	5.52862	4.87274
A_44_P317539	13.466	13.5415	13.5903	14.1013	13.8877	13.8498	13.5145	13.8238	13.6821
A_44_P577917	4.1922	4.29974	3.77122	4.49114	4.47186	4.14415	4.85031	4.05711	4.653
A_44_P1019862	2.18926	1.91539	3.86949	4.76614	3.6504	3.35894	3.63942	3.3259	3.50932
A_44_P529591	1.94922	1.91566	2.0345	2.05157	2.02104	2.14263	2.19684	2.01741	2.02372
A_44_P853300	10.0232	10.1245	9.92046	9.74529	10.2221	10.1044	10.2827	9.88105	10.0533
A_44_P257075	8.81952	8.76276	8.90233	8.96298	9.01603	8.99352	8.77028	9.2529	8.92699
A_44_P776057	1.95538	5.12943	2.04379	2.06569	2.0343	2.50634	2.21668	2.02004	2.03218
A_42_P614175	2.46548	3.17278	2.54667	2.62293	2.43702	3.30753	2.98244	2.43362	3.19898
A_44_P523016	6.14468	6.00484	6.71254	6.58797	6.47544	6.45669	6.28157	6.79726	6.28707
A_42_P542909	6.09267	6.2143	5.9735	6.16046	6.12554	6.17898	5.84416	6.30507	6.01947
A_44_P701086	3.43277	2.88285	3.19916	2.96477	3.842	2.16496	3.69576	3.34167	4.0817
A_44_P951080	3.46756	4.16997	2.08376	3.08899	2.9253	3.86	3.53592	3.29212	3.32444
A_43_P12903	1.97236	2.68373	2.37358	2.09129	2.06438	2.1741	2.2704	2.62538	2.06124
A_44_P324554	9.07722	3.98811	5.61864	4.83573	3.45062	5.62577	5.42749	6.65114	7.27708
A_44_P150137	6.73225	6.50685	6.66575	6.61547	6.76502	6.40798	6.25857	6.95699	6.57085
A_44_P314482	4.80263	5.95326	4.72565	4.92271	5.28832	5.10327	4.90895	5.22516	4.98062
A_44_P452466	9.11978	9.09129	9.5164	9.54177	9.31508	9.34417	9.36597	9.25449	9.26881
A_43_P17160	7.63415	7.63769	7.65367	7.54642	7.62521	7.5723	7.53527	7.51595	7.66336
A_44_P621785	9.18343	8.45873	9.18301	8.19548	8.20181	8.85843	9.10857	8.58219	8.95562
A_44_P261112	1.99435	1.95273	2.1033	2.12314	2.10934	2.21615	2.35596	2.04676	2.10344
A_44_P123093	5.94405	5.76932	6.00323	5.65757	4.70401	5.96216	5.5907	6.44615	5.99128
A_43_P10651	9.28744	8.70059	8.93157	8.99188	8.93292	9.01207	8.82759	8.8354	8.77544
A_44_P582494	5.11558	5.03232	4.53466	4.71922	5.15215	4.59581	5.08651	4.63277	4.5812
A_44_P522701	2.37249	3.18797	3.18894	2.33335	4.16831	3.49805	3.00317	2.35562	3.51962
A_44_P755377	2.00888	1.96967	2.13083	2.14956	2.14833	2.25512	2.42811	2.06622	2.1378
A_43_P11268	8.6121	8.36323	8.45279	8.38107	8.54527	8.51244	8.58511	8.66101	8.60301
A_44_P542390	7.06938	7.74005	7.45781	7.24741	7.77218	6.98442	8.14896	7.26269	7.37798
A_43_P20636	5.17248	6.11492	4.85842	4.93535	5.5765	5.02843	5.24227	4.20993	5.15559
A_44_P248105	4.78759	1.9827	4.97431	2.17987	2.18803	2.28885	2.4845	3.34143	2.85921
A_44_P538870	5.92627	6.24243	6.19288	5.86855	5.56349	6.14819	5.80471	6.35923	5.84572
A_44_P152005	2.69475	2.59816	2.16972	2.20112	2.20802	2.30791	2.50976	2.09004	2.19419
A_44_P356851	2.46294	2.92209	2.24583	2.30513	3.16445	2.31867	3.0124	2.09356	2.305
A_44_P511262	2.03239	1.99647	2.18464	2.21212	2.22886	2.32592	2.53347	2.09762	2.20995
A_44_P188222	5.09726	5.35611	5.12627	5.3047	5.62942	5.28832	5.3808	4.89628	5.46342
A_44_P837006	6.81125	6.75535	6.90527	6.2593	5.87114	6.22242	6.4268	7.11291	6.55482
A_44_P470661	11.2273	11.9708	11.4328	11.7505	12.1422	11.4869	11.9147	10.5443	11.7362
A_44_P405843	2.04215	2.6727	2.21064	2.22632	2.26322	2.36211	2.56971	2.11199	2.23559
A_43_P20900	5.28396	3.80573	6.1357	5.81801	5.28075	5.64013	5.29337	6.09917	5.92118
A_42_P548520	12.3658	12.2425	12.3373	13.0965	13.0508	12.7583	12.0431	12.5369	12.5858
A_44_P394246	2.04824	2.01861	2.2243	3.14295	2.28264	2.38613	2.57436	2.12219	2.24109
A_44_P355271	2.11514	2.28338	2.22699	2.23288	2.68098	2.39535	2.73605	2.1256	2.23854
A_44_P433579	6.77087	6.19067	7.0413	7.05242	7.07597	6.87747	6.54418	6.98187	6.88999
A_44_P384772	5.87012	5.4779	5.81534	6.32853	6.15061	6.02511	5.81036	6.01012	6.05378
A_44_P210240	13.8014	13.8192	14.1314	13.8131	14.0826	14.0032	13.5807	14.2312	14.3115
A_44_P840837	3.39964	2.02887	2.74666	2.80555	2.29399	3.05784	2.52217	2.39535	2.71437
A_42_P519311	9.35243	9.27971	9.57141	9.30651	9.50964	9.60377	9.33815	9.65053	9.54567
A_44_P513101	2.04979	2.03212	2.21785	2.27804	2.28787	2.42765	2.47692	2.13654	2.17667
A_44_P590922	9.96788	9.99907	9.53195	9.65555	9.70824	9.80161	9.67238	9.69495	9.53727
A_44_P137035	7.41635	7.35844	7.65762	7.64629	7.4676	7.66917	8.00394	7.94786	7.82943
A_44_P402668	7.15976	7.00235	7.78183	8.1688	7.66721	8.07266	7.42016	8.10426	7.96685
A_44_P558298	3.11052	2.03638	2.18369	3.57345	2.25824	2.43317	2.3433	2.13834	2.35406
A_44_P1002141	9.43373	9.91052	9.86206	9.87825	9.98378	9.7251	9.68052	9.78357	10.0134
A_43_P16272	2.47488	2.03761	2.265	2.5165	2.60671	3.13742	2.25231	2.13685	2.43362
A_44_P548630	3.37277	2.36831	3.21533	3.43765	2.79914	3.9301	3.02204	2.13551	2.93318
A_44_P196296	2.03285	2.03814	2.13422	2.18183	2.20002	2.42431	2.15178	2.13307	2.00725
A_44_P652670	7.5057	7.25047	7.10165	7.12191	7.25516	7.36488	7.03254	7.43761	7.18244
A_44_P885330	6.48991	6.84384	6.54418	6.37624	6.62128	6.50775	6.64569	6.85836	6.61345
A_44_P316504	13.8877	13.6654	13.668	14.1435	14.0378	13.4207	13.6167	14.1078	13.7474
A_44_P744974	2.97	2.95916	2.89088	2.85831	3.05197	3.16856	2.0522	2.9011	1.9646
A_44_P201950	2.56405	2.21576	2.53278	1.97462	3.05972	2.09488	2.0624	2.17772	1.97057
A_44_P563447	2.2428	1.94271	2.00493	1.9811	2.55257	2.09883	2.07369	2.00646	1.97533
A_44_P931730	6.19698	6.72489	6.83704	6.56995	6.9943	6.67175	6.76785	6.72892	6.72086
A_44_P477675	1.91985	1.93677	2.00799	1.99257	1.96299	2.10605	2.09372	2.00768	1.98445
A_44_P414625	11.3846	12.402	12.2166	10.9946	12.0937	10.6812	11.7132	10.8601	11.6179
A_44_P142058	1.92377	1.93131	2.01183	2.0021	1.97135	2.1118	2.11083	2.00866	1.9911
A_44_P235521	4.01591	2.64157	3.71931	4.15809	4.42256	4.10242	2.96691	4.24174	3.85541
A_44_P220217	13.7868	13.2144	13.7322	13.4296	13.0128	13.5077	13.6346	13.6843	13.5807
A_44_P576056	9.45299	9.2772	9.69396	9.59073	9.45994	9.5413	9.5623	9.67195	9.73785
A_44_P552645	1.93102	1.92174	2.01781	2.01973	1.98768	2.12192	2.14093	2.0107	2.00326
A_43_P12589	4.59033	4.9211	6.39796	5.67458	5.0295	6.08028	5.61666	6.15212	6.06112
A_44_P452907	6.85334	5.88906	6.11905	6.42441	6.6909	6.68819	6.2633	5.95714	6.15926
A_44_P117412	2.05578	2.65736	2.02211	2.90183	3.36032	2.15861	2.16178	2.01204	2.01157
A_44_P759788	6.45998	6.18798	6.31206	6.4543	7.1551	6.11552	6.74472	7.40549	6.40762
A_44_P221168	7.29049	6.74561	6.96695	7.02903	6.97673	6.95545	6.6591	6.89413	6.73789
A_44_P203842	3.10903	2.27693	2.77316	3.57784	3.51985	3.12213	2.18196	3.60497	3.04266
A_44_P384836	3.00153	3.51621	2.03057	2.14686	2.01431	2.57555	2.1879	2.01456	2.02085
A_44_P185097	2.08606	2.10301	2.03253	2.04851	2.97467	2.13834	2.19317	2.01533	2.02397
A_43_P11401	1.94959	2.26552	2.03507	2.05256	2.62772	2.1408	2.20067	2.01621	2.02641
A_44_P379772	5.58102	5.97292	5.07991	5.19267	5.19403	5.68192	4.87982	5.03535	5.03127
A_44_P329621	4.91013	4.64073	4.60177	4.76934	4.70887	4.83743	4.2389	4.85804	4.43862
A_44_P823094	10.2118	10.0578	10.5918	10.0384	9.43373	10.1229	10.3185	10.7554	10.4076
A_44_P226388	1.95911	1.91786	2.04745	2.07018	2.03951	2.15138	2.22849	2.02071	2.03823
A_44_P412916	6.27438	6.03797	5.97149	6.16277	5.96401	6.70806	6.10036	6.05202	6.36779
A_44_P977515	6.42112	6.20614	6.32111	6.38087	6.46063	6.52809	6.08644	6.32466	6.23361
A_44_P110660	4.71236	4.56796	4.42406	4.36029	4.65146	4.52729	4.08097	4.86409	4.20188
A_43_P20827	2.51871	2.98591	2.93823	2.08698	2.05965	2.44618	2.265	2.48788	2.32457
A_44_P961459	4.82818	4.51739	4.78852	4.34576	4.33811	4.12779	4.8591	5.03668	4.6551
A_44_P297633	2.1074	2.52793	2.64362	2.72743	2.95238	2.17772	3.35812	2.03032	2.35639
A_44_P428872	8.13183	8.00113	7.92787	8.00222	8.11892	8.2151	8.1169	7.82741	8.01735
A_44_P1054213	16.0131	14.8556	15.7214	16.026	15.5895	15.6404	15.3146	15.7985	15.6472
A_44_P719889	6.90043	6.97477	6.44003	6.75067	6.97707	6.96852	6.97412	6.45777	6.56323
A_44_P394609	1.99157	2.14263	2.24394	2.1185	3.41963	2.97817	2.35036	2.04273	2.70075
A_44_P503868	9.6085	9.40144	10.1314	9.83214	9.32777	9.76755	9.5328	10.1391	10.0886
A_44_P991940	4.05135	2.67404	3.87607	2.12831	2.11772	2.22313	2.95238	3.40914	2.46711
A_44_P822989	3.6191	4.09492	4.37106	4.2959	3.8223	4.18841	3.59648	3.99387	4.50386
A_42_P812263	10.8839	9.81354	10.493	10.5726	9.62113	10.9467	10.2006	10.9391	10.6997
A_44_P763629	5.84259	5.81534	6.02347	5.93442	5.90134	5.99584	5.82903	5.72085	6.13962
A_44_P995058	13.431	13.2354	13.4488	13.6093	13.4939	13.6023	13.5487	13.3925	13.4431
A_42_P518818	6.84119	7.11936	6.48724	6.74217	6.96927	6.93219	6.57385	6.4844	6.73164
A_44_P127802	6.34708	6.35454	6.71026	6.71938	6.07358	6.61288	6.64878	6.83248	6.65831
A_44_P553297	16.21	16.4936	16.4936	16.6942	16.7802	16.4823	16.2183	16.3165	16.3485
A_44_P129288	2.02104	1.98316	2.1572	2.17949	2.18995	2.28846	2.49294	2.08176	2.18089
A_44_P767212	3.57708	4.02367	4.26959	3.17821	4.24251	3.79343	2.80929	3.85275	4.09765
A_44_P345182	2.78477	2.07291	2.72609	3.71901	2.2091	3.02508	2.52101	2.7032	3.68391
A_44_P447440	2.17437	1.99375	2.56667	2.51737	2.21946	2.9637	2.53278	2.46101	2.21037
A_44_P253345	2.61157	2.06381	2.99497	2.6829	3.93881	3.39765	2.54503	2.86648	3.03528
A_44_P160294	4.21179	4.37385	4.04237	4.45056	4.68414	4.10632	2.98805	4.00941	4.56215
A_43_P13127	14.8025	15.2236	14.4137	14.4103	14.6352	14.2478	14.7863	14.5838	14.5803
A_44_P312401	2.04014	2.00736	2.20656	2.22257	2.25376	2.3517	2.57033	2.10851	2.23904
A_44_P536598	2.0422	2.01042	2.21079	2.22573	2.26336	2.36069	2.57804	2.11208	2.243
A_44_P399992	11.4869	11.3569	11.8537	11.8307	11.7798	11.6637	11.7015	12.0239	11.933
A_44_P449422	5.60625	5.56056	5.67912	5.97244	5.74543	5.36105	5.79091	5.83191	5.65562
A_44_P898436	2.04861	2.02132	2.22586	2.2318	2.28545	2.39481	2.57254	2.12539	2.24315
A_44_P409146	14.6515	14.3537	14.6736	14.6615	14.3759	14.7863	14.4103	14.8385	14.6891
A_43_P16945	5.54639	5.72488	5.95222	5.84877	5.97959	5.96241	5.98371	6.10487	6.05202
A_42_P509766	5.56752	6.63469	6.41638	6.41247	7.46508	6.6538	7.0346	5.89708	6.89701
A_43_P16358	2.04948	2.02908	2.2228	2.23344	2.29061	2.41874	2.7997	2.13221	2.2088
A_43_P10975	5.85756	5.63377	5.67844	5.89995	5.55584	5.58076	5.68	6.11124	5.7532
A_44_P943207	6.94571	7.40815	6.85503	7.33438	7.85131	7.38684	7.37166	6.20909	7.03711
A_44_P823957	4.3363	3.00053	3.86687	4.25498	3.64873	3.97471	4.19569	3.31549	3.93998
A_44_P210735	9.549	9.58007	9.08449	9.26505	9.44868	9.2842	9.60199	8.77302	9.22452
A_44_P169623	9.09628	8.54985	8.92959	8.91349	7.45129	8.79669	8.48216	9.44371	8.55931
A_43_P22707	8.49237	8.26373	8.11285	7.91115	8.13095	7.94391	8.02085	7.97689	7.69395
A_44_P851810	13.3318	13.0262	13.1619	13.3658	13.4226	13.4703	12.992	13.4156	13.3366
A_44_P132918	2.0385	2.52045	2.15273	2.48327	2.22456	2.42705	2.83198	2.13491	2.05297
A_44_P222371	7.29758	7.6683	7.78062	7.86118	7.90072	7.80972	7.70105	7.64198	7.65003
A_44_P263110	2.97636	3.8705	2.67342	3.55621	3.69735	3.48675	3.72899	3.19274	3.56414
A_44_P436655	2.02475	2.03729	2.11317	2.15744	2.19614	2.41274	2.08698	2.12916	1.97643
A_43_P13272	14.5261	15.2767	14.273	14.6736	14.9564	14.4675	14.2531	13.7653	14.3426
A_44_P276640	8.51383	9.50509	8.68355	8.75911	9.3882	8.52734	9.53237	8.61326	8.93292
A_44_P400421	11.0449	11.1258	11.1605	11.1439	11.1274	10.9884	10.6906	11.3613	11.2163
A_44_P852005	4.51231	3.77295	4.08632	4.12296	3.96993	4.31486	4.03531	4.38429	4.6254
A_44_P180627	5.34452	5.21627	4.93316	4.97006	5.33564	5.58792	5.4559	5.2002	5.14055
A_44_P527495	3.98037	3.55865	3.23284	2.32927	3.31929	2.95595	3.08669	3.34735	2.6028
A_44_P808350	10.7572	10.6942	10.5448	10.7082	10.656	10.6934	10.7334	10.7816	10.6093
A_43_P12365	8.15803	7.92988	8.28978	8.61013	8.43721	8.48179	8.42497	8.17215	8.34561
A_44_P325629	2.50854	2.54061	2.57219	1.99942	3.00271	3.36834	2.10799	2.00706	1.99096
A_44_P156714	2.8754	2.44221	2.59846	2.00459	2.4001	2.1096	2.1154	2.89743	2.57033
A_44_P506328	8.61822	8.12467	8.95279	8.91441	8.91396	9.12442	8.57686	8.89607	9.27193
A_44_P104776	1.92736	1.92391	2.01436	2.0131	1.98179	2.11523	2.13027	2.0083	2.43401
A_44_P965923	2.25512	2.07418	2.29745	2.01714	2.66605	2.11748	2.13913	2.29159	2.00351
A_44_P111422	3.9841	4.05401	4.20942	3.18361	4.35926	3.42634	5.23444	4.18908	4.17021
A_44_P299830	5.63241	5.73588	5.89378	5.93913	5.7352	5.72248	5.71403	5.75483	6.01012
A_43_P22542	10.4307	10.8805	10.6332	10.5086	10.9963	10.5637	10.9559	10.1455	10.6332
A_44_P536724	10.5703	10.5628	10.5074	10.4616	10.369	10.448	10.5948	10.6522	10.5744
A_44_P382696	5.09514	5.71121	4.57878	5.18453	5.22862	5.13193	4.37206	4.97841	4.849
A_44_P238556	4.36061	4.77614	5.49593	4.91444	3.59603	5.69315	4.44564	5.50789	4.68306
A_44_P671041	7.90145	8.39259	7.63585	7.84574	8.13618	7.7759	7.79823	7.72401	7.78315
A_44_P426823	7.40753	6.67548	7.6242	7.44797	7.09668	7.28747	7.17885	7.54834	7.48577
A_44_P168720	1.94775	1.91346	2.03247	2.21495	2.01861	2.13702	2.198	2.01384	2.02672
A_43_P23317	1.94992	2.12712	2.03513	2.05285	2.0232	2.13891	2.20421	2.01499	2.0293
A_44_P192396	1.95189	1.9142	2.03808	2.05694	2.02726	2.14093	2.21094	2.01589	2.03224
A_44_P105366	12.6099	12.4558	12.8256	12.7714	12.6576	12.761	12.578	12.9323	12.9337
A_42_P631128	17.3097	16.8805	17.3723	17.0866	16.7639	17.2816	17.1655	17.5811	17.2533
A_44_P521532	1.9595	2.23408	4.05444	2.07009	2.0404	2.14928	2.23482	4.08145	2.04241
A_44_P212267	1.96188	1.91904	2.0515	2.07442	2.04567	2.15221	2.24109	2.02097	2.04603
A_44_P193181	14.3867	14.5728	14.992	15.1798	14.9389	15.0602	15.0304	15.2553	14.8679
A_44_P931795	7.94658	8.22123	7.80167	7.81334	8.24547	8.06306	8.11525	7.64566	7.88373
A_44_P481616	1.96995	1.92629	2.06461	2.08747	2.06061	2.1652	2.27179	2.02626	2.06474
A_44_P222865	14.2411	13.6914	14.4164	14.0866	13.5785	14.0749	14.061	14.656	14.2849
A_44_P400223	6.44918	6.25015	5.72807	6.22546	6.17873	5.79585	5.95375	5.77187	5.58413
A_44_P428487	7.11322	7.55776	7.47271	7.13083	7.34421	7.02369	7.52918	7.56123	7.19836
A_44_P683666	6.11773	5.83477	5.94318	6.20559	6.38036	6.09157	5.79942	5.97746	6.14986
A_44_P759588	8.01148	7.82912	8.09484	7.90278	7.9901	8.06842	8.25607	7.89736	8.01118
A_44_P310870	1.98988	1.94682	2.09401	2.11247	2.09831	2.20052	2.34351	2.03961	2.1
A_44_P942245	1.99257	1.95023	2.10039	2.11864	2.10503	2.20719	2.35856	2.12146	2.10671
A_44_P278010	3.02024	2.18535	2.46323	3.16387	3.01673	3.2273	2.53836	3.28082	3.09059
A_44_P415448	2.13942	2.37494	2.51127	2.13457	2.25607	3.33415	2.40356	2.0533	2.89272
A_44_P453778	2.00397	1.96411	2.12102	2.13873	2.13601	2.23721	2.41534	2.05719	2.1344
A_44_P384821	2.00714	1.96786	2.12712	2.14384	2.14314	2.24416	2.43265	2.062	2.14221
A_44_P269425	2.87558	4.40597	3.61193	2.96875	3.7824	4.29342	3.65326	2.59452	3.56658
A_44_P730758	8.0625	7.78092	8.12744	7.97397	7.59826	8.11959	8.25986	8.29814	8.15851
A_44_P286467	6.26536	6.85809	6.35454	6.32662	6.4759	6.4759	6.67804	6.1623	6.47859
A_44_P201283	2.01906	1.98053	2.15178	2.16986	2.18003	2.28173	2.48773	2.07812	2.17938
A_44_P195499	4.32616	3.52323	4.26159	3.60408	4.12731	4.55516	3.75481	4.16724	4.42256
A_43_P15271	14.5088	14.7863	14.3568	14.3507	14.9175	14.4828	14.398	14.1206	14.1976
A_44_P210507	4.10242	4.17905	4.13562	3.29837	3.48342	4.25912	3.72551	3.88951	3.68708
A_44_P344642	2.02997	3.50734	3.02991	2.52045	2.21996	3.15781	2.83704	2.3071	2.21977
A_44_P140498	5.58354	6.14705	5.50374	4.88198	5.2081	5.16461	5.53465	5.63903	4.63232
A_44_P1057055	6.55977	6.18759	6.35278	6.00534	4.85895	6.27376	6.5266	6.88635	6.83367
A_44_P741233	2.03823	2.00474	2.20092	2.21939	2.24689	2.34286	2.57121	2.10489	2.24164
A_44_P367481	2.0402	4.52603	5.37494	6.76703	5.09462	4.63716	5.00757	5.45406	4.01109
A_44_P832941	2.04241	2.01124	2.21009	2.22508	2.26353	2.3601	2.58399	2.11228	2.24952
A_44_P160359	3.55151	3.86448	3.06394	3.38365	3.67834	2.61205	2.58691	2.66889	2.36193
A_44_P460303	2.0463	2.01741	2.21932	2.22831	2.27532	2.37631	2.72244	2.11845	2.25115
A_44_P145137	3.4496	4.48175	3.61213	2.90528	4.2152	3.2221	4.24725	2.12182	3.89119
A_44_P537149	2.10354	2.02177	2.22382	2.2304	2.84231	2.39415	2.57484	2.12508	2.24715
A_44_P310830	2.04898	2.0256	2.22418	2.23266	2.28808	2.40553	2.5522	2.12904	2.23364
A_44_P100054	2.30689	2.02765	2.22212	2.23236	2.2883	2.41033	2.53325	2.13071	2.22257
A_44_P148720	9.30487	9.22805	9.30792	9.57544	9.55691	9.56152	9.02126	9.35999	9.37988
A_43_P13381	9.15288	9.41579	9.2805	9.17515	9.19998	9.33724	9.29751	8.69728	9.18835
A_44_P256188	2.3963	5.53748	3.02233	7.53024	2.2809	2.42116	7.89385	2.13457	2.17398
A_44_P681677	8.02277	8.06596	7.64449	7.96399	8.00291	7.69984	7.68706	7.56176	7.75514
A_43_P22318	2.32219	3.16783	2.19473	2.60788	3.88217	3.02801	3.34449	2.13582	2.79797
A_44_P527680	7.00263	6.43594	6.638	7.02851	6.9744	6.98287	6.46303	6.68322	6.54094
A_44_P269649	2.04245	2.036	2.17044	2.21668	2.24484	2.42583	2.31829	2.13517	2.09771
A_44_P515755	2.03947	2.03672	2.15861	2.21009	2.23288	2.42406	2.26956	2.13429	2.07674
A_44_P1037556	9.2814	9.2908	9.49257	9.50356	9.30684	9.58721	9.49257	9.56916	9.57243
A_44_P147558	6.11529	5.50817	6.24661	6.5617	6.1236	6.33449	5.81697	6.4602	6.43921
A_44_P472996	8.16812	6.44519	9.01708	8.44129	6.20822	8.50643	7.80389	9.54063	8.46503
A_44_P1033541	11.317	10.8989	11.3324	11.0039	10.5999	11.0584	11.2475	11.2007	11.2339
A_44_P337656	2.19697	1.95457	1.99246	1.94611	1.93141	2.07113	2.0238	1.99791	2.21183
A_44_P1041279	10.0915	10.0241	9.92643	9.93852	10.0511	10.1451	10.0437	9.86912	9.85139
A_44_P377515	6.94238	6.90527	6.68367	6.65746	6.87103	6.99342	6.57819	6.57016	6.69272
A_44_P342166	6.23361	6.22192	6.45034	6.41589	6.27158	6.32873	6.29539	6.62259	6.41303
A_44_P210568	11.4313	11.6239	12.0987	11.7072	11.5409	11.6719	11.841	12.3077	12.5157
A_43_P18504	3.99913	3.80325	3.83574	3.92357	4.12022	4.34087	3.93096	4.19814	4.20089
A_44_P680622	4.00472	1.93831	2.00576	1.98737	1.95843	2.09596	2.08578	2.34286	1.98323
A_44_P562505	4.13904	4.19432	4.29695	4.14497	4.00308	3.97249	4.04085	4.81506	4.03264
A_44_P190923	6.70535	7.72267	6.53194	7.06726	7.63471	6.78865	7.16423	6.16817	6.88759
A_44_P153755	4.1847	3.89792	3.47295	2.83704	4.19187	3.68391	2.72171	3.44856	3.64235
A_44_P119993	9.42755	9.7145	9.09279	9.22968	9.87342	9.15328	9.45039	8.78083	9.09827
A_44_P197207	6.36105	6.19313	6.13115	6.2693	5.91991	5.9789	5.97615	5.84042	6.23438
A_43_P22314	1.92786	1.92162	3.42709	4.12796	2.63798	2.11247	4.67374	3.45338	4.1166
A_44_P998263	5.50066	5.30168	5.15651	5.29781	5.84829	5.20086	5.41854	5.46694	5.20881
A_44_P257254	3.45197	3.03238	2.44039	3.44558	3.93096	2.58574	2.8035	3.16445	2.78158
A_44_P530276	4.86749	5.51385	5.25218	5.1254	5.56752	5.06515	5.30603	5.16064	5.38552
A_43_P21946	1.9361	2.00275	2.02038	2.02895	2.69099	2.12094	2.16323	2.00849	2.01493
A_44_P419137	8.38345	8.09597	9.46625	8.77865	7.47625	8.87462	8.11222	9.76707	9.15288
A_44_P521820	2.01499	2.39521	2.02405	2.0352	2.13528	2.12528	2.17667	2.00956	2.019
ETG05_36762	2.21009	2.72288	2.36269	2.54941	2.61521	2.66067	2.97792	2.34688	2.55472
A_44_P255747	1.94384	1.91217	2.02846	2.27604	2.01198	2.13056	2.18847	2.01115	2.02434
A_44_P123543	8.05582	8.36923	7.66028	7.99047	8.53894	7.92703	7.75514	6.76401	7.81939
A_44_P473047	2.06067	2.04695	2.25248	2.69906	2.45144	2.18426	2.0933	2.69373	2.47358
A_44_P271625	10.7312	10.5184	10.9106	11.2303	11.1052	10.9996	10.2122	11.177	11.0791
A_44_P423173	1.95217	1.9809	2.03823	2.18426	2.60621	2.13901	2.21495	2.01493	2.03481
A_44_P541094	2.15211	2.32902	2.04147	2.06205	2.03285	2.14165	2.80625	2.28908	2.03761
A_44_P126564	9.36855	9.50192	9.26706	9.41679	9.53774	9.49177	9.62619	9.06013	9.35375
A_44_P263334	1.96007	1.91674	2.04776	2.07044	2.04127	2.14686	2.23777	2.019	2.04538
A_42_P638474	7.72471	7.4325	7.39601	7.3513	6.98028	7.28425	7.9309	7.58243	7.82027
A_44_P906646	1.96527	1.92061	2.05613	2.07833	2.05094	2.15435	2.25607	3.735	2.05719
A_42_P765499	8.13115	8.24528	8.15851	8.24176	8.4855	8.21989	8.18893	8.13432	8.29503
A_44_P140778	5.16605	5.14927	5.37862	5.18544	5.28102	5.25529	5.73498	5.20502	5.2993
A_44_P174786	1.97358	1.92896	2.06857	2.22684	2.06695	2.1676	2.29084	2.02792	2.07608
A_44_P339757	7.68066	7.89761	7.29328	7.5287	7.96157	7.48201	7.73791	7.24271	7.32892
A_44_P971970	1.98024	1.93581	2.07899	2.10025	2.08016	2.18061	2.3134	2.03134	2.08754
A_44_P454386	4.8178	6.11124	5.49083	5.2881	4.87608	5.5194	4.93492	5.49632	5.31621
A_44_P880441	2.12158	2.10124	3.75739	2.51909	2.09366	3.00123	3.05226	4.02951	3.15649
A_44_P869506	10.1431	9.98872	9.83919	9.92304	9.83694	9.9034	10.0886	9.91831	10.06
A_43_P12450	10.9364	12.0375	12.1239	11.265	12.1681	11.4448	12.4754	10.579	11.202
A_44_P397877	1.99611	1.95437	2.10573	2.12281	2.11271	2.21308	2.37882	2.04591	2.11797
A_44_P223667	1.99904	1.95768	2.11058	2.12824	2.36745	2.22109	2.39443	2.04979	2.12528
A_43_P15268	12.6548	12.3455	12.894	12.5347	12.2591	12.8015	12.6445	12.9391	12.8382
A_44_P743136	2.00454	1.96512	2.12182	2.13864	2.13751	2.23543	2.42366	2.05713	2.14026
A_44_P704947	7.42456	7.23555	7.50432	7.45633	7.38598	7.51014	7.59665	7.34268	7.60104
A_44_P108480	2.01054	1.97125	2.13457	2.14881	2.15303	2.25193	2.45596	2.06635	2.1571
A_42_P671477	3.30049	3.85108	3.50676	3.07185	3.23186	3.68543	3.11035	2.79414	3.58478
A_44_P256694	2.0713	1.97813	2.43382	2.2965	3.21687	2.27254	3.48234	2.73666	2.79713
A_43_P19862	2.1571	2.10862	2.15245	2.16946	2.18111	2.68015	2.49717	2.07826	3.07162
A_42_P583618	9.16328	9.30651	9.46348	9.58804	9.57799	9.36188	9.464	9.13475	9.43418
A_44_P342456	2.025	2.14906	2.1652	2.18819	2.20308	2.48833	2.52667	2.08619	2.20864
A_44_P102265	7.62601	7.49408	7.37062	7.29783	7.52593	7.4382	7.61018	7.63954	7.72684
A_44_P903287	3.69809	2.76072	4.07657	3.85737	3.62985	3.35038	3.48706	4.22394	4.13806
A_44_P398060	3.30854	2.81252	2.3979	3.95691	2.95366	4.09548	3.30155	2.09807	4.314
A_44_P944294	6.67408	6.83704	6.54249	6.75131	6.73397	6.61008	6.81645	6.58315	6.63911
A_44_P156904	4.09038	3.70567	3.90213	3.88344	3.60681	3.62873	3.93317	3.56159	3.28735
A_44_P282940	2.36047	2.00834	2.35562	2.22191	2.91124	2.35096	2.58652	2.10841	2.25193
A_44_P736002	6.22119	6.65861	5.72518	6.42333	6.78141	6.16876	6.09853	5.99822	6.2143
A_43_P22263	3.48104	4.35085	3.76831	4.23066	4.12176	3.76674	4.30169	3.75672	3.85633
A_44_P839206	10.0084	9.93985	9.95395	9.86963	9.7186	9.92206	10.0605	9.97833	9.99907
A_44_P756076	5.07009	4.24505	5.58556	5.56774	5.05431	5.26405	5.16512	5.61046	5.44897
A_44_P287368	4.13384	4.29464	4.17968	4.97601	5.06576	4.50005	4.61579	4.33232	4.22673
A_43_P15247	1.81097	1.96013	2.01475	1.9212	1.92871	1.90542	1.8938	1.93481	2.44951
A_43_P17808	11.4404	13.5877	11.6029	11.2961	13.4917	11.7898	12.6184	9.76872	12.5869
A_44_P838869	8.87832	8.83867	8.57253	8.73212	8.63649	8.55795	8.82108	9.03094	8.6962
A_42_P831499	6.47179	7.30836	6.95699	6.62413	7.30133	6.97026	7.3022	6.02411	7.20057
A_44_P288231	4.5843	3.05176	5.22516	4.17088	2.4963	4.87685	3.55466	5.2327	5.05999
A_44_P807091	7.4286	7.08677	7.2752	7.53738	7.41433	7.48928	7.26269	7.13182	7.36517
A_44_P142843	4.72485	4.56769	4.89963	4.67074	4.93535	4.70037	5.02377	4.6257	4.86825
A_43_P16259	5.37462	4.42315	3.93722	3.53304	4.45683	4.09603	5.15795	4.15075	4.51272
A_43_P21973	8.26758	8.57988	8.11158	7.88496	8.27432	8.21819	8.40082	7.90427	7.95901
A_44_P115847	6.70144	6.87315	6.36194	6.43383	6.63438	6.54029	6.94455	6.26099	6.43383
A_43_P13189	2.54753	2.0363	2.71891	2.20431	2.22478	2.74209	2.63529	3.38043	2.43283
A_44_P414704	2.8925	3.98895	3.84554	3.21139	3.33173	3.79194	4.01764	3.71559	3.41253
A_44_P644162	2.02866	2.03678	2.12647	2.16972	2.19057	2.41227	2.14795	2.13006	2.01007
A_44_P221217	8.94513	8.91238	8.7657	9.06894	8.98465	8.96002	8.83831	8.97697	8.84585
A_44_P900608	7.21133	7.47596	7.13155	7.35715	7.05197	8.04541	7.49114	6.61715	7.17182
A_44_P504724	4.72587	3.09445	4.77277	4.42838	2.81252	4.32066	3.45174	5.23645	4.53103
A_44_P313890	1.9043	1.95262	1.99385	1.95013	1.93377	2.07086	2.02935	1.99755	1.95389
A_44_P435675	3.1484	1.94981	3.00586	2.67701	1.93863	2.07634	2.03866	3.09369	1.96045
A_44_P533992	10.7165	10.5251	10.1715	10.0554	10.2318	10.3851	10.3169	10.1526	10.0413
A_44_P933802	5.39173	5.56631	6.13676	5.83856	5.29615	5.37377	6.32636	6.10239	5.81562
A_44_P489978	1.9142	1.94154	2.00253	1.97888	1.95158	2.08783	2.07162	2.00248	1.97802
A_44_P937279	9.2772	9.52874	8.62007	8.9374	9.10296	8.95523	9.27793	8.74562	8.89675
A_44_P321452	8.38859	7.82118	7.67135	7.9148	7.8702	7.84901	7.75174	7.86792	7.50229
A_44_P180127	11.6	11.5409	12.474	11.5234	11.2628	11.49	12.3745	11.506	11.903
A_44_P325772	4.18869	4.88198	4.56235	3.66704	3.68345	3.69658	4.15414	4.62176	3.51621
A_44_P218263	9.2311	9.55108	8.62473	8.8467	8.99269	8.64615	9.05045	8.92995	8.56534
A_44_P933073	4.37981	3.54172	4.36812	4.22082	4.00791	3.80936	4.3031	4.70759	4.45108
A_44_P427702	8.71173	9.12891	8.29647	8.78671	8.94632	8.69964	8.7828	8.28257	8.4618
A_44_P468607	1.92804	1.91961	2.01371	2.0163	1.98363	2.10981	2.14033	2.0059	2.00702
A_43_P20917	3.84417	4.04717	4.5995	4.39149	4.81506	4.17833	4.76257	4.37061	4.59033
A_44_P210780	2.00673	3.87236	3.16415	2.46616	3.85214	2.62036	2.15396	3.01673	2.92046
A_44_P433739	7.31272	7.02112	8.16779	7.92787	7.62293	7.85444	7.7298	8.10093	7.69117
A_42_P534172	5.78792	7.98463	5.93727	6.41274	6.04901	6.2447	5.88737	5.2871	5.88874
A_43_P15113	5.18004	7.00109	4.86849	4.89493	5.2696	5.01709	5.56606	5.19875	5.2282
A_43_P18089	5.32414	5.62657	4.09465	4.73619	5.50395	5.23398	4.45539	4.85153	4.10609
A_44_P1015220	9.99828	9.86266	9.52197	9.75289	9.87669	9.84655	9.66768	9.56031	9.69052
A_44_P434098	1.94405	2.26163	2.02807	2.0422	2.01293	2.12693	2.19136	2.28421	2.94071
RC7	1.81812	1.79597	1.9787	1.91635	1.95592	1.92402	1.91211	1.86763	1.92474
A_44_P300584	2.69185	1.91084	2.10878	2.04953	2.02044	2.13265	3.07162	2.83111	2.44791
A_44_P439473	9.09878	8.84889	9.28532	8.54667	8.21819	8.9818	9.01126	9.38861	8.97043
A_44_P699211	11.9745	11.961	11.7409	11.6819	11.7346	11.6891	11.8223	11.7873	11.6902
A_44_P776300	4.92065	4.57384	4.75851	4.92844	5.06741	5.04293	4.83938	4.56638	4.86257
A_44_P540279	8.07233	8.00915	7.81203	8.00543	7.75949	7.81864	7.84389	8.072	7.9896
A_44_P110954	3.40391	2.27904	2.73063	2.50373	2.99801	2.29192	2.94179	3.19898	3.54309
A_43_P17490	6.5209	6.63438	6.35681	7.32282	6.66945	5.67787	6.62445	7.08323	6.54805
A_44_P180529	5.54822	6.9926	4.80487	5.30392	5.77354	6.20279	5.02618	4.9159	5.05597
A_44_P473780	2.1589	2.96772	2.98647	2.48114	2.05694	2.15585	2.27254	2.36976	2.06886
A_44_P431109	5.92484	6.90702	6.04687	5.72302	6.46595	5.5819	6.57256	5.72783	6.12959
A_44_P128573	2.0672	1.92902	2.74461	5.10032	2.06753	2.16579	3.69149	2.92425	3.21608
A_44_P660621	6.00139	6.28891	6.45219	6.57946	6.36997	6.34932	6.21155	6.23726	6.3925
(+)E1A_r60_a135	10.4104	10.6709	10.1526	9.94077	10.3366	10.1638	10.5098	9.7458	10.0297
A_44_P383231	8.04383	8.81927	8.1688	8.0495	8.29503	7.75419	8.6214	7.89878	8.11285
A_44_P279208	9.57461	9.30563	9.68661	9.40556	9.44414	9.5443	9.69153	9.59566	9.47373
A_44_P1059229	10.2468	10.2468	10.1644	10.1753	10.2832	10.3553	10.6276	9.89195	10.1497
A_43_P15761	2.06029	2.12051	1.95392	2.06124	2.09171	1.98945	1.9998	1.95946	2.07958
A_44_P960606	2.21132	2.02533	2.42811	2.12219	2.11376	2.21212	2.3869	3.00173	2.98008
A_44_P492067	1.99969	1.95847	2.11173	2.12812	2.12094	2.22036	2.40433	2.04953	2.36069
A_43_P11529	5.65732	6.00555	5.451	5.40564	5.45685	5.09563	5.37824	5.45707	5.43375
A_44_P501305	8.42654	8.30194	8.81892	8.88555	9.06747	8.88416	8.57085	8.67029	8.8852
A_42_P664238	5.89977	5.93577	6.64994	6.32416	6.06211	6.43201	6.45941	6.39199	6.58871
A_44_P255470	2.01115	3.17759	2.27313	2.14871	2.15374	2.96633	2.66448	2.06596	2.1652
A_44_P453728	2.01431	1.97544	2.13974	2.15648	2.16438	2.2626	2.47605	2.06981	2.17451
A_44_P499992	2.01702	1.9787	2.14718	2.16261	2.17333	2.27235	2.49079	2.07395	2.18695
A_44_P562314	3.71777	3.86254	3.46238	3.65114	3.30181	4.26453	3.60681	4.0781	4.29999
A_43_P19499	4.53421	4.45242	4.67532	4.83452	4.73834	5.00028	4.73786	3.97589	4.7789
A_44_P280776	2.3609	2.56609	3.33082	2.76134	2.15038	3.10529	2.17044	3.59192	3.23412
A_44_P200946	4.92083	5.43579	4.76111	4.7199	5.10366	5.17925	4.62664	4.81527	4.81348
A_44_P965493	2.15964	2.00221	2.17987	2.2057	2.22109	2.3171	2.55982	2.09366	2.23589
A_44_P328815	9.36188	9.29557	9.51347	9.46625	9.36076	9.32622	9.45213	9.44915	9.49675
A_44_P509922	5.22559	6.46349	4.86576	5.58354	5.77444	5.33626	5.24554	4.81444	5.10178
A_44_P318202	13.5623	13.8079	13.4973	13.4562	13.5623	13.5471	13.6748	13.463	13.5077
A_44_P235996	2.04028	2.00906	2.20728	2.22155	2.2555	2.35015	2.5914	2.10808	2.26065
A_44_P209461	11.5932	11.5489	11.5067	11.7447	11.64	11.6939	11.5479	11.7243	11.6278
A_44_P419426	2.96394	2.1074	3.39431	2.72449	2.67645	2.68315	3.2787	3.02024	3.0829
A_44_P229359	3.11243	3.47573	2.97421	3.24847	2.91996	3.32802	3.01051	2.56777	2.26336
A_42_P638511	8.01829	7.78246	7.88532	7.47683	7.0262	7.30154	8.01294	8.28371	7.69147
A_44_P859909	3.23385	2.15166	4.18674	5.15341	2.28191	4.1962	3.59603	5.9962	3.26499
A_44_P263635	9.41891	9.31862	9.42136	9.92698	9.81813	9.79648	9.20739	9.57616	9.76282
A_44_P997578	7.98351	7.48255	7.44962	7.27708	7.20325	7.45303	6.92159	7.69585	7.46854
A_44_P751504	6.00991	6.44319	6.24517	5.92708	6.15171	6.14581	5.75735	5.56036	6.00195
A_44_P457548	9.6919	9.52158	9.28814	9.19998	9.09202	9.28532	9.4783	8.83753	9.44952
A_44_P361001	9.82133	10.0824	10.1451	10.2281	10.2725	10.4317	9.99327	10.1405	10.2411
A_44_P264558	10.1445	10.1875	10.0521	9.91604	9.93105	9.9306	9.93644	10.3624	10.0105
A_44_P744892	2.96143	3.00173	2.1912	3.36349	3.42043	2.81097	3.31482	2.13234	2.80555
A_44_P285726	6.67437	6.17658	6.77524	6.4983	6.22007	6.7136	6.51629	6.68685	6.50301
A_44_P241324	9.08232	8.95144	8.59012	8.60237	8.57497	9.04499	8.75399	8.51477	8.55368
A_44_P1029241	6.08644	6.5039	5.7243	6.15212	6.33032	6.40315	6.32186	5.862	5.85927
A_44_P258375	2.03485	2.03574	2.14445	2.19516	3.00972	2.41587	2.23519	2.13104	2.05929
A_44_P244607	2.03044	2.03607	2.13379	2.17752	2.20125	2.41101	2.18535	2.12957	2.02908
A_44_P976406	9.73347	9.89895	9.80713	9.45636	9.47659	9.40911	9.33575	9.86313	9.53813
A_44_P149625	2.70597	2.03563	2.19238	2.14755	2.16334	2.39889	2.08167	2.12461	1.97759
A_43_P12970	6.17421	5.65783	6.05007	5.87928	5.65027	5.93748	5.96983	6.24867	5.88173
A_44_P128488	3.34979	3.22379	2.76232	3.23526	3.63069	2.96772	2.01431	2.73262	2.94778
A_44_P839411	4.99096	3.75816	4.46996	4.51903	4.62861	4.88707	3.76154	4.02599	4.57224
A_44_P276607	5.30236	5.394	5.62012	5.76252	5.81971	5.59968	5.3767	5.68855	5.45267
A_44_P270353	3.26599	2.2704	2.71514	3.32741	2.85921	2.59543	3.24761	3.09265	3.07443
A_44_P154112	8.81188	9.13475	9.0141	9.07941	9.41579	8.72242	9.36872	9.12625	9.24735
A_44_P810883	6.89328	6.91589	7.233	7.17494	7.10929	7.04603	6.85297	7.41556	7.19959
A_44_P860459	1.95228	2.35516	2.00291	2.00205	2.49426	2.08674	2.07745	2.00168	1.98173
A_44_P342092	15.0755	14.6693	15.1954	14.8385	14.5987	15.0804	14.9338	15.2236	15.0264
A_44_P335594	4.25424	4.4381	3.87631	3.82207	4.01591	2.68779	4.21055	4.32138	3.53617
A_44_P508643	2.22709	1.99163	2.50995	2.31384	3.5861	2.09574	2.99635	2.19585	2.66917
A_44_P852219	11.4157	10.9204	12.1578	11.4462	11.0152	11.7558	11.5992	12.0196	12.1271
A_44_P405381	2.30661	2.72908	2.01002	2.00621	2.77858	2.10124	2.12133	2.00454	2.59783
A_44_P491489	15.7487	16.3165	16.0909	16.2995	16.1003	16.168	16.5257	16.5008	16.21
A_42_P837865	7.1537	7.31798	7.46898	7.60897	7.6937	6.93396	7.56546	7.25047	7.3395
A_44_P470348	4.97759	5.27431	4.42903	3.79916	4.99594	4.35337	4.68003	4.43579	4.30899
A_44_P433163	1.93038	1.91534	2.01516	2.02145	1.98895	2.10934	2.15138	2.00536	2.01321
A_44_P282004	6.49691	6.73256	6.43952	6.57256	6.88384	6.39041	6.69795	6.15373	6.59386
A_44_P533713	6.14324	5.96169	6.04003	5.62819	6.1065	6.03628	5.76947	5.61986	5.82903
A_44_P466813	2.20052	1.91129	2.02011	2.03112	1.99909	2.11627	2.17062	2.00619	2.01936
A_44_P463345	7.64749	7.69395	7.16144	7.20301	7.53848	7.57656	7.709	7.11192	7.42807
A_44_P280657	1.94013	1.91015	2.02397	2.03607	2.0059	2.11985	2.18387	2.00696	2.02447
A_44_P466523	11.1588	11.2163	11.1455	11.1394	10.9931	10.9621	11.1343	11.4095	11.2796
A_44_P592168	1.94429	1.90954	2.44	2.28384	2.62008	2.12434	2.19601	2.97164	2.17871
A_44_P227493	2.25069	3.00153	2.09321	2.04695	2.96077	2.94225	2.20125	2.00921	2.03184
A_44_P285621	1.94905	1.90993	2.03239	2.04979	2.02085	2.13013	2.20817	2.01018	2.03444
A_44_P440080	2.60357	2.19445	2.0352	2.05382	2.0254	2.13288	2.21477	2.01157	2.03649
RC4	1.80865	1.7918	1.83918	1.82558	1.85705	1.9093	1.98266	1.84798	1.85671
A_44_P301074	6.23147	5.72346	5.9845	5.99903	6.00612	6.26451	6.13222	5.92191	6.23883
A_44_P793670	6.17003	4.15613	6.12249	5.47596	3.71302	6.01164	5.26579	6.92849	6.08575
A_44_P883687	2.53022	1.92342	2.48192	2.07035	2.04281	2.14333	2.24456	2.01722	2.05425
A_43_P16960	4.32467	3.96761	3.68631	4.16064	3.37043	4.14297	3.28237	4.25695	3.70567
A_44_P496255	8.09518	5.32287	6.18483	6.90353	6.0982	7.29226	6.67314	7.65936	7.61867
A_44_P138257	5.62219	5.65069	6.67495	6.65595	6.36157	6.92041	6.15665	6.80684	7.14163
A_44_P484826	9.30819	9.17021	9.06039	9.12822	9.19283	9.2134	9.20587	9.05546	9.01327
A_42_P475340	10.6528	11.0031	10.7684	10.8742	10.897	10.8383	10.7244	10.767	10.9068
(+)E1A_r60_a22	13.3736	13.6233	13.1193	12.8599	13.1818	12.9473	13.348	12.8198	12.8681
A_44_P364688	1.98506	2.21957	2.45821	2.1041	2.08857	2.18325	2.81694	2.67673	3.16041
A_44_P120198	1.98831	1.94433	2.09104	2.10808	2.09574	2.18977	2.35212	2.03526	2.10808
A_44_P549253	6.51669	6.75924	6.59208	6.85033	6.73104	6.77087	6.80319	6.93714	6.81071
A_44_P371491	2.21625	1.95139	2.61729	2.11797	2.10821	2.20293	2.37952	2.04197	2.55367
A_44_P407889	3.21632	1.95505	2.10758	3.77818	3.30476	3.81265	2.39499	2.99951	2.90412
A_44_P472989	1.97627	1.92277	2.78325	2.61185	1.93009	1.93326	1.91253	3.60458	2.73063
A_44_P342841	2.00602	1.96602	2.12377	2.13813	2.13882	2.23288	2.44095	2.05681	2.15245
A_44_P377050	3.10061	4.55838	3.3131	3.86874	2.72848	3.61373	2.45697	2.88519	3.46539
A_44_P466608	4.80669	4.93603	5.84393	6.18146	5.84448	6.1094	5.25959	6.01492	6.19201
A_44_P158649	2.01487	1.97593	2.14033	2.15613	2.16559	2.26134	2.48479	2.06992	2.18444
A_44_P259516	4.39002	4.94014	5.22645	4.59	4.88447	4.72664	4.70844	4.69763	5.16365
(+)E1A_r60_a104	3.9714	4.23709	3.90872	3.8165	4.62334	3.68369	4.22394	3.54488	3.53793
A_44_P391751	4.78046	6.54029	4.48912	4.76636	4.92903	5.48226	4.81317	3.84926	4.6066
A_44_P420552	10.6077	10.2676	10.072	10.3884	10.2649	10.1893	10.4018	9.99591	10.1851
A_44_P381837	8.61237	8.39776	8.65872	8.57199	8.42139	8.68178	8.65211	8.51691	8.644
A_44_P165483	2.03101	1.99671	2.18089	2.20499	2.22173	2.31667	2.56634	2.09405	2.24394
A_44_P555337	2.03387	2.12776	2.18913	2.21023	2.23325	2.32514	2.57746	2.09841	2.25047
A_44_P730638	2.72415	3.86572	3.52237	3.53793	3.7634	4.21358	3.29639	3.21325	3.49275
A_44_P508901	5.76855	4.75799	5.56799	5.79549	5.28503	5.51116	5.31183	5.8681	6.03487
A_44_P929683	6.81393	6.65092	6.87046	7.08529	7.00867	7.12516	6.24446	7.19003	7.28558
A_44_P363913	11.0506	10.7706	10.7431	9.72319	9.5224	9.71092	9.7639	11.1194	10.0999
A_44_P401615	2.05756	2.16261	2.24641	2.35073	2.45548	2.36875	2.05882	2.15061	2.39704
A_44_P462361	2.04676	2.02061	2.21701	2.22728	2.43129	2.38001	2.58773	2.12074	2.2639
A_43_P20534	9.02737	8.66471	9.07941	9.52395	9.22418	9.23952	8.904	9.02008	9.22124
A_44_P366192	12.1826	12.0506	12.2009	12.2914	12.2548	12.4568	12.2993	12.2745	12.4378
A_44_P161220	3.20227	2.94273	3.55102	3.39242	3.52351	3.65527	4.22141	2.61844	3.24795
A_44_P410676	7.15753	6.96456	6.64506	6.92822	7.15714	6.94519	7.09801	6.34189	6.74331
A_44_P711487	2.04733	2.03108	2.20225	2.22616	2.27163	2.41201	2.46985	2.1311	2.18678
A_44_P559106	13.5063	13.3299	13.1148	13.6383	13.4802	13.5666	13.0647	13.3643	13.157
A_44_P466845	4.04176	4.39106	3.17941	3.89672	4.22616	4.36701	4.76328	3.39269	3.99668
A_44_P475795	3.18621	3.07525	3.36737	3.46956	4.21832	3.59861	4.0817	2.52173	3.50074
A_44_P521609	5.53943	5.70576	5.24774	5.74285	6.10989	5.39283	5.8015	5.20251	5.52831
A_44_P382484	5.32934	5.42835	5.59413	5.96453	5.90557	5.94059	5.83456	5.53914	5.91804
A_43_P10714	11.3031	12.1192	11.0097	11.7965	12.0918	11.4275	11.8354	10.9523	11.2865
A_44_P437974	2.02765	2.03546	2.12627	2.1676	2.19106	2.40463	2.16309	2.12741	2.02136
A_44_P101644	2.02308	2.03526	2.11271	2.15479	2.17279	2.39868	2.11173	2.12499	1.99385
A_44_P914438	12.5113	11.8891	12.0843	12.1507	12.1755	12.671	11.5497	11.967	11.4372
A_44_P334788	8.99076	9.32659	9.50643	9.24406	9.28467	9.25579	9.30283	9.25064	9.43812
A_44_P392524	4.52972	4.4747	4.13806	4.81944	5.27559	5.0295	4.01779	4.37452	4.6564
A_44_P482914	2.48402	1.9512	1.99318	1.95176	1.93399	2.0641	2.03038	1.99408	1.95664
A_44_P313786	11.8941	12.2946	12.0918	12.2672	12.552	11.9775	11.693	11.9271	11.7495
A_44_P348257	7.42016	6.96769	7.37798	7.26906	7.17351	7.3902	7.30263	7.42966	7.30628
A_44_P187166	13.9254	13.3582	13.8454	14.2154	13.6429	13.6748	13.5039	14.273	13.7322
A_44_P959588	3.38043	2.1473	2.00162	2.3136	1.95168	2.08154	2.07311	2.0241	1.98039
A_42_P455863	15.1712	14.6423	15.1908	14.8679	14.4901	15.0368	14.9481	15.4113	15.1107
A_44_P169188	6.58315	6.0956	6.33032	6.66312	6.43131	6.66765	6.53142	6.58363	6.35836
A_44_P203411	3.58792	3.65864	3.87073	3.85764	3.42298	3.20203	3.91794	4.13478	4.62637
A_44_P657248	1.92296	1.92446	2.00825	2.00326	1.97182	2.09667	2.11772	2.00266	2.00015
A_44_P498990	7.42665	7.47775	7.51849	7.60713	7.65367	7.7689	7.72824	7.47408	7.55861
A_44_P234378	11.0022	14.656	11.5778	10.8619	10.2427	11.1226	11.0983	11.6384	11.5344
A_42_P816020	4.90325	4.87274	4.93074	4.40879	3.92533	4.75356	4.84919	5.31069	4.55838
(+)E1A_r60_a107	7.18118	7.43226	7.0033	6.7425	7.16293	6.93887	7.30756	6.54558	6.75316
A_44_P316804	5.28215	5.65354	5.18378	5.18574	4.97915	5.34713	4.93276	5.26544	5.2196
A_44_P394521	4.16748	4.13784	4.48971	4.3515	4.59999	3.81708	3.85275	4.59555	4.16122
A_44_P100886	7.51781	7.70321	4.56718	3.81223	4.16375	3.96796	4.85965	4.89794	4.33437
A_44_P705949	5.33044	4.71113	5.23203	5.06576	5.63265	5.11936	4.9523	5.06656	5.23775
A_44_P237837	7.98772	8.14782	7.7444	7.70138	7.68499	7.79633	8.24176	7.88659	7.6995
A_44_P207845	3.6504	2.97218	3.28869	3.41479	4.51065	2.11905	4.24251	3.22606	4.14297
A_44_P509033	1.94445	2.04191	2.02778	2.04298	2.01436	2.12219	2.19883	2.0071	2.03172
A_44_P512895	1.94705	1.90811	2.03008	2.04719	2.01781	2.12385	2.20443	2.00811	2.0343
A_44_P609775	10.6635	10.5973	10.8645	11.0195	11.1813	11.229	10.2981	10.7468	10.2287
(+)E1A_r60_1	18.8009	18.8009	18.8009	18.8009	18.8009	18.8009	18.8009	18.8009	18.8009
A_43_P12473	5.40599	5.35781	5.41615	5.60805	5.53101	5.74145	5.4128	5.2947	5.59855
A_44_P222400	1.95544	1.91173	2.04161	2.06231	2.03462	2.13613	2.23364	2.01284	2.04787
A_44_P170093	6.2593	6.1222	5.64758	5.65148	6.09738	6.07756	6.40435	5.57295	5.90846
A_44_P386792	2.56667	2.67866	2.77653	3.18205	2.63609	2.48092	2.25047	2.46711	3.32209
A_44_P578061	8.26599	9.58459	8.57916	9.26999	9.54321	9.05902	9.65479	9.15089	8.75222
A_44_P486327	1.96924	1.92236	2.52618	2.88902	2.30077	2.1535	2.28421	2.02136	2.07699
A_44_P905393	5.32101	5.11581	4.94623	4.98677	5.33211	5.20333	5.14484	4.93333	5.12395
A_44_P363927	3.09313	3.24252	3.18404	4.09138	3.9801	3.85011	3.58259	3.52999	3.75193
A_43_P11794	4.5564	3.32393	5.09351	6.38429	3.30597	4.63815	3.86332	4.80865	4.42602
A_44_P317825	1.98189	1.93625	2.08044	2.0993	2.08253	2.17492	2.32902	2.03021	2.0993
A_44_P166142	1.98568	1.94038	2.08649	2.10344	2.08945	2.1821	2.34399	2.03253	2.10593
A_44_P132873	1.98907	1.94473	2.09213	2.10771	2.09642	2.18803	2.35948	2.03462	2.11155
A_44_P974665	13.0433	12.7117	13.3404	12.7193	12.5451	12.9936	12.912	13.1555	13.1502
A_44_P347641	3.64478	3.14643	3.96834	4.67791	3.77895	4.1538	4.35337	3.78462	4.26808
A_44_P532062	6.03628	6.10706	6.00219	6.31707	6.25995	6.14744	6.15903	6.20412	6.11604
A_44_P269544	12.6743	13.3447	13.0519	13.0446	13.5145	12.7161	13.431	13.1596	12.8761
A_44_P192772	4.00192	4.01078	4.42776	4.07482	4.70813	4.49752	4.48815	3.73592	4.63894
A_44_P377245	8.52815	8.39655	8.51445	8.54133	8.44516	8.36423	8.50473	8.50382	8.48179
A_44_P101322	2.0879	2.24821	2.13056	2.14344	3.01316	3.42709	2.46495	2.06186	2.169
A_44_P386349	7.41589	6.90853	8.01792	7.53241	6.23288	7.51361	7.05919	8.1949	7.55918
A_44_P172140	4.00941	4.44	5.15313	4.93053	5.08493	4.76468	4.58266	4.7375	4.94675
A_44_P386515	4.88515	3.60306	4.81068	4.97307	4.62897	5.53943	4.0871	4.72989	4.88565
A_44_P405704	10.4714	10.1886	10.8596	10.3444	10.1386	10.4081	10.0803	10.8982	10.7075
A_44_P346209	2.02335	1.98657	2.16165	2.17667	2.19601	2.28736	2.5353	2.0824	2.22402
A_44_P409082	2.02611	1.99057	2.16798	2.18535	2.20482	2.29805	2.55058	2.08664	2.23452
A_44_P482894	14.1689	13.7495	14.5614	13.9772	13.5752	14.1592	14.1013	14.4985	14.5261
A_44_P262720	3.43765	4.04297	3.57243	2.59956	3.37961	2.32489	3.18148	3.12927	2.71955
A_44_P178711	2.0363	2.00427	2.19773	2.43317	2.24109	2.33167	2.59228	2.10221	2.26618
A_44_P386402	2.03881	2.00751	2.20112	2.21639	2.24845	2.33903	2.59904	2.10481	2.27151
A_44_P440514	9.57423	8.75911	9.47552	9.06929	8.25384	9.1293	8.98647	9.32535	9.19701
A_44_P128029	4.34087	5.27704	4.4927	4.41571	5.4863	4.80248	4.80812	4.08557	4.46196
A_44_P536708	8.20655	8.59406	8.49134	8.71504	8.87053	8.79223	8.41166	8.28466	8.34027
A_44_P382194	7.03343	7.03501	7.41495	6.98028	6.83739	6.88499	7.03681	7.11069	7.31379
A_44_P137443	2.04727	2.0234	2.21547	2.22709	2.27693	2.3871	2.57285	2.12332	2.25914
A_44_P128126	5.71606	5.46042	5.33647	5.26383	5.89683	5.62502	5.64104	5.00056	5.39649
A_43_P11857	4.07552	5.73542	3.22755	3.6877	3.61849	4.52972	3.67861	3.19507	3.6557
A_44_P174597	5.59391	4.17479	3.29523	3.05784	2.87517	3.49275	4.16748	3.10941	3.74624
A_43_P10641	12.096	12.5228	12.5869	13.1006	12.946	12.682	12.6965	12.4146	12.5929
A_44_P729238	7.98738	7.84027	7.8464	8.01735	8.13473	7.8268	7.71665	7.92703	7.93979
A_43_P12202	6.48015	5.94358	6.31404	6.48909	6.40829	6.52373	6.2233	6.22708	6.32576
A_44_P871648	12.5036	11.9446	12.4766	12.7595	12.2065	12.7776	12.3682	12.6984	12.474
A_43_P11495	8.90521	8.82802	9.11768	8.90805	8.57333	8.54667	8.65902	9.45462	9.05932
A_44_P503898	8.53994	8.25651	8.61259	8.58323	8.51771	8.87791	8.51011	8.62953	8.97446
A_44_P406474	4.70378	4.4813	5.72868	5.62341	5.49746	5.56245	5.55782	5.7523	5.75998
A_44_P162975	2.02914	2.03498	2.5413	2.17476	2.19984	2.40295	2.51278	2.1272	2.0394
A_44_P119289	3.70128	3.31008	3.29968	2.16113	4.05444	3.92771	3.42947	2.12528	3.18583
A_44_P251008	2.01481	2.03456	2.09047	2.13572	2.14551	2.87697	2.05131	2.11797	1.96203
A_44_P404870	1.90088	1.95447	1.98942	1.94203	1.92773	2.0529	2.01533	1.99018	1.94657
A_44_P1056222	11.8995	12.1347	11.6019	12.2401	12.2946	11.9256	11.7447	11.6254	11.4685
A_44_P209675	2.19435	2.06297	1.99435	1.95592	1.93665	2.06349	2.03594	1.99375	1.96141
A_44_P819884	9.43084	9.51822	9.40482	9.27085	9.15985	9.38072	9.57827	9.51445	9.35673
A_44_P705804	5.88975	6.74579	6.46545	6.38815	7.19751	6.75857	7.15918	6.62804	7.28336
A_44_P898805	1.91277	1.94022	2.00073	1.97659	1.95018	2.07806	2.06857	1.99784	1.97956
A_44_P192530	2.60857	2.80826	2.00185	1.98238	1.95426	2.08081	2.07826	1.999	2.45262
A_44_P837935	1.91629	1.93359	2.00339	1.98762	2.34006	2.08367	2.08836	3.30877	1.98895
A_44_P833469	4.15018	3.18388	2.99217	4.04382	4.18032	4.82322	3.37855	3.73862	3.49453
A_44_P230300	1.91971	1.92773	2.0059	1.99637	1.96537	2.09028	2.1069	2.00078	1.99651
A_44_P158467	10.0496	9.76824	9.69715	9.68699	9.59283	9.95504	9.79077	9.85343	9.86411
A_44_P1056383	9.80757	10.1147	9.67548	9.91721	9.98599	9.79923	9.89938	9.56416	9.66424
A_44_P238286	4.282	4.30624	3.48816	3.35739	3.84879	4.73059	3.42198	2.5941	3.72757
A_44_P821513	4.70263	4.4367	5.30953	4.33154	4.58502	4.33249	4.82982	5.36452	4.66477
A_44_P391134	1.92732	1.91496	2.01204	2.01625	1.98342	2.10111	2.14351	2.00243	2.01334
A_44_P466951	7.65698	7.7093	7.82708	7.62732	7.76401	7.846	7.89478	7.70041	7.81761
A_44_P511015	4.46478	4.90535	3.2747	4.34185	4.53421	4.62393	4.27138	3.91248	3.88508
A_44_P591001	8.11015	7.68029	8.35813	8.38602	8.15774	8.31977	8.18138	8.14782	8.24802
A_44_P243321	9.00635	8.85317	9.11	9.06787	8.9826	9.19031	9.25006	9.17156	9.06747
A_44_P541276	4.06684	2.39001	4.10142	3.74111	3.03816	3.51318	2.17698	4.72904	4.06684
A_43_P14802	10.169	9.82855	9.77869	10.0255	10.0854	9.9327	10.0697	10.0724	9.9762
A_44_P296901	1.9406	1.90671	2.02344	2.03678	2.0071	2.11514	2.18803	2.00526	2.02887
A_44_P867478	6.58089	6.99226	6.55895	6.67616	6.92458	6.77062	6.68685	6.30272	6.60167
A_43_P11459	5.46648	5.9507	5.23398	5.42932	5.41439	5.29577	5.62012	5.41903	5.31999
A_44_P562176	6.53631	7.05302	6.46379	7.09578	7.29141	7.00568	6.96023	6.52839	6.78694
A_44_P318999	6.09157	6.22758	6.21981	6.12509	6.15903	5.95783	5.59636	6.5534	6.48704
A_44_P935402	6.59032	7.6263	3.93508	4.91032	5.24227	6.42154	5.26156	5.08964	5.04082
A_44_P325698	1.95327	1.90983	2.03832	2.05756	2.0309	2.1311	2.22775	2.01024	2.0463
A_44_P645309	2.21701	1.91089	2.04191	2.06155	2.0352	2.13366	2.23703	2.01218	2.05157
A_44_P357470	9.17235	9.03825	9.29367	9.22374	9.35638	9.27793	9.29194	9.10959	9.23079
A_44_P699797	11.129	10.9593	10.8672	10.9318	10.9687	10.935	10.8607	10.7449	10.6819
A_44_P336913	3.43947	2.00894	2.69686	2.7959	4.38025	3.52027	2.80721	3.12049	3.42134
A_43_P10887	6.6692	4.92816	5.9792	6.54418	6.28839	6.87935	6.17255	6.41046	5.78464
A_43_P16724	6.81845	6.45827	6.52373	6.70648	6.57704	6.68016	6.4767	6.4862	6.49961
A_44_P1030897	15.3881	15.1252	15.3042	15.6218	15.4642	15.5117	15.1498	15.3625	15.3249
A_44_P992854	11.1478	10.9149	11.1052	10.7618	10.7718	11.704	11.0636	10.9133	11.2551
A_44_P287194	15.7214	15.6	15.4642	15.6709	15.7777	15.1858	15.4642	15.2861	15.2937
A_42_P598412	11.532	11.0661	11.5298	11.1106	10.9377	11.0636	11.2666	11.801	11.1567
A_44_P613805	4.55321	5.08859	4.06022	3.31852	3.42585	4.4018	3.67569	3.43947	4.24309
A_44_P548912	3.97018	3.25993	3.42523	3.96993	3.7344	2.18708	3.61882	3.31779	3.01396
A_43_P13804	2.00586	1.94862	2.09831	2.11166	2.10258	2.19462	2.37857	2.03785	2.12377
A_44_P396267	1.99514	1.95242	2.10354	2.22775	2.1096	2.2016	2.39462	2.04141	2.13045
A_44_P476204	1.99822	1.95664	2.10913	2.12133	2.11655	2.20931	2.40951	2.04452	2.13864
A_44_P457890	2.00096	1.96019	4.1439	2.12712	2.12377	2.21769	2.42535	2.04908	2.14571
A_43_P17671	5.32675	5.5379	5.42786	5.57575	5.77977	5.75483	5.48268	5.23546	5.50476
A_44_P812456	4.00751	3.69008	4.33509	4.48678	3.73208	4.10021	3.69835	3.8044	4.16905
A_44_P789383	5.90669	5.17741	6.18146	6.22079	6.17516	6.18828	5.86465	6.4619	6.36105
A_44_P432573	2.01258	1.97423	2.13744	2.14767	2.1572	2.25029	2.48608	2.06603	2.18936
A_44_P432432	3.62625	2.15076	3.9816	3.66074	2.9926	4.36812	2.56495	5.26479	4.00994
A_43_P16741	10.4486	10.2181	10.4202	10.5117	10.3584	10.4774	10.2585	10.4486	10.4693
A_44_P117972	4.78792	5.07924	4.54016	4.40231	4.92878	4.89051	4.72837	4.5947	4.70733
A_42_P817086	4.42315	4.43837	4.09385	3.84076	3.97828	4.2049	4.09112	3.97471	3.79484
A_44_P490591	6.99856	6.96182	7.16653	7.29141	7.11171	7.32563	7.63536	7.22806	7.24476
A_44_P245636	10.9336	10.9178	10.877	10.9095	10.9481	10.9499	11.0089	10.9156	10.7943
A_44_P421502	4.9457	5.59987	4.54547	5.56724	5.20347	5.51073	5.46918	4.57319	5.49433
A_44_P464888	2.03409	2.00192	2.18936	2.20931	2.23364	2.32439	2.59091	2.09831	2.26755
A_44_P578527	6.82368	7.67362	7.74295	7.2633	7.80687	7.35232	7.7069	7.54992	7.91596
A_44_P140827	2.03866	2.00792	2.20052	2.21514	2.24753	2.33878	2.60414	2.10468	2.27878
A_44_P479809	2.23869	2.01095	2.20544	2.21845	2.25335	5.32934	2.60641	2.5483	3.05033
A_44_P654145	5.20039	5.45916	5.70441	5.24969	4.99903	5.51658	5.59603	5.53676	5.31387
A_44_P109876	4.78134	5.38941	4.73159	4.92176	5.72016	4.83066	5.15313	4.02573	4.61408
A_44_P149024	2.04431	2.01928	2.21183	2.22418	2.26956	2.37173	2.59476	2.11748	2.27712
A_44_P893239	2.04545	2.0214	2.2125	2.22538	2.27235	2.37759	3.58236	2.1203	2.26988
A_44_P1030919	4.64963	4.92675	4.83523	4.95031	5.12282	5.25199	4.75686	5.21371	4.78824
A_43_P17821	6.57704	6.73065	6.22758	6.5472	6.84405	6.58089	6.85403	6.29923	6.45493
A_44_P893511	2.0467	2.02666	2.20832	2.22586	2.27335	2.3963	2.53131	2.12693	2.23573
A_44_P162441	2.04621	2.02853	2.20452	2.22456	2.27093	2.40068	2.50472	2.12792	2.21957
A_44_P226162	5.64652	5.87764	5.2531	5.81844	6.60253	5.80545	6.19239	4.98062	5.15398
A_44_P566326	9.03443	8.87531	8.77104	9.10238	8.93548	8.95749	9.2134	9.33993	8.73313
A_44_P489811	4.35926	4.57852	4.66495	3.12331	4.47598	4.34827	4.44055	3.57121	4.20917
A_44_P674563	2.04008	2.033	2.17124	2.21348	2.24528	2.40821	2.37513	2.12987	2.13366
A_44_P529299	9.90069	8.95191	10.4465	10.2339	9.3769	10.6175	10.3409	11.0769	10.3252
A_44_P217654	2.03472	2.03435	2.14948	2.1975	2.22036	2.40506	2.28524	2.128	2.09047
A_44_P517929	13.961	14.0052	14.2122	14.1288	14.1339	14.2599	14.3212	14.1013	14.2028
A_44_P506597	3.72086	3.83714	3.27384	3.64448	4.36678	4.28336	4.26985	3.55788	3.80983
A_44_P105671	2.02228	2.14718	2.11247	2.15245	2.17295	2.3928	2.74494	2.12226	2.00232
A_44_P732644	2.01675	2.0343	2.0986	2.14033	2.15479	2.38379	2.07608	2.11832	1.97777
A_42_P780715	8.28466	8.31943	8.38014	8.48413	8.43377	8.60196	8.09565	8.42654	8.59265
A_44_P430083	5.98612	5.99128	5.69351	5.67787	5.83806	5.82177	6.1158	5.36946	5.36498
A_43_P12960	5.02461	5.15918	4.77526	4.33278	4.90749	4.62176	4.79613	4.15169	4.82501
A_44_P403186	2.14221	2.31439	1.99265	2.40274	1.93463	2.05835	2.03146	1.99177	2.30903
A_44_P496331	1.90699	1.94727	1.99545	1.96023	1.93947	2.06326	2.04173	1.99323	1.96658
A_44_P137618	13.7925	14.3507	13.9523	14.3568	14.3662	14.0897	13.9969	13.8592	13.9278
A_42_P811021	1.9114	1.94092	1.99923	1.97341	1.94853	2.07369	2.06266	1.99563	1.97813
A_44_P551034	1.9133	1.93805	2.00101	1.97941	2.61112	2.07739	2.07385	1.997	1.98342
A_44_P136845	7.18852	6.83766	7.33872	7.3575	7.12696	7.45245	7.22523	7.34707	7.65044
A_44_P370678	6.46734	6.54849	6.10737	6.2778	6.49083	6.12985	6.37027	5.93602	6.23556
A_44_P494413	13.4408	13.3068	13.3497	13.24	13.2212	13.2987	13.1407	13.5471	13.4726
A_44_P575599	1.92016	1.92462	2.00552	1.99822	2.80625	2.08804	2.11155	1.99957	1.99947
A_44_P824202	10.2725	10.4774	9.87289	9.3832	9.89982	9.86411	9.61706	9.16483	9.70739
A_44_P469809	1.92345	1.91954	2.00757	2.00689	1.97462	2.09321	2.12634	2.00021	2.00665
A_44_P292094	3.09671	2.93804	2.25689	2.01082	3.0612	3.07099	3.77919	2.59328	3.51555
A_42_P522899	5.66587	5.25959	5.94691	5.93073	4.90269	5.60644	5.5777	6.26971	5.76932
A_44_P316122	5.14914	5.07413	3.68093	3.05056	2.56265	4.02238	3.68142	4.19345	3.28902
A_44_P590280	9.23079	9.34791	9.00918	9.15358	9.44952	9.36567	9.12337	8.96405	9.27481
A_44_P222489	1.93131	1.90973	2.01377	2.02365	1.99177	2.10186	2.16061	2.00173	2.01954
A_43_P13601	1.93326	1.90836	2.01589	2.0266	1.99501	2.1041	2.16666	2.00216	2.02233
(+)E1A_r60_n9	18.0028	17.9814	17.9265	17.8147	17.8376	17.9265	17.8376	17.6837	17.7471
A_43_P12355	11.5689	12.1863	11.7882	12.0248	12.165	11.8639	12.1767	11.9494	11.9472
A_44_P201601	7.59492	7.31974	7.29948	7.72267	7.81568	7.61526	7.60043	7.28835	7.56287
A_44_P314295	4.06381	3.96742	4.66821	5.04016	4.90193	4.88515	5.0091	5.23775	3.98336
A_44_P803484	9.73146	10.0724	9.85046	9.68006	9.93581	9.70487	9.75826	9.25905	9.9208
A_44_P177827	8.04007	7.62732	7.78722	7.41896	6.88784	7.83658	7.80851	7.95211	7.61557
A_43_P10824	5.58741	6.40249	7.0097	6.29416	8.14224	6.46303	6.23337	5.86985	6.16848
A_44_P541262	2.03819	2.06146	2.7997	2.04961	2.02266	3.04508	4.34458	2.06083	4.0551
A_44_P785764	2.47229	1.90728	2.03491	2.0533	2.02689	2.12508	2.61436	2.00779	2.67673
A_44_P567561	1.95346	1.90875	2.03836	2.05728	2.03146	2.12916	2.23236	2.00927	2.05027
A_44_P748252	5.12649	4.97155	5.1179	5.06604	4.93026	4.52478	5.20958	5.03106	5.11581
A_44_P138790	5.41408	5.57922	5.99111	5.89826	5.52889	5.63857	5.73067	6.18338	5.92135
A_44_P230370	2.14906	3.96494	6.25015	3.26374	2.04446	2.13819	3.00783	2.01446	2.06786
A_44_P369399	6.23501	6.28814	6.77159	6.63327	6.3771	6.50621	6.01592	6.80526	6.51948
A_44_P257135	6.80831	7.20738	7.47341	7.245	6.80172	7.27466	7.11936	7.77249	7.36701
A_44_P658529	9.86165	9.47659	9.56184	9.71353	9.9177	9.79213	9.43008	9.38945	9.4826
A_44_P948752	6.38304	6.98395	6.85403	6.18737	6.09385	6.2346	6.88281	6.49934	6.34979
A_44_P397495	8.25384	8.44438	8.09048	8.25529	8.42617	8.18107	8.04265	8.37295	8.23829
A_43_P11540	6.03948	7.02296	5.9943	6.08079	6.38531	6.21895	6.32081	5.64128	6.07257
A_44_P232815	1.98281	1.93674	2.08172	2.09831	2.08376	2.17171	2.34222	2.02957	2.10779
A_44_P974711	1.98675	1.94117	2.08723	2.10286	2.09047	2.17903	2.35684	2.03184	2.11368
A_44_P350713	3.13259	1.94537	3.06924	3.19507	2.09754	2.65435	3.85429	2.80488	2.11985
A_44_P331097	4.31943	4.69858	4.36297	4.88293	4.6352	5.11203	4.55942	4.47487	4.69877
A_44_P426315	1.99573	2.21212	2.10428	2.11627	2.10987	2.20125	2.40381	2.04112	2.13638
A_44_P895891	9.51614	9.14349	9.43885	9.38733	9.35327	9.30015	9.32777	9.36216	9.29672
A_44_P440189	2.00148	1.96102	2.11507	2.12596	2.12519	2.21639	2.43401	2.04878	2.15235
A_44_P553891	2.00382	2.64985	2.72449	3.05395	2.13379	2.64157	2.44931	2.05256	2.16334
A_44_P196268	2.07707	2.04787	2.12608	2.42811	2.14067	2.73972	2.46524	2.08091	2.17295
A_43_P23129	9.64271	9.67916	9.84655	9.67599	9.60462	9.6132	9.57544	10.2959	9.87289
A_44_P996729	10.3262	9.75696	11.4523	10.2715	8.42903	10.791	10.2017	11.1741	11.0919
A_44_P886161	7.65762	7.93176	7.65962	7.56947	7.63031	7.2676	7.67035	7.46574	7.63873
A_44_P234362	6.22602	5.09842	5.79019	5.5472	5.50817	6.34904	5.451	5.79115	5.65732
A_44_P1023938	9.27431	9.16746	9.31667	9.45123	9.38653	9.30319	9.56184	9.35327	9.51347
A_44_P1036068	9.17442	9.16171	9.40709	9.45039	9.26141	9.27271	9.23952	9.5623	9.44763
A_44_P822464	8.84744	8.56915	8.75476	8.78976	8.74315	8.73459	8.90852	8.77138	8.75436
A_44_P795327	2.02895	1.99529	2.17522	2.19317	2.21534	2.30629	2.57776	2.09086	2.25961
A_44_P503768	2.28317	2.61205	2.1821	2.34601	2.35784	3.49199	2.58912	2.79945	2.87624
A_44_P414207	3.09131	2.6028	3.3218	4.00332	3.82712	3.52531	3.91321	3.27912	3.43416
A_42_P753675	3.42371	2.00558	3.34979	2.21118	2.54753	3.15956	2.9637	3.03498	3.08588
A_44_P494862	10.971	10.5237	11.0436	11.0762	10.7165	10.9773	10.6281	11.2081	11.0717
A_44_P955556	3.64573	2.01163	2.60857	3.08365	2.90623	5.31728	3.77895	2.76072	3.26426
A_44_P167419	5.83417	5.18352	5.18277	4.88641	4.69263	4.82477	5.10496	5.35321	4.5763
A_43_P10751	8.99115	8.55669	8.67555	8.82259	9.12822	8.92231	8.79078	8.69202	8.91195
A_44_P879144	2.04399	2.01948	2.20931	2.22297	2.26789	2.37082	2.5941	2.11725	2.28002
A_44_P508514	7.15344	5.48892	8.06695	7.17612	5.54861	7.59462	7.33066	8.25297	7.4957
A_44_P417245	6.59741	6.63352	6.26826	6.5669	6.83477	6.60032	6.58817	5.73822	6.33032
A_44_P640503	5.24227	6.92514	3.67834	2.93979	3.75788	3.99913	3.80784	3.15912	2.70239
A_44_P311126	16.4883	16.4406	17.0551	16.68	16.1573	16.68	16.7923	16.7802	16.7244
A_42_P646290	2.66247	2.7032	3.25833	3.23072	3.56658	3.47202	3.07812	3.85059	2.98353
A_44_P1001551	6.564	5.90232	6.24985	6.37106	5.47434	6.45391	6.40676	6.82498	6.20121
A_44_P1037493	13.2798	13.0084	12.6445	13.178	13.2039	13.042	12.5682	12.7595	12.6598
A_43_P22470	7.6701	8.22635	8.39505	8.29013	8.3923	8.4139	8.45786	8.74453	9.09097
A_44_P260348	6.45537	6.69662	7.04749	7.28683	7.31974	6.87444	8.75564	6.86482	6.33474
A_44_P853016	8.86422	8.7952	8.43104	8.40527	8.48179	8.27256	8.2334	8.82672	8.4985
A_44_P544705	5.33388	5.23159	5.15164	5.33066	5.75291	5.9747	5.6066	5.09351	5.21662
A_44_P898673	6.37683	6.46625	6.2376	6.35063	6.46043	6.41078	6.59032	6.26422	6.4148
A_42_P483419	12.9882	13.1836	13.3702	13.3299	13.3463	13.2158	13.1222	13.3366	13.3702
A_44_P546476	6.43836	6.14022	5.86097	6.07314	6.44553	5.75339	5.98172	5.90134	5.55351
A_44_P456584	4.95077	5.27965	4.56513	5.08909	5.11703	5.39482	5.47491	4.57341	4.72904
A_44_P782176	2.21717	3.40619	4.21761	3.45039	3.93531	3.60876	3.66209	4.03971	3.77318
A_44_P251086	1.89868	2.0973	1.98613	1.93415	2.28713	2.04141	2.00563	3.56236	2.89625
A_44_P140118	2.32975	2.34006	2.8465	2.15119	2.37337	2.73341	2.01621	2.75529	2.43684
A_44_P419933	5.53611	4.76614	5.36658	4.66415	5.01469	5.27205	4.26626	4.69234	4.45755
A_44_P550738	9.924	9.92351	9.66559	9.6257	9.63339	9.74817	10.1112	9.7164	9.73591
A_44_P1014745	9.09394	9.14693	8.94766	9.16016	9.40911	9.12288	9.22968	9.12822	9.17606
A_44_P883274	1.91021	1.94151	1.9975	1.9703	1.94641	2.06743	2.05791	1.99355	1.97648
A_44_P336033	1.97158	2.18546	1.99947	1.97692	1.94992	2.0722	2.0692	1.99459	1.98198
A_44_P534651	13.0372	12.6576	12.4489	12.6505	12.3794	13.031	12.5731	12.4195	12.6534
A_44_P716145	7.4801	7.48403	7.53576	7.76982	7.42419	7.43939	7.78426	8.24465	7.38713
A_44_P248248	5.31483	4.34426	5.21371	4.64336	4.10427	3.81135	5.08441	5.23846	4.48082
A_44_P921031	1.91898	1.92535	2.00415	1.99583	1.96467	2.08293	2.1074	1.99767	1.9986
A_44_P185284	2.25352	2.25393	2.00509	2.65334	2.64754	2.08587	2.11497	1.99822	2.00243
A_44_P947647	1.92201	1.91971	2.00627	2.00438	1.97202	2.08836	2.12199	1.99865	2.00602
A_44_P1053055	9.24364	9.94748	9.36375	9.37766	9.85288	9.31591	9.66604	9.31163	9.88105
A_43_P22811	8.60013	8.09304	8.38897	7.25776	7.36545	7.7673	7.87309	7.74878	7.72824
A_44_P302237	6.00682	5.99111	5.81338	6.10036	6.26849	6.43622	6.02262	6.09983	6.20559
A_43_P21510	5.29577	5.40735	5.25422	5.46546	5.86391	5.222	5.32509	5.23801	5.64263
A_44_P361548	4.13125	2.67777	2.73262	3.02828	3.55294	3.31455	2.15769	2.22684	3.19916
A_44_P463051	6.96373	7.11913	6.40032	6.45758	6.67175	6.46941	6.65415	6.31653	6.40283
A_44_P592344	1.93338	1.9062	2.01504	2.02713	1.99529	2.10144	2.16946	2.55118	2.08735
A_44_P142163	5.42255	4.73985	4.77366	4.7452	4.71501	5.06757	4.69351	5.23969	4.589
A_44_P430872	10.415	10.2903	10.0915	10.249	10.3152	10.2975	10.0369	10.2941	10.2719
A_44_P338970	7.23048	6.46433	7.37927	7.28897	7.19719	7.21896	6.84175	7.50377	7.07358
A_44_P391952	4.34232	5.11606	3.78416	4.3103	4.45515	4.72198	3.82797	3.73289	3.81863
A_42_P818819	11.5698	11.2601	11.2508	11.1251	11.2566	11.4079	11.2821	11.1934	11.1425
A_42_P759184	9.32451	8.92742	9.07397	9.00713	8.9675	9.19928	8.99661	9.23305	9.12214
A_44_P138057	15.2688	14.8333	15.2488	15.0158	14.7375	15.282	15.1451	15.352	15.2078
A_44_P395374	2.91711	2.66289	2.71924	3.00949	2.85231	3.29791	3.44724	3.20873	3.40024
A_44_P542133	4.00371	3.66579	4.04743	4.07771	4.33154	4.15861	4.19414	4.09996	4.09577
A_44_P557253	5.40491	6.42208	3.80416	4.71851	4.96173	5.57079	3.53236	4.48449	4.63868
A_42_P592850	7.99732	7.85418	8.35451	8.33868	8.22559	7.91286	8.28564	8.26333	8.35207
A_42_P653911	6.11425	5.59701	6.3045	6.75316	6.39815	6.61574	6.00139	6.47435	6.42085
A_44_P409835	4.43862	4.18869	4.94507	4.55295	4.03292	4.67573	5.17106	4.32931	4.77614
A_43_P15242	8.86943	9.2465	8.74597	8.52873	8.59373	8.51904	8.95303	8.74597	8.92113
A_44_P465868	12.2535	12.3616	12.1781	12.3637	12.9307	11.6335	11.7032	11.9424	11.8076
A_42_P508722	11.2628	11.7156	11.7495	11.4202	11.5012	11.2073	11.8064	11.6423	11.7643
A_44_P853981	1.97346	2.05174	2.06678	2.91017	2.06522	2.44154	2.30951	2.0997	2.09264
A_44_P344724	3.19376	3.8366	3.4783	2.08925	2.07094	3.86874	3.08695	2.83335	3.23239
A_44_P147254	1.98356	1.93725	2.08222	2.09738	2.08445	2.17044	2.34976	2.02901	2.11147
A_44_P654970	4.41811	3.88485	4.97942	5.15889	4.56837	4.71851	4.39637	4.87982	5.10754
A_44_P172003	2.56151	2.23387	3.22905	2.12576	2.88127	2.45679	2.37686	3.35812	2.8703
A_43_P10045	4.16583	4.40231	4.41154	4.25912	4.36196	4.71606	4.67436	3.91946	4.56331
A_42_P591516	9.81863	10.361	9.89982	10.0962	10.2485	10.1832	10.2501	9.68699	10.1699
A_44_P485416	1.999	1.95728	2.10996	2.12051	2.11788	2.20728	2.42342	2.04425	2.14956
A_44_P295639	7.94756	7.99047	7.85444	8.37691	8.9449	8.10342	8.22159	7.54552	8.11525
A_42_P771373	8.5954	9.3757	8.62033	8.14174	8.4078	8.56616	8.77104	9.28375	8.09763
A_44_P255678	2.50922	2.236	3.08211	3.16958	3.12741	3.45288	3.36349	2.75264	3.16958
A_44_P459092	9.36312	9.21876	9.65209	8.28141	8.02481	8.63515	8.75803	9.77869	9.00752
A_44_P134213	11.9147	11.2456	11.8871	12.0345	11.802	12.0572	11.6618	11.9822	11.8677
A_44_P252559	3.60288	4.69457	4.02367	3.82323	4.10557	4.23534	4.27768	3.54777	3.30779
A_44_P620222	8.7193	8.6156	8.22339	8.34277	8.62953	8.5555	8.45032	8.31744	8.3103
A_44_P196306	3.3226	3.06249	3.7497	4.02727	2.18819	3.49017	2.5459	2.76694	3.86748
A_44_P522716	2.02416	1.98902	2.16293	2.1741	2.1975	2.28658	2.56126	2.08253	2.24773
A_44_P262949	6.83477	6.73655	6.59919	6.88564	7.1659	6.95776	6.75562	6.62178	6.79295
A_44_P539867	2.02908	1.99596	2.17576	2.1912	2.21558	2.3061	2.58446	2.09104	2.26743
A_44_P159430	8.4855	7.54078	9.25246	8.37436	7.19681	8.47425	8.82374	9.08663	8.42325
A_44_P205509	7.8692	7.75949	7.70138	7.7762	7.48631	8.00823	7.97031	7.85235	7.67967
A_44_P396842	2.68055	3.10888	2.19614	2.21051	2.86702	2.98511	3.28285	2.1021	3.09369
A_44_P506693	7.04432	6.99032	7.0911	7.22328	7.21927	7.04689	7.12135	7.15714	7.37904
A_44_P915255	4.4654	3.75672	4.01219	2.52618	2.25096	2.34738	2.61157	4.68857	2.32263
A_44_P1018098	4.7321	3.64598	4.14541	4.42674	3.96401	4.84423	4.54731	3.89323	4.81944
A_44_P384833	3.49495	3.37728	3.66671	3.57222	3.31502	3.05156	3.15059	3.71705	3.56308
A_44_P100885	3.5649	4.34576	2.91955	3.5521	4.0046	4.10071	4.03896	3.1762	3.00454
A_44_P599219	8.19108	7.80355	7.7419	7.79996	7.60752	7.6167	7.82142	7.75	7.56317
A_43_P17131	4.3019	3.70158	5.11131	5.02136	3.42923	5.41509	5.02029	6.26669	5.05927
A_44_P421363	9.21602	9.46348	9.8067	9.91396	9.9442	9.71974	9.72781	9.79923	9.95897
RC9	1.81622	1.8	1.86256	1.83317	1.86621	1.92732	1.92065	1.85242	1.84777
A_44_P291175	5.78427	5.22232	6.55156	6.29671	5.58007	4.94789	6.18363	6.54064	6.11725
A_44_P1015388	10.9807	10.7344	10.791	11.0589	10.7334	10.5955	10.7233	10.965	10.8032
A_44_P531870	7.94268	8.15048	5.80104	7.97667	6.36977	7.99665	8.91023	5.20474	7.89786
A_43_P16568	9.77168	9.78577	9.66226	10.1897	10.2981	10.2281	9.82259	9.45299	9.88161
A_42_P735495	13.1971	13.9922	13.3631	13.0359	13.8014	13.3521	13.2575	12.3529	13.4953
A_44_P447814	7.61772	7.30972	7.18966	7.45429	7.58577	7.3478	7.34102	7.47713	7.23683
A_44_P206030	7.64939	7.86118	7.92934	7.78556	7.81463	7.95724	7.91873	7.76238	7.93345
A_43_P10710	13.8215	13.5145	13.5394	13.7287	13.5471	13.7868	13.5131	13.4749	13.5601
A_44_P514422	2.35184	2.07641	2.9703	3.39359	2.56609	2.37456	2.83239	2.39988	1.98591
A_44_P292689	2.08411	2.43512	2.14255	2.34529	2.67603	1.99127	1.98238	2.18546	2.3963
A_44_P180614	7.42379	6.64743	6.90155	6.61395	6.63327	7.29101	6.75707	6.73009	6.71938
A_44_P356984	4.13275	4.03506	1.98988	1.94673	3.37905	2.65949	3.66645	1.98675	2.71384
A_44_P113790	7.01741	6.8449	6.46433	6.65209	6.82124	6.85211	6.68016	6.59293	6.24334
A_43_P17677	3.26912	3.59243	3.46654	3.51195	3.50592	4.25549	3.15298	1.99038	3.12049
A_44_P555309	2.40209	2.81533	1.99611	1.96697	3.29133	2.52424	2.05285	2.08411	1.97481
A_44_P987040	8.0142	8.90651	8.98592	8.96002	9.1967	8.53719	7.63585	8.25737	8.31554
A_44_P125945	4.82926	5.26001	4.80812	4.60888	4.96123	4.8557	4.79931	4.57475	4.87397
A_44_P320709	2.14015	2.01825	1.8498	1.9157	2.06253	1.98256	1.94181	1.98126	1.95113
A_44_P544795	5.14953	4.34375	5.30236	5.51138	4.39737	5.58498	4.75011	5.40599	5.05871
A_44_P319660	1.91751	1.92578	2.00232	1.99408	1.96274	2.07952	2.10221	1.99578	1.99811
A_44_P1035656	9.57298	9.98977	9.74849	9.79776	9.64535	10.2859	9.85046	10.8938	9.72463
A_44_P934671	2.37426	1.91981	2.52173	2.00152	1.96942	2.69906	2.11832	1.99706	2.00576
A_44_P942228	1.9223	1.917	2.00558	2.00576	1.97319	2.0864	2.12614	1.99719	2.00944
A_43_P11800	8.64246	8.17343	8.66183	8.87088	8.66772	8.64888	8.26877	8.9832	8.77138
A_44_P301817	15.6338	15.934	15.352	15.1541	15.6278	15.1604	15.6404	15.1712	15.2861
A_44_P923195	11.8279	11.6799	11.4711	11.5992	11.4829	11.6359	12.0072	11.6263	11.8953
A_44_P683244	5.61267	4.66125	5.69725	4.35999	4.42285	4.88073	4.88198	5.44723	4.55942
A_44_P854158	6.30586	6.12759	6.10422	6.16661	6.11651	6.01239	6.03308	6.0513	6.15212
A_44_P946665	3.53323	3.2	3.91531	3.15849	3.7176	3.7217	5.17019	3.54722	4.4702
A_44_P164170	3.32802	2.84305	3.00617	2.02997	2.74752	2.61185	2.95886	2.48402	3.00678
A_44_P375102	12.2113	11.3702	13.1286	12.1316	10.6934	12.5274	12.0156	13.1419	12.6926
A_44_P433668	2.64424	2.12634	2.02004	2.03456	2.00532	2.78325	2.18861	2.00096	2.53022
A_44_P1043457	11.2715	11.6123	11.3784	11.5529	11.4601	11.448	11.4392	11.2938	11.4515
A_44_P245474	5.46448	6.69452	5.14096	5.67603	7.38438	6.46912	6.00345	5.55024	5.30168
A_44_P370507	12.9936	12.6488	12.5243	12.2976	12.0948	12.1399	12.087	12.5794	12.2491
A_44_P212922	4.04085	4.50296	4.64004	4.0731	4.37229	4.849	5.82434	4.52368	5.26078
A_44_P393551	8.35382	8.53865	8.39259	8.2798	8.09084	8.52515	8.21481	9.15149	8.38219
A_44_P104065	2.01865	1.90525	2.03481	2.05273	2.02746	2.12061	2.22968	2.00621	2.05174
A_43_P12498	2.74752	3.58766	2.03814	2.05648	2.03218	2.12353	2.23791	2.00731	2.05742
A_44_P960491	9.48775	9.0832	9.39618	9.63959	9.29322	9.62113	9.64733	9.22744	9.70236
A_44_P686919	4.67731	4.67374	5.28543	5.01635	5.32313	5.56424	5.35443	5.55855	5.14336
A_44_P962361	6.9791	5.49159	6.8742	6.30609	5.862	7.52807	7.02009	7.18873	7.43423
A_44_P188950	4.24396	4.21411	4.50614	4.09694	4.62786	4.61446	4.81598	4.09834	4.48449
A_44_P809056	5.31231	5.00951	5.82271	5.42049	5.57422	4.96492	5.59046	5.83957	5.77582
A_44_P296431	1.97109	1.92146	2.06341	2.08008	2.06029	2.14657	2.30293	2.88406	2.09095
A_44_P156043	10.1072	10.0197	9.92351	10.0648	10.1049	9.93537	9.8971	10.0684	10.0648
A_44_P433894	12.6062	12.0633	12.6331	12.1295	11.7921	12.3189	12.3267	12.8226	12.5536
A_44_P541854	1.98053	1.96001	2.33103	2.82026	3.00889	2.16261	2.3393	2.29673	2.91561
A_44_P702685	1.98434	1.93784	2.08303	2.09712	2.08501	2.169	2.35562	2.02862	2.11523
A_44_P959751	10.5199	10.2824	10.3987	10.8699	10.4024	10.387	10.3745	10.904	10.4533
A_44_P284928	1.99089	1.9465	2.09424	2.10607	3.68944	2.18356	2.38379	2.03401	2.12934
A_43_P16926	7.16937	7.85938	7.21809	7.45605	7.29559	7.65542	7.37281	7.2063	7.26607
A_44_P867638	15.0456	14.4005	15.1019	14.683	14.4073	14.8515	14.9258	14.996	15.0545
A_43_P12712	8.63541	8.97765	8.96002	9.10622	8.97586	8.77614	8.64566	9.2311	9.11351
A_44_P379680	12.9149	13.0884	12.8361	12.7822	12.9039	13.0084	13.0805	12.7546	13.0464
A_44_P111011	2.12261	2.91081	2.80505	2.13118	2.13564	2.72578	2.4646	3.05998	2.93955
(+)eQC-39	2.83144	3.17966	2.78557	2.43382	2.66633	2.79457	2.80849	2.80984	2.54319
A_44_P102901	2.15445	1.97243	2.1344	2.14151	2.15061	2.24109	2.49221	2.06177	2.20179
A_42_P737844	6.87993	5.61565	5.66893	6.68864	7.06125	6.34208	6.10623	6.06357	5.72739
A_44_P485423	2.13344	2.27254	2.29805	2.79337	2.16972	3.36523	2.92838	2.07049	3.2482
A_44_P213415	13.5445	13.6307	13.3223	13.1992	13.4679	13.3889	13.5623	12.9826	13.3117
A_44_P156513	5.36722	4.82501	5.2338	5.68629	5.26342	5.72783	5.28621	5.41306	5.53748
A_44_P115030	6.84845	6.61139	6.70336	6.99032	6.83704	6.71679	6.56562	6.66742	6.62664
A_44_P686638	7.24768	6.57521	6.21537	7.44039	7.60837	7.54328	6.65693	6.04687	6.55065
A_44_P193407	7.74878	7.78028	7.89081	7.88809	8.02519	7.88061	8.04439	7.87189	8.11995
A_44_P640421	3.59758	2.16374	3.82074	3.4569	2.54319	4.16192	3.38722	3.59212	3.82379
A_44_P320834	8.11309	8.44562	7.9896	7.75479	8.11762	8.02115	8.21779	7.96929	7.92424
A_44_P974035	6.95676	6.63576	6.00276	6.49291	6.80883	6.61371	6.82735	5.84936	6.19746
A_44_P496396	2.03951	2.01304	2.20192	2.21477	2.25004	2.34671	2.61323	2.10733	2.2965
A_44_P784550	2.0406	2.01607	2.20468	2.21744	2.25653	2.35316	2.61029	2.11114	2.29541
A_44_P334940	4.41668	5.05121	4.49933	4.77553	4.50462	4.48623	5.00147	4.29536	4.5178
A_44_P394808	4.97006	5.15839	4.92903	4.9115	5.39216	5.11657	5.28503	4.84584	4.82097
A_44_P101471	3.94467	4.312	4.98323	4.55683	4.94042	4.41064	5.33484	4.76328	5.46495
A_44_P439942	7.42207	6.1487	2.81847	2.22095	2.26618	2.37784	3.38862	2.20029	2.60338
A_44_P397825	6.67867	5.92942	6.99124	5.26579	6.33175	7.42419	6.89079	7.47138	6.38036
A_43_P11466	13.9448	14.3729	14.473	14.2273	14.1463	14.3662	14.5389	14.473	14.4553
A_44_P318364	3.30316	2.02873	2.18926	2.21758	2.2572	2.39337	2.82177	2.8649	2.75194
A_44_P763162	7.96887	8.53719	7.9455	8.06842	7.98351	7.95608	7.884	7.94515	7.97553
A_44_P131499	5.25659	5.94863	5.51138	5.68509	6.00991	5.37744	5.92135	5.19821	5.26579
A_44_P339625	2.03684	2.03184	2.16243	2.20595	2.23519	2.39559	2.37173	2.12588	2.13766
A_44_P501623	2.75996	2.21266	2.98947	2.19585	3.58585	2.67197	3.92695	3.27282	3.58016
A_44_P473318	2.47358	3.0786	2.26065	2.18138	2.21079	3.06728	3.75221	2.12385	2.09235
A_44_P429066	5.89808	5.87566	6.25255	6.11604	5.85863	6.36157	6.37159	6.15958	6.33682
A_44_P557210	7.05696	7.11291	6.78219	6.98395	7.03977	7.21254	6.75599	7.28189	6.93714
A_44_P336584	3.66209	2.86592	2.91149	3.79368	4.08967	3.04699	2.77018	3.59	2.40089
A_44_P1029408	2.47665	3.37465	4.19238	2.92683	2.76905	3.41479	4.44283	3.8071	3.39431
A_42_P645923	10.4112	11.8982	10.9164	11.231	11.928	10.8332	10.7215	10.7572	11.1226
A_44_P340582	1.89872	1.9541	1.98531	1.93489	1.9232	2.03594	2.00683	1.9831	1.94328
A_44_P311225	3.5861	2.29448	1.988	1.9435	3.06728	2.38954	2.01708	2.78359	3.07657
A_44_P745879	9.49092	10.4502	9.45165	9.52822	10.262	9.45462	9.59015	8.96858	9.99354
A_44_P561040	6.21336	6.1019	5.75483	6.1552	6.44519	6.29472	5.84916	5.81164	6.1583
A_44_P312053	1.90728	2.07552	1.99452	1.9642	2.20013	2.05706	2.04776	1.98924	1.97319
A_44_P445993	1.90967	1.93952	1.99641	1.97081	1.94618	2.06133	2.05887	1.99079	1.9786
A_44_P482346	6.54365	5.92163	7.66856	6.87399	6.4726	7.06726	7.04342	7.71069	6.86425
A_44_P758358	2.08435	2.23869	2.25314	1.98203	2.6447	2.07	2.07952	2.22095	1.98913
A_44_P239634	3.09916	2.09545	2.65644	2.13664	2.51737	3.22462	2.08893	3.14617	2.53785
A_44_P840829	7.04775	7.066	7.27378	7.25913	7.22394	7.26572	6.51811	7.65124	7.58808
A_44_P419891	11.1146	10.8634	10.8093	10.7684	10.8619	11.0717	10.8121	10.7578	10.7872
A_44_P541914	8.83101	8.68694	9.36154	9.51042	9.13794	9.5328	9.19632	9.77609	9.63196
A_44_P180092	1.92251	1.91477	2.00503	2.00696	1.97402	2.08419	2.12865	1.99538	2.01198
A_44_P577326	1.92384	1.91248	2.05756	2.01059	1.97788	2.08596	2.13654	1.99568	2.01456
A_43_P10348	6.42868	6.44711	6.05884	6.18166	6.40968	6.70304	6.37451	6.38845	6.32796
A_44_P340375	9.3257	9.38653	9.41041	9.67857	9.65479	9.62007	9.34749	9.54102	9.83113
A_44_P359104	8.59671	8.42325	8.21959	8.98978	8.62545	8.39928	7.635	8.78577	8.60272
A_44_P968967	1.96372	1.90474	2.01064	2.02236	1.98981	2.09356	2.1622	1.99733	2.02393
A_44_P456172	6.21227	6.21063	7.17494	6.56908	6.53817	7.14685	7.30679	7.18091	7.0983
A_44_P933805	4.80754	5.33951	4.98839	4.98062	5.05708	5.14886	5.13347	5.03747	4.94742
A_44_P290558	2.49858	2.33014	2.01574	2.03008	3.10061	2.43769	2.17974	1.99857	2.74635
A_44_P299214	11.4861	11.4667	11.4335	11.2096	11.0614	11.2332	11.2104	11.4404	11.238
A_44_P332026	2.5165	2.14179	2.97263	2.49375	3.04406	2.60831	2.18977	2.5577	2.97792
A_44_P336664	10.2529	10.3726	10.6545	10.4232	10.4449	10.6661	10.54	10.6459	10.6894
A_42_P582144	9.91193	9.85011	9.77652	10.0763	10.0302	9.78622	9.85702	9.81296	9.84769
A_42_P629721	11.0171	10.9542	10.8518	11.0287	10.9833	11.2096	11.0276	10.9437	11.05
A_44_P270158	1.94793	1.90194	2.02964	2.04621	2.01928	2.11255	2.21687	2.00296	2.04531
A_44_P121547	5.50476	5.30318	5.30344	5.01723	5.37462	5.27306	5.19024	5.44233	5.13395
A_42_P833045	2.23266	2.24899	2.30332	2.2123	2.13316	2.28446	2.38399	2.18314	2.11923
A_44_P798079	7.39228	7.61188	6.95044	7.26496	7.08899	7.05174	7.26814	7.12052	6.99662
A_44_P592638	2.56878	2.94349	2.74367	6.34106	3.19052	3.03159	2.53022	3.46119	3.18566
A_44_P1001451	3.02571	2.27163	2.24795	2.06359	3.14086	3.29322	2.25869	2.16374	2.58064
A_44_P1010712	5.5255	5.19403	5.68978	5.68655	5.94886	5.7486	5.64842	5.84069	5.6216
A_44_P301525	2.16261	1.91529	2.61416	2.85488	2.27433	3.52237	2.75638	2.61352	2.64901
A_44_P134849	4.50926	5.45636	4.50368	4.55729	4.771	5.06223	4.76614	4.66821	4.67912
A_42_P524610	9.13888	8.98503	9.10483	9.18835	9.16254	9.33779	9.16328	9.20453	9.21821
A_44_P149782	12.1455	11.489	12.808	11.9681	11.5205	12.289	12.1202	12.6874	12.6667
A_44_P517820	4.28149	5.34535	4.36396	4.7165	4.66372	4.9693	4.5564	4.47394	4.41064
A_44_P835769	7.69917	7.73622	8.01929	8.13183	8.30114	8.2414	7.48734	7.9545	8.01611
A_43_P13023	6.25277	6.68819	6.4291	6.37159	6.68755	6.57277	6.48649	5.94405	6.397
A_44_P505025	10.9133	11.8375	10.91	10.5207	11.5813	10.6697	11.2046	9.59164	10.7839
A_44_P229661	10.505	10.163	10.369	10.4757	10.4126	10.4602	10.4184	10.3768	10.4841
A_44_P372658	1.99408	3.43207	2.32887	5.50125	2.10513	2.41121	2.40743	2.0562	2.14292
A_43_P15910	6.05428	7.16451	6.30028	6.45596	6.48097	6.76118	6.39064	6.26877	6.25903
A_43_P14861	9.39374	8.68791	9.92137	9.63463	9.07582	9.87513	9.94228	9.83067	9.53774
A_44_P1020655	5.23645	5.67047	4.80939	4.73599	4.98677	5.20756	5.47414	4.36196	4.91768
A_44_P106571	4.98524	4.42335	5.29677	4.98586	4.76233	4.70655	4.5102	5.36799	5.54639
A_44_P346426	8.9803	8.40265	8.52144	8.8665	8.82524	8.97952	8.52515	8.42834	8.45178
A_44_P313516	5.81084	5.97959	5.40472	5.44159	5.74511	5.65665	5.60304	5.36038	5.29449
A_44_P168049	2.3161	2.13795	2.13932	2.45965	2.16076	2.92948	2.68729	2.06643	3.02078
A_44_P299026	5.64386	5.37513	5.5537	5.69816	5.88993	5.6911	5.76476	5.25095	5.54822
A_44_P477841	4.82306	5.16755	4.36678	5.11389	5.08783	4.70401	5.27939	4.23754	5.01145
A_44_P496848	2.98647	2.95813	2.69499	3.29322	3.32613	3.23605	3.9471	2.85944	3.36737
A_44_P333168	6.638	6.29398	6.68538	6.79911	6.80414	6.70969	6.50983	6.96588	6.71165
A_44_P911967	7.324	7.82943	7.25703	7.7069	7.86614	7.5448	7.53006	7.30628	7.52011
A_44_P276276	5.53914	6.14448	6.1185	5.93554	5.71701	5.91804	6.15086	5.81412	5.59905
A_44_P129053	2.0319	2.00101	2.18183	2.19614	2.22313	2.31414	2.60577	2.09424	2.29174
A_44_P525600	11.2029	10.9246	11.289	11.6286	11.6373	11.6222	10.9666	11.3678	11.7306
A_43_P23155	6.63705	7.19932	6.90619	6.84519	6.93574	6.14324	7.03026	7.05496	6.83543
A_44_P991273	12.517	12.4092	12.4718	12.7797	12.7595	12.4994	12.3286	12.5996	12.4859
A_44_P172251	4.09407	4.08756	3.41406	4.14327	2.79619	3.87738	3.65448	3.12848	2.78325
A_44_P506310	2.2318	2.40856	2.81006	2.21534	2.94248	2.67404	2.6098	2.11042	2.29673
A_43_P11527	9.41081	8.46433	9.77238	8.68694	7.80487	8.79873	8.01029	9.25492	9.05082
A_42_P687001	2.04191	2.0205	2.20379	2.21811	2.26134	2.36679	2.58794	2.11578	2.28588
A_43_P11906	4.67532	4.89157	3.95974	4.06528	4.41259	4.56857	5.04864	4.32593	4.27583
A_44_P242321	13.5944	13.7342	13.9124	13.7868	14.1592	14.0137	13.2955	12.9998	13.4547
A_44_P380809	3.28628	3.33852	2.198	2.62008	3.96846	2.88731	3.21139	2.12127	2.79945
A_44_P402012	2.04147	2.02731	2.1909	2.21625	2.25668	2.38588	2.49858	2.12322	2.22382
A_42_P662543	7.76576	7.23111	7.5364	7.53384	7.55228	8.08462	7.57319	7.22004	7.74671
A_42_P529077	6.90736	7.14641	6.74753	6.80063	6.95802	7.0711	7.00183	6.73625	6.83054
A_44_P568801	2.03703	2.03076	2.16506	2.20817	2.23791	2.39105	2.39847	2.12425	2.15257
A_44_P491450	7.38801	6.58988	7.62601	7.90044	8.50823	7.73235	8.27778	5.77722	7.96609
A_44_P159218	7.635	8.26486	8.25028	8.29647	8.34747	8.17578	7.87729	8.21864	8.49206
A_44_P760299	9.09427	9.2924	8.69668	8.4625	8.38315	7.7853	8.36812	8.88133	8.104
A_44_P544886	2.57843	2.58399	2.83869	3.50761	2.88081	2.52101	3.62914	2.11944	3.42923
A_44_P458855	3.58585	4.9159	6.73283	7.61867	5.53024	5.40785	5.87186	6.37979	5.01469
A_42_P733175	11.0413	10.9523	10.3553	10.7318	10.7775	10.7676	10.5514	10.6628	10.5981
A_44_P517671	2.00911	2.87001	2.08138	2.12519	2.13804	2.35784	2.0525	2.10891	5.40785
A_44_P271842	5.88906	5.74496	6.13763	6.01783	5.72518	6.24772	6.15441	6.36474	6.46525
A_44_P232205	4.49388	4.36891	4.80449	4.26985	4.03227	4.3758	4.57917	4.7983	4.5661
A_43_P17872	7.36733	7.47984	7.06784	7.45704	7.81495	7.52212	7.1537	6.92159	7.20325
A_44_P473443	16.0681	15.5271	15.9092	15.5271	15.4113	15.7777	15.7985	15.98	15.7923
A_44_P370568	13.4917	13.4472	13.4451	13.1521	13.0491	13.4895	13.1762	13.9426	13.6865
A_43_P12309	1.90626	1.9436	2.12949	1.96156	2.64424	2.05239	2.04298	1.98726	1.97135
A_44_P257050	1.90836	1.93999	1.99483	1.96715	1.94392	2.05657	2.05348	1.98854	1.97707
A_44_P1053706	11.661	10.927	11.1748	11.3737	11.1484	11.6	11.0868	11.3514	11.1186
A_43_P23455	1.91183	2.9263	2.56032	2.88081	3.61107	2.56547	2.07435	2.88655	2.83895
AT_L_5	1.80999	1.81006	1.86875	1.83978	1.87143	1.94255	1.94928	1.88161	1.83215
A_44_P260036	4.35035	3.89267	4.04916	3.71726	3.45352	3.98438	3.95666	5.32258	4.4953
A_44_P352104	5.89274	6.01715	6.71342	6.655	6.70835	6.74561	6.60835	6.66024	6.84678
A_43_P21148	3.67915	2.76862	2.80488	2.51761	2.002	3.17124	2.72523	2.23589	2.70545
A_42_P496786	10.4189	10.73	10.854	10.8246	10.9336	10.7461	10.7796	10.7177	10.8982
A_44_P601053	6.83822	7.12632	7.10362	7.05636	7.19206	7.27243	6.83367	7.71883	7.15777
A_44_P203821	4.23754	4.16678	4.27092	4.26643	4.47394	4.61075	4.86117	4.49374	4.75731
A_44_P897591	5.86143	5.13667	6.20458	6.18259	6.04058	6.17186	5.83139	6.0316	6.34327
A_42_P490305	9.55108	10.0099	9.41501	9.29946	9.21785	9.27085	9.75742	9.53862	9.89843
A_44_P537930	4.2448	3.48203	3.81265	3.69431	4.09062	3.24627	3.78638	4.11183	3.64549
A_44_P482158	5.71973	5.70495	5.2871	5.44997	5.59636	5.63464	5.3006	5.01391	5.30038
A_42_P657469	2.21094	2.07335	2.01013	2.02244	1.9903	2.09129	2.16365	1.9952	2.02521
A_44_P259119	8.46036	8.88297	8.16187	8.60725	8.7828	8.36583	8.42435	8.27867	8.19717
A_44_P459660	6.10114	6.33906	5.14445	5.83245	5.67293	6.01715	5.38793	5.66299	5.26869
A_42_P472133	8.38791	7.83177	6.78865	7.0179	6.79758	8.45786	8.02481	7.65662	7.20773
AT_D_5	1.81429	1.92315	1.88213	1.86499	2.04287	1.93536	1.89768	1.91812	1.88825
A_44_P592381	9.37371	9.44628	9.47692	9.32416	9.5112	9.65209	9.69354	9.47744	9.66643
A_44_P265176	3.14295	2.32995	2.15221	3.09059	3.38862	2.51963	3.80107	2.63609	2.38749
A_44_P323404	6.56908	6.4354	6.14819	6.37726	6.75826	6.38087	6.27376	6.18914	6.35251
A_44_P891514	7.065	6.92736	6.99688	6.71857	6.97309	7.18215	6.95498	6.8841	7.0446
A_44_P905278	9.2889	8.44829	8.32894	8.63161	8.39957	8.93219	8.49625	8.54927	8.4328
A_44_P125553	14.8593	15.3042	15.6997	15.5395	15.3726	15.4768	15.7863	15.8554	15.692
A_42_P667359	3.85456	3.8613	4.42949	4.39843	3.97227	4.43646	4.60514	4.67791	4.2625
A_44_P181679	8.30801	8.09672	7.88496	7.93902	8.03469	8.1315	8.13905	7.87106	7.86658
A_44_P626910	1.96049	1.91011	2.04552	2.06297	2.04082	2.12647	2.26336	2.00879	2.07597
A_44_P600732	1.96311	1.91253	2.04935	2.06778	2.04577	2.13221	2.2757	2.01102	2.08071
A_43_P12795	7.84516	8.45623	7.64336	7.62029	7.82301	7.74965	7.88833	7.56839	7.55741
A_44_P332444	7.08298	7.43717	7.33782	7.65341	8.13398	7.20815	7.19102	7.39445	7.38124
A_44_P360179	4.11064	3.89764	4.63955	4.28714	4.89947	5.02929	5.05296	4.59171	4.50091
A_44_P699567	10.6967	10.2649	10.4053	10.4877	10.9048	10.7833	10.6124	9.97931	10.0779
A_44_P645135	8.20145	7.89209	8.1077	8.24637	8.00113	8.11053	8.31617	8.23397	8.21685
A_44_P183048	5.8332	4.86059	5.71403	6.13791	5.87786	6.37779	5.14953	5.77092	5.9662
A_42_P554336	10.9118	10.7585	10.9473	10.9204	10.9405	10.9106	10.904	10.9766	11.2081
A_44_P407573	2.1185	2.34451	2.08945	2.96177	2.09272	2.69686	2.89583	2.0309	3.09698
A_44_P205621	3.90686	3.89437	3.67569	3.64422	3.69942	3.66704	4.15887	3.39164	3.735
A_44_P288896	3.09698	3.69062	2.9462	4.2584	3.99806	3.36938	3.33852	3.15525	3.88708
A_44_P642547	3.3137	2.76927	3.46425	2.26809	2.11208	2.198	2.42884	4.23206	2.15677
A_44_P951467	3.88584	5.09726	4.03722	3.96533	4.07927	4.38175	4.25475	3.96694	4.22272
A_44_P456738	11.5372	11.2804	11.0228	11.367	11.3197	11.3408	11.1873	10.7291	11.0159
A_42_P517515	7.82413	7.92055	8.17552	8.47425	8.39436	7.87477	7.75922	8.21656	8.48612
A_44_P243355	3.42421	3.25957	4.35287	4.27058	3.69308	4.53261	4.1374	4.88428	4.61748
A_44_P1044934	12.1239	12.0742	12.3049	12.0659	12.0801	12.3	12.4063	12.2914	12.3157
A_44_P781987	7.26652	7.91058	7.2676	7.64236	7.84087	7.42773	7.6467	7.16653	7.48075
A_44_P534351	2.01708	2.09705	2.30972	2.15038	2.17073	2.25807	2.5371	2.07122	2.46046
A_42_P476224	3.88997	1.98363	3.79117	3.15242	2.17891	2.74526	2.91124	3.93283	2.43702
A_44_P365384	3.03528	3.85633	3.36914	3.16287	3.12528	3.83052	3.45009	2.07887	3.49833
A_44_P186622	2.37962	1.99131	2.53804	2.169	2.44221	2.28575	2.58174	2.30413	2.27179
A_44_P461612	2.02726	1.9944	2.17062	2.17652	2.2071	2.29585	2.59209	2.08698	2.2816
A_44_P438013	4.35366	5.28736	3.89672	4.07637	4.30944	4.97255	4.38499	3.86448	4.00576
A_44_P339881	8.57365	8.49268	8.74035	8.57723	8.49329	8.75162	8.7193	8.75949	8.82483
A_42_P632305	11.0136	10.7113	10.9405	11.2659	10.91	11.3239	11.0323	11.2427	11.1539
A_44_P175543	7.28529	7.26151	6.73569	7.00389	7.13771	7.06811	7.32251	6.6752	7.08444
A_44_P356605	9.53692	9.12442	9.63774	9.4783	9.35907	9.44763	9.52076	9.59719	9.6541
A_44_P390700	5.51486	4.55477	6.09983	5.35224	4.56513	5.6388	5.29428	6.51311	6.19344
A_44_P468360	5.25503	6.29941	5.38864	6.00276	6.23337	7.00683	6.76188	5.30265	6.45408
A_44_P474867	2.16798	2.02056	2.2008	2.21594	2.2578	2.85285	2.58259	2.11482	2.49173
A_44_P247208	2.04121	2.02454	2.19787	2.21576	2.25841	2.37381	2.54319	2.11882	2.25607
A_44_P1028211	6.95334	6.58315	6.41516	6.81845	6.88307	7.19899	6.35129	6.41752	6.64546
A_44_P191665	2.04002	2.02726	2.18496	2.2138	2.25029	2.38197	2.48788	2.12133	2.22013
A_44_P654106	6.65887	6.2708	2.53857	2.46394	2.96809	2.4001	3.59375	2.12249	2.97577
A_44_P172645	4.04217	2.76522	4.41693	4.28887	2.87912	4.64355	4.23206	5.66324	4.69288
A_44_P785474	9.56184	9.80067	9.25204	9.24277	9.56152	9.23079	9.61175	9.20139	9.2658
A_42_P495128	2.03268	2.03127	2.15015	2.18895	2.22052	2.385	2.33658	2.12158	2.1241
A_44_P274303	2.02901	2.03167	2.28057	2.17593	2.20832	4.44976	2.86619	2.12051	2.10102
A_44_P210057	2.02554	2.03218	2.12916	2.16438	2.19516	2.3774	2.95148	2.11864	2.07559
A_44_P952611	6.31259	3.84366	2.11779	2.15303	2.17652	2.37294	2.28908	2.11672	2.04051
A_44_P213776	2.01686	2.05432	2.10455	2.14255	2.16268	2.66036	2.12528	2.11348	2.01163
A_44_P1023770	7.21896	7.1581	8.00484	7.04081	6.31287	7.34707	7.57559	8.20733	7.38906
A_44_P117166	2.16911	2.37661	3.07162	2.11905	3.99765	2.34952	2.03917	3.11389	5.97698
A_44_P156361	2.98157	3.4102	3.93932	1.92753	4.57196	3.65266	3.46176	3.17421	4.29129
A_42_P794562	7.33872	10.1182	10.2911	8.90186	9.74529	7.04861	10.071	9.92808	9.42669
A_44_P499088	6.83973	7.04081	6.98826	6.99531	7.30291	7.0446	6.98598	7.01192	6.94301
A_44_P363348	10.2417	9.19961	9.65515	9.78876	9.29444	9.70695	9.11109	9.14938	9.17645
A_44_P721439	1.90469	1.9444	1.99177	1.95826	1.93701	2.04695	2.03711	1.9851	1.96871
A_44_P426176	1.90711	1.94078	1.99298	1.96478	1.94135	2.05183	2.0483	1.98645	1.97485
A_44_P409605	10.4871	11.6231	11.4283	11.2634	11.5506	11.2905	11.6844	10.8505	11.3456
A_44_P501142	9.10566	8.91769	8.68524	9.34495	9.33618	9.38968	8.97268	8.71035	9.68203
A_44_P487761	13.3203	13.0837	13.3463	13.0262	12.3049	12.9871	13.5016	13.7399	13.1555
A_44_P396951	2.01252	2.16579	1.9986	1.98657	1.95615	2.06596	2.08865	1.99057	1.99504
A_44_P292301	1.91541	1.92369	1.99942	1.99089	1.95964	2.06992	2.0985	1.9911	1.99865
A_44_P940539	6.33206	6.20693	5.8632	5.83139	5.89765	6.08233	5.80373	5.90557	5.46199
A_43_P18324	3.91531	2.35497	2.12289	3.2409	2.97293	2.07515	2.11382	2.87098	2.89442
A_44_P405847	4.86313	4.63039	5.19767	4.70976	5.08651	4.78738	4.69506	4.78712	4.79002
A_44_P435381	7.354	8.25681	7.70105	8.64072	8.24774	8.23311	7.32796	8.22284	8.23576
A_43_P12531	13.356	13.4334	13.5726	13.5112	13.4646	13.6011	13.7062	13.6525	13.836
A_44_P386375	7.58651	7.26865	7.63682	7.85267	7.67035	7.61494	7.59741	7.69678	7.5787
A_44_P192018	5.00191	4.42239	4.4865	4.72684	4.60639	4.53613	4.59555	4.30479	4.2466
A_44_P210622	7.99626	8.46601	8.20269	8.09444	8.57789	8.23505	8.26056	7.96609	8.34722
A_44_P168737	1.92937	1.90108	2.00937	2.02255	1.99096	2.08861	2.1657	1.9938	2.02705
A_44_P215075	4.92627	3.66404	2.37381	4.10683	3.85708	3.43103	3.06091	2.27359	3.34478
A_44_P201876	2.07327	1.89938	2.01246	2.02785	2.91165	2.09221	2.17752	1.99479	2.0305
A_44_P344807	1.93571	1.89868	2.01411	2.02977	1.99947	2.09444	2.18356	1.99524	2.03309
A_44_P381334	4.40298	4.12197	4.21435	4.98005	5.20613	4.53421	4.6672	4.54678	4.45587
A_43_P15662	5.25111	5.24493	5.86753	5.64716	5.42999	5.59431	5.35932	6.2741	5.74985
A_44_P695063	6.77497	6.89678	6.79808	6.82924	7.29328	6.76785	6.9744	6.79075	7.02794
A_44_P305689	8.70023	8.68142	8.90037	8.67495	8.72273	8.5473	8.93593	8.90878	9.03327
A_44_P525295	1.94596	1.8997	2.02601	2.04173	2.01621	2.10503	2.21348	2.00015	2.04596
A_44_P1018181	9.2105	9.47314	8.99076	9.09164	9.42585	9.09202	9.39316	8.92922	8.77588
A_44_P403978	7.16796	6.90155	7.01516	6.55872	6.6517	6.72107	6.51851	6.91655	6.85503
A_44_P594610	4.84143	4.10329	5.17146	5.17447	4.61579	4.65793	5.56206	5.52271	5.40314
A_44_P419922	4.49811	4.38317	4.91768	4.77779	4.2389	4.4792	4.31681	4.79955	4.73914
A_44_P269940	8.8665	8.37499	8.72865	8.69556	8.644	8.79193	8.7023	8.79792	8.70345
A_44_P213687	2.06297	2.00899	2.04489	2.0624	2.0407	2.12519	2.26693	2.00819	2.07877
A_44_P351103	4.24022	5.0797	4.6798	4.69949	4.9342	4.99139	5.30788	4.27377	4.89466
A_44_P413229	3.67646	4.69122	3.51388	3.42021	4.06212	4.07613	4.07434	3.80191	3.86407
A_44_P945862	11.5878	11.4869	11.4242	11.6473	11.3629	11.7354	11.7386	11.5529	11.6335
A_44_P301512	5.27939	6.12162	6.00682	6.13508	5.78329	6.03308	5.94863	5.98612	6.06756
A_44_P237988	1.97533	2.2347	2.48524	2.08203	2.56004	2.14744	2.79115	2.01987	2.1069
A_44_P231378	1.97854	1.92977	2.0734	2.08711	2.07263	2.15303	2.34202	2.02255	2.11293
A_44_P229415	1.98216	1.93363	2.07925	2.09095	2.08008	2.15829	2.35743	2.02554	2.11916
A_43_P12571	9.15893	8.61976	8.80568	8.77588	8.58798	8.89004	8.91589	8.67785	8.67495
A_44_P806703	1.98913	2.1938	2.0902	2.40645	2.62998	2.60258	2.38728	2.03062	2.36105
A_44_P382363	5.94811	5.88635	5.84502	5.87282	6.05786	5.90428	5.57127	5.81844	5.72633
A_44_P154245	8.95303	8.76075	8.8537	8.38989	8.33132	8.66471	8.89352	8.93948	8.51691
A_43_P13034	2.99635	1.95592	3.07266	2.11279	2.11329	3.33733	3.15114	2.21811	3.78996
A_44_P1016730	3.97266	3.22359	3.32951	4.29717	3.85129	3.82409	4.16192	3.61668	3.5649
A_44_P926626	8.28978	9.00789	9.30388	8.98625	9.27152	8.90909	9.60235	8.56534	9.28375
A_44_P383411	12.4218	12.2524	12.4568	12.6346	12.578	12.6631	12.3705	12.5546	12.4718
A_44_P342568	7.68361	7.87591	8.67495	8.34506	8.03851	8.19972	8.39993	8.98111	8.48326
A_44_P405420	2.01183	1.97427	2.13601	2.13924	2.15178	2.23938	2.51252	2.06205	2.22313
A_43_P10572	4.12606	3.96047	3.89922	4.68232	4.10123	4.08202	3.40201	4.03582	4.25818
A_44_P491742	2.01732	1.9808	2.14706	2.14894	2.17111	2.25752	2.54455	2.0707	2.24641
A_44_P330424	7.55201	8.07266	8.05964	7.76172	8.33198	7.9937	8.55171	7.58015	7.89517
A_44_P669215	6.09189	6.35303	6.10623	5.77187	6.1552	5.9943	6.01113	6.00297	6.1573
A_44_P1004757	2.02454	1.99186	2.16398	2.16811	2.19864	2.28524	2.58744	2.08286	2.27947
A_44_P434802	3.93195	3.55677	3.71777	3.91946	4.13478	3.70852	4.21594	3.96311	3.90723
A_44_P948202	2.14917	1.99857	2.17563	2.18342	2.21547	2.3035	2.60738	2.09095	2.52918
A_44_P122290	2.03172	2.00226	2.18111	2.19136	2.22191	2.31235	2.61352	2.09412	2.3011
A_44_P516820	2.03393	2.00493	2.18629	2.19967	2.23092	2.32049	2.61593	2.09789	2.30438
A_44_P340513	2.49981	3.13935	3.37587	3.34478	4.48082	3.66532	4.01157	2.82576	3.83087
A_44_P102708	4.59	4.68288	4.28307	4.12176	4.50504	3.90562	4.31052	3.78088	4.13058
A_44_P456985	6.821	6.78843	6.90671	6.5251	6.50301	6.36669	6.98474	6.88082	7.12401
A_44_P1019604	6.78249	5.91941	7.84844	7.65899	6.81274	6.46043	7.43496	8.3053	7.69868
A_44_P216745	2.03995	2.0188	2.19906	2.21358	2.25231	2.3562	2.5934	2.11219	2.29475
A_42_P802550	12.3201	12.1874	12.2686	12.2548	12.0219	12.8143	12.0582	12.4265	12.4414
A_44_P100009	7.66721	7.95507	7.43137	7.48709	7.846	7.92238	8.24637	7.03522	7.38487
A_44_P319035	2.1672	2.76252	4.29035	3.45338	2.25262	3.39964	4.13654	5.18043	4.05949
A_42_P805088	12.0712	12.2759	12.1803	11.9136	11.8593	11.8327	12.1213	12.3189	12.2602
A_43_P22270	3.13935	2.32818	3.47791	2.61488	3.39215	3.98384	4.15613	3.73235	3.64265
A_44_P483082	5.02804	4.83289	4.25305	4.96346	5.18334	5.19681	5.16365	4.80155	4.86286
A_44_P510714	8.69388	8.60725	8.47397	8.49454	8.64072	8.49677	8.73087	8.37354	8.47531
A_44_P185613	2.68015	2.22788	2.28607	2.17938	3.17895	2.63477	3.65114	2.11985	2.90662
A_44_P419659	3.86407	3.75553	2.64523	3.07296	4.13384	4.39991	4.21312	2.94842	3.11267
A_44_P205649	4.40483	4.19668	3.91712	4.57509	4.83369	5.08332	4.73349	4.04717	4.27309
A_43_P10581	7.58507	6.7589	6.83204	7.78585	7.16327	7.54663	6.82924	7.31197	7.14816
A_44_P399980	2.01408	2.03112	2.0972	2.13638	2.15313	2.35948	2.10593	2.11058	2.00027
A_44_P889581	4.44472	4.47092	4.06454	4.22293	4.85804	4.11945	3.82074	3.93836	6.37185
A_44_P325320	2.00243	2.02971	2.06474	2.11076	2.11985	2.3393	2.02577	2.10286	5.09084
A_44_P135238	5.68744	5.56724	5.86391	5.69023	5.76271	6.1405	5.22304	5.80373	5.84345
A_44_P470207	5.17906	5.2052	4.64431	4.94531	5.38822	5.1514	4.89628	5.17964	4.91289
A_44_P101971	5.76638	6.10588	5.24842	5.57127	6.29365	5.60973	5.65562	5.20199	5.50066
A_43_P13333	2.74725	3.29474	3.10903	3.49633	3.06893	2.90686	2.04304	2.58476	3.11989
A_44_P131583	7.01698	6.89836	7.16549	6.95498	6.83204	7.03522	6.88016	7.50093	7.24821
A_44_P796680	1.9093	1.93438	1.99472	1.97353	1.94759	2.05503	2.06297	1.98672	2.46732
A_44_P470555	1.91097	3.01051	1.9959	1.97895	1.95065	2.05819	2.07418	1.98748	1.98928
A_44_P443220	3.81863	4.2518	5.41533	4.9765	4.74617	4.80128	4.00524	5.40472	4.99728
A_44_P256921	1.91404	1.92411	1.99796	1.98858	1.9574	2.06467	2.09345	1.98882	1.99784
A_44_P150594	9.12048	8.71291	8.85767	9.33021	9.20994	9.3832	8.85257	8.99584	9.02298
A_44_P500961	3.8878	4.66644	3.10478	3.87024	4.76284	3.26599	3.76571	4.17968	3.20816
A_44_P500803	8.16119	8.37295	8.4139	8.03469	7.29293	7.75667	7.81431	8.64489	7.78982
A_44_P430359	5.84152	5.75886	5.63194	5.94963	6.09791	5.86569	5.95017	5.60821	5.89103
A_44_P311620	3.93401	3.99212	4.0721	3.9155	3.49403	4.18452	3.83144	4.5995	4.3787
A_44_P328620	1.92244	1.9075	2.00238	2.00971	1.97633	2.07842	4.75378	1.9912	2.01741
A_44_P633002	7.51014	7.16937	7.65003	7.72436	7.606	7.63129	7.33975	7.93424	7.80328
A_44_P233168	5.44484	5.20835	5.37878	5.49656	5.37862	5.82854	5.71887	5.74928	5.62843
A_44_P1006056	9.4161	9.2889	9.33227	9.23471	9.1093	9.2404	9.549	9.40519	9.30206
A_44_P354018	13.8293	13.3643	13.8238	13.4156	13.132	13.645	13.7116	13.7903	13.7699
A_44_P825523	11.1813	11.2153	11.2356	11.2551	11.3078	11.2566	11.2985	11.3886	11.269
A_44_P426717	2.06946	2.89111	2.01007	2.02505	1.99375	2.08763	2.17207	1.99313	2.02971
A_44_P456433	6.84229	6.48528	7.34768	7.48605	6.97329	7.50012	7.66991	7.46223	7.47105
A_44_P459626	2.37513	2.53494	2.01334	2.64523	2.20052	2.09159	2.18464	1.99395	2.67478
A_42_P825274	3.32913	3.63672	3.5532	4.04217	3.37277	3.8613	2.31588	3.97364	3.86625
A_43_P16050	1.964	2.11454	3.58639	2.03803	2.01258	2.34529	4.32716	2.66917	3.40573
A_44_P355670	1.94611	1.89806	2.0254	2.04127	2.01603	2.10201	2.21594	1.99904	2.04851
A_44_P396031	2.73942	2.30972	2.40463	2.04403	2.01987	2.66836	2.22332	2.00035	2.05305
A_44_P314969	1.95035	1.90074	2.03119	2.04727	2.02405	2.10821	2.23112	2.00144	2.05955
A_44_P654629	4.81119	3.9061	4.6574	5.24443	5.08089	5.21499	4.69975	4.79002	4.8042
A_43_P16575	12.4092	12.4928	12.2027	11.9918	12.2329	11.891	12.1252	12.1432	11.961
A_44_P1004737	7.55741	7.36517	7.15027	7.24445	7.24127	7.4905	7.21955	7.17698	7.14138
A_44_P897247	8.50382	8.58756	8.50823	8.57529	8.80423	8.73006	8.2894	8.55402	8.69097
A_44_P254408	1.96389	1.9116	2.04948	2.06596	2.04585	2.12845	2.28446	2.0095	2.08711
A_42_P748948	7.74111	9.78622	6.92222	8.59744	10.2339	8.93126	8.78899	7.20672	7.32772
A_44_P203967	7.59	6.80222	7.05609	7.04582	7.01956	7.065	6.91256	7.06045	7.19003
A_44_P492153	5.97374	6.06722	5.99235	6.11447	6.28787	6.27158	6.10757	5.88847	6.13994
A_44_P281678	10.8672	10.8212	10.6528	10.6899	10.8131	10.8182	10.8022	10.5697	10.6791
A_44_P1049020	6.21981	6.24125	6.47013	6.01239	5.64798	6.36779	6.26483	6.3088	6.19674
A_42_P559343	9.93705	9.85871	9.94681	10.098	10.2465	10.1669	10.0374	10.0798	10.3257
A_44_P975731	8.48925	8.6514	8.36261	8.27144	8.54382	8.23061	8.45437	8.29417	8.39035
A_44_P309105	2.17938	1.94384	2.46394	2.09939	2.09388	2.56667	2.3928	2.03038	2.4532
A_44_P746333	4.2771	4.52972	4.43617	4.51171	2.41464	4.01591	4.10914	4.61002	3.90848
A_44_P563610	11.7362	11.1678	9.64967	9.96936	10.428	9.55926	10.3513	8.55171	9.60883
A_43_P17271	8.6514	8.18622	8.06596	8.44941	8.44253	8.84256	8.38859	8.81927	8.10366
A_44_P222122	8.39111	8.7573	8.06727	9.20836	9.13048	8.95191	8.96446	8.76393	9.0776
A_44_P190003	10.5644	10.1649	10.5531	10.1828	9.99354	10.2649	10.3595	10.6211	10.4704
A_44_P1029805	3.7118	6.94948	6.77037	5.96647	5.63045	6.1501	6.47287	8.58411	6.24125
ETG09_48764	1.81482	1.95892	1.86422	1.8592	1.85951	1.91548	1.91006	1.85375	1.84909
A_44_P500586	4.65774	4.37844	4.74157	5.21387	4.73307	4.54016	4.72466	4.77229	4.92816
A_44_P974975	7.31076	6.94204	6.80705	7.03618	6.9791	7.00034	6.94828	6.80195	6.68221
A_44_P234373	2.01754	1.98169	2.14744	2.70075	2.17158	2.25689	2.55288	2.07086	2.25231
A_44_P123908	10.2649	9.96936	9.64588	9.91287	9.9208	9.88968	9.93938	9.6751	9.73877
A_43_P10127	10.0968	10.0507	9.76665	10.0516	10.3565	9.64877	9.74366	10.1112	9.96562
A_44_P824955	4.79592	4.20868	5.06455	4.19293	3.67394	4.87505	4.5942	5.29781	4.54517
A_44_P208071	2.027	1.99545	2.17017	2.17359	2.20656	2.29378	2.6028	2.08685	2.29559
A_44_P489862	7.93948	7.49723	8.01294	7.51	6.70052	7.61585	7.75029	8.31206	7.64303
A_42_P614984	1.90168	1.83996	1.90852	2.05088	1.91058	1.99481	1.9702	2.08367	1.93059
A_44_P112260	2.82641	3.2388	2.60258	2.46294	2.79337	3.39802	3.8076	2.09782	3.81509
A_44_P204319	2.03546	2.00859	2.18995	2.20277	2.23636	2.32734	2.6182	2.10102	2.30951
A_44_P433003	5.6653	6.29587	5.35172	5.85927	6.09853	5.68876	5.91426	5.38222	5.63421
A_44_P536813	2.03785	2.01462	2.1967	2.20943	2.24558	2.34128	2.61185	2.10628	2.30629
A_44_P283508	7.24868	8.5462	9.73591	8.57123	7.99764	7.5571	8.89004	7.73683	8.43104
A_44_P373615	2.54724	2.01915	2.54503	2.69099	3.11099	2.35406	2.58961	3.05784	2.74294
A_44_P472159	5.16485	5.06072	4.63894	4.71368	5.1184	4.78598	5.91267	4.54896	4.93333
A_44_P883793	8.47768	8.91474	8.84547	9.30819	9.53642	8.45437	9.67659	8.69803	9.56113
A_44_P313838	9.70451	10.3995	9.89022	10.0715	10.493	9.83568	10.2127	9.75826	10.2859
A_42_P529875	3.08365	2.02583	3.37674	2.37195	3.20046	3.46875	3.13621	3.91571	3.18148
A_44_P128147	17.8646	18.2177	18.0664	18.0931	18.1439	17.9814	18.0931	18.0931	18.0664
A_44_P450284	12.2357	11.5623	12.1047	11.9082	11.4656	11.6373	11.5419	11.696	12.0117
A_44_P286426	2.03367	2.02921	2.15769	2.19332	2.22754	2.98008	2.39027	2.11932	2.15435
A_44_P313230	8.87341	8.77302	9.07158	9.30684	8.96788	9.16953	8.89947	9.35638	9.14099
A_44_P191320	3.8303	2.93141	3.99741	4.56857	4.02053	4.11706	4.91894	3.75841	4.19432
A_44_P484393	8.98669	8.63649	8.67332	8.73539	8.43542	8.69803	8.76925	9.03912	8.7783
A_44_P431452	16.1823	15.6709	16.1161	15.7285	15.4271	15.8271	15.8046	16.3092	15.9161
A_44_P360563	2.03498	2.06843	2.1581	2.21914	1.95189	2.53957	2.79559	1.9809	1.87452
A_44_P653240	10.1537	10.2368	10.5301	10.0266	10.122	10.1577	10.5888	10.4593	9.98599
A_43_P14265	7.06629	7.28944	6.69662	6.92099	7.15161	7.15472	6.97559	6.71275	7.62233
A_44_P372099	1.9984	2.17752	2.05483	2.10489	2.11114	2.33075	2.0131	2.09908	1.94151
A_43_P13908	10.5286	10.4491	10.4658	10.3546	10.5042	10.5384	10.3119	10.2299	10.5597
A_43_P12882	4.58136	4.15753	4.32326	4.59192	5.43329	4.68532	3.36656	4.98204	4.39776
A_44_P587550	3.76367	3.85973	4.07717	3.56088	3.77318	3.74272	2.09574	3.86471	3.40174
A_44_P189348	1.90233	1.94524	1.98843	1.95153	1.93309	2.03672	2.02788	1.98179	1.96274
A_44_P532212	11.8223	11.8582	11.9106	12.165	12.087	12.1767	11.904	11.9232	11.8919
A_44_P390797	1.90636	1.93898	1.99196	2.5608	1.94102	2.04616	2.04787	2.04851	1.97681
A_44_P145257	1.90817	1.93493	1.99276	1.97068	2.57411	2.05005	2.05819	1.98491	1.98221
RC10	1.81124	1.79587	1.85964	1.82001	1.85256	1.92964	1.94161	1.86243	1.93975
A_44_P407761	1.91155	1.92812	1.99568	1.98114	1.95128	2.05694	2.07833	1.98651	1.99177
A_44_P411362	10.9845	11.2268	11.177	11.122	11.224	11.3247	11.1825	10.927	11.1016
A_44_P355294	7.50736	7.42576	7.46672	8.01717	7.92179	7.75207	7.27845	7.70194	7.52064
A_44_P202470	10.5994	11.0938	10.817	10.7732	10.8705	10.5848	11.5513	10.6528	10.8764
A_44_P222186	7.73494	9.27527	8.76163	8.39844	8.86598	7.98298	8.89985	8.36854	9.01795
A_44_P289685	7.83345	8.16002	7.91327	7.84244	8.17926	8.01366	8.02871	8.09168	8.04884
A_43_P22083	3.35739	3.08419	2.00035	2.00339	3.33374	2.07318	2.12627	2.17891	2.34286
A_44_P379155	2.28638	2.64951	2.8878	2.2639	3.13674	2.36898	3.59711	3.07916	2.78921
A_44_P577664	7.38862	6.54532	6.59233	6.88948	7.00129	7.01516	6.02291	6.39744	6.51227
A_44_P561715	7.96068	7.75237	7.98697	8.16187	8.20145	8.10201	7.89236	7.97363	8.15947
A_44_P423992	8.10939	7.99323	7.71639	7.97856	7.85293	7.85061	7.6326	8.28707	7.75106
A_44_P242694	6.75707	6.79192	7.52807	6.66575	6.05599	6.78141	7.54377	7.69555	7.23323
A_44_P211162	1.92916	1.89723	2.00725	2.0225	1.99127	2.08278	2.16798	1.99115	2.02921
A_44_P437187	5.49159	4.6672	5.04058	5.62369	5.44132	5.379	5.22994	5.28503	5.10591
A_44_P224423	2.52378	2.3279	2.01075	2.02689	1.99641	2.08705	2.17903	2.17804	2.03338
A_44_P270189	4.43399	4.49728	3.99228	4.53944	4.3654	4.85095	3.67028	4.3475	4.44033
A_44_P812625	4.81872	5.21326	4.48544	4.78244	5.35719	4.93157	3.99029	4.2746	4.67033
A_44_P328664	7.7788	7.29628	8.02085	7.77741	7.28594	7.49186	7.10429	8.39715	7.97758
A_44_P174751	1.94618	1.89711	2.02509	2.04082	2.01607	2.10039	2.21717	1.99773	2.05094
A_44_P435996	9.1118	9.67808	9.2105	8.64171	8.65653	9.13269	9.0991	9.20911	9.05291
A_44_P112564	2.40579	3.84833	2.03095	2.60226	2.85058	2.53688	2.23437	2.96691	2.06249
A_42_P752901	17.4176	17.0728	17.5811	17.0728	16.8805	17.3862	17.3097	17.6251	17.4176
A_44_P346379	2.19304	2.01471	2.37195	2.55595	2.60357	2.21594	2.25193	2.25574	2.3965
A_44_P823265	4.74203	4.12366	3.96077	3.67834	3.6623	4.02748	4.22642	4.68622	3.93705
A_44_P309097	2.92324	3.61562	4.12044	4.08097	2.39683	4.84486	3.72997	5.46029	4.63086
A_44_P560859	1.9642	4.07952	2.04953	2.06461	2.0463	2.12614	2.28808	2.00883	2.08925
A_44_P187767	10.8039	10.4411	10.2975	10.21	10.5757	10.848	10.4436	10.2807	10.2246
A_42_P684538	8.60417	8.58798	8.62621	9.62007	8.97797	9.15252	8.80771	9.04563	8.67029
A_43_P20216	3.6172	3.94488	4.59999	3.79408	3.65294	4.39241	4.50164	4.57172	4.14438
A_44_P358000	5.52248	5.7195	5.6216	5.87488	6.05333	6.04279	5.59277	5.40686	5.61749
A_44_P413972	6.20878	6.21412	6.39529	6.19575	6.24924	6.40624	6.50704	6.45391	6.45941
A_44_P864520	6.39416	6.79855	5.67887	5.98757	6.17787	5.7193	5.78089	5.1698	5.54969
A_44_P239915	6.81183	6.96373	6.64693	6.74676	6.96852	6.81845	7.0033	6.47784	6.69702
A_42_P567267	15.9397	16.026	15.3394	15.2078	14.398	15.6997	15.8167	14.4073	16.1408
A_44_P628867	5.94526	5.90669	5.97008	5.98228	6.16197	5.79463	5.98086	6.07213	6.04513
A_44_P424665	5.05021	5.40454	4.76823	4.63868	4.58073	4.86647	4.67731	4.52997	4.22097
A_44_P1057475	8.3085	8.51081	8.56776	8.85582	8.99661	8.22466	8.52815	8.12056	8.70152
A_44_P485158	5.62966	5.59636	5.50879	5.61642	5.6253	5.75021	5.68855	5.59701	5.68331
A_44_P154554	4.63617	3.69999	4.34277	4.50757	4.28336	4.96516	5.01237	4.08428	5.04577
A_44_P555072	4.02676	3.7344	4.95202	4.33509	4.12779	3.9275	3.80696	5.05846	4.51065
A_44_P115192	2.09988	1.97197	3.275	3.56064	4.08632	3.00711	2.97488	2.92483	3.44724
A_44_P298033	2.63721	2.45742	2.5483	3.53021	3.62006	2.89389	3.05906	2.31778	2.7853
AT_T_M	1.97341	1.98408	2.05297	2.23071	2.05681	2.0672	2.37594	2.04948	2.11003
A_44_P557168	8.93182	8.94302	8.95381	9.04816	9.01327	8.97915	9.17864	8.88967	9.05146
A_44_P464839	2.02011	1.98596	2.15342	2.1535	2.21395	2.26778	2.57086	2.07521	2.27335
A_44_P132563	2.02278	1.98932	2.15873	2.16005	2.18977	2.27756	2.58628	2.21932	2.28465
A_44_P515211	2.53436	2.52581	3.47242	3.33304	2.198	3.36717	4.12679	2.99696	3.68282
A_43_P23283	2.02713	1.9962	2.17031	2.17207	2.2057	2.29354	2.60767	2.0869	2.29963
A_44_P243126	4.14458	4.4018	4.16955	4.21459	4.63204	4.08023	4.78159	4.22924	4.26453
A_44_P237915	7.1725	6.67847	7.82224	7.35802	6.96667	7.27266	7.14491	7.78092	7.65864
A_43_P19839	2.03326	2.00619	2.18387	2.19272	2.22916	2.31982	2.61888	2.09745	2.61888
A_44_P1040460	16.2706	15.8046	16.2995	16.1003	15.7344	16.1091	15.9092	16.2995	16.2267
A_44_P428988	9.41226	9.65742	9.27915	8.33308	8.70787	8.45164	8.63879	9.60659	8.65543
A_44_P556319	2.03735	2.03614	2.19332	2.20689	2.24315	2.33862	2.61052	2.10583	2.30749
A_43_P19077	5.1547	4.8968	4.79539	4.79333	5.17329	4.79853	4.6596	4.60592	4.72973
A_43_P20779	5.27604	4.99192	5.5978	5.49729	5.43448	5.38685	5.78886	5.22952	5.54656
A_44_P378749	2.03861	2.02314	2.1865	2.20977	2.2468	2.36283	2.5403	2.11446	2.26322
A_44_P136748	2.03791	2.0247	2.18073	2.20897	2.24583	2.36653	2.51321	2.11618	2.24438
A_44_P348012	9.20767	9.35571	8.88086	8.86801	9.18632	9.11532	9.08232	8.67332	8.78337
A_44_P489012	2.03574	2.02689	2.22522	2.20192	2.23721	2.3711	2.45458	2.11779	2.20135
A_44_P187586	5.13936	4.80939	4.74356	4.77345	5.12322	5.22416	5.33951	4.7905	4.97942
A_44_P1029492	5.87949	5.53209	5.83856	5.85411	5.67518	5.87282	5.39859	5.90475	5.64231
A_44_P466913	2.02829	2.02957	2.14142	2.17344	2.2096	2.37042	2.32818	2.11692	2.12449
A_44_P200636	8.8485	9.19198	9.39273	9.33227	9.52278	9.28849	9.42079	9.43997	9.57035
A_43_P17568	9.17728	9.34495	9.38189	9.21218	9.18054	9.55648	9.40217	9.62044	9.34083
A_44_P139869	12.7144	13.3054	13.0965	12.946	12.8101	13.0342	13.3447	13.1891	13.3017
A_44_P230851	2.24864	2.03002	2.64451	2.1347	2.15188	2.35184	2.11514	2.1074	2.00937
A_44_P1049242	10.3026	10.0813	9.92452	10.3352	10.2512	10.3215	9.80757	10.27	10.0747
A_44_P306964	7.10429	6.81199	7.24347	7.01956	6.71938	7.24208	6.75985	7.37477	7.09019
A_44_P606394	1.89564	1.95398	1.97972	1.9243	1.91641	2.01544	1.99223	1.97277	1.9353
A_44_P309669	3.3847	2.39462	1.98198	2.51794	2.5532	2.81905	3.06414	2.35298	2.90966
A_44_P137462	1.89983	1.94857	1.98474	1.94246	1.92675	2.02689	2.01225	1.97707	1.95312
A_44_P530130	5.23775	4.91199	5.25375	5.18193	5.14622	5.50817	5.51701	5.49133	5.28597
A_44_P297215	3.04965	3.445	1.98874	3.20432	2.97399	2.03621	2.0329	2.70641	3.01294
A_43_P12265	5.26131	6.06477	5.30082	5.53834	5.80064	5.51701	5.23689	6.15276	5.76476
A_43_P13253	9.01327	10.1512	8.77258	8.24212	9.00042	8.43721	8.78671	8.69097	8.82197
A_44_P100847	4.80046	5.07909	4.67489	4.78531	5.32021	4.72705	5.22096	4.68882	4.97501
A_44_P513903	5.67518	6.97778	5.24284	5.54441	5.75483	5.67481	5.3244	5.2857	5.27917
A_44_P888000	7.23582	7.28806	7.56176	7.3144	7.57481	7.82382	7.43717	7.44657	7.36849
A_42_P603585	8.02022	7.78585	7.96707	8.10262	8.18542	8.17493	7.89272	7.94072	7.95422
A_44_P226142	2.61436	1.91855	3.02801	2.43867	2.32902	2.06099	2.71349	3.2747	3.11131
A_44_P241556	4.50699	4.23729	3.81244	3.38265	4.38918	4.16997	4.57341	4.19741	3.98206
A_44_P136238	5.89103	5.60304	5.95413	5.82063	5.95268	5.92332	6.27464	5.58721	5.83598
A_42_P701060	10.1866	10.3152	9.41422	11.1031	8.95428	10.6021	11.2087	10.6281	10.7023
A_44_P392049	3.91813	3.73636	4.57005	4.66254	4.32162	4.68414	4.16997	4.74261	4.82526
A_44_P498981	1.92091	2.10719	2.00015	2.00751	2.37857	2.07302	2.13517	1.98768	2.01808
A_44_P479142	4.02309	4.18561	4.03292	3.39506	4.47617	3.4783	3.92771	3.95407	3.87479
A_42_P697244	2.29475	2.28057	2.00144	2.01263	2.45773	2.07608	2.14595	1.98794	2.02291
A_44_P1020311	6.59825	6.16661	7.21254	7.11766	6.89858	6.96899	6.89836	7.27921	6.77524
A_44_P234395	6.17497	5.82592	6.06983	6.21981	5.99974	6.41773	6.35278	6.02011	6.55625
A_44_P272253	7.32024	6.52123	7.25887	7.53358	7.25013	7.52147	7.21061	7.4948	7.23134
A_43_P21480	4.97812	4.52478	4.85413	5.15839	5.18004	5.25154	4.53996	5.32021	5.36382
A_43_P17230	9.49675	9.22039	9.35673	9.25006	9.1521	9.4018	9.30819	9.45868	9.39221
A_42_P492195	6.85191	6.52148	7.17823	7.33467	7.25047	7.24039	6.56293	7.30596	7.38438
A_44_P746365	2.15015	2.24689	3.35294	3.15589	2.62055	2.08656	2.18678	2.28073	2.08371
A_44_P318955	1.93753	1.89343	2.01408	2.0309	2.00253	2.08875	2.19075	1.99215	2.03843
A_44_P873456	2.50732	2.47806	2.11672	3.02757	2.79812	3.10236	2.19892	2.17532	3.01001
A_44_P314074	1.94151	1.89437	2.76182	2.03513	2.00906	2.09345	3.0612	1.9939	2.61323
A_44_P713474	12.9647	12.3242	13.2883	12.6984	12.3441	12.9748	13.0554	13.145	13.2943
A_44_P232186	1.96061	2.03785	2.7483	2.31398	2.02211	2.53076	2.21932	2.47333	3.12528
A_44_P168631	11.9249	11.6783	12.2212	11.88	11.5443	12.1056	11.8391	12.3875	12.2139
[truncated: 39,105 more rows]
