# Supplementary material for: Active Compounds Derived from Fuzheng Huayu Formula Protect Hepatic Parenchymal Cells from Apoptosis Based on Network Pharmacology and Transcriptomic Analysis
Source: Molecules. 2019 Jan 18;24(2):338. doi: 10.3390/molecules24020338 (PMC6358846; doi:10.3390/molecules24020338)
Supplement: Supplementary file 1 [file molecules-24-00338-s001.zip › molecules-424611-final-SM/supplementary materials/Supplementary table S7.xlsx]

## Sheet: Supplementary dataset 7
Supplementary table S7. Data of herb-compound-target-signaling pathways network.
TNF signaling pathway	VCAM1
TNF signaling pathway	AKT1
TNF signaling pathway	ICAM1
TNF signaling pathway	IL6
TNF signaling pathway	TNF
TNF signaling pathway	PTGS2
TNF signaling pathway	JUN
TNF signaling pathway	MMP9
TNF signaling pathway	MAPK8
Hepatitis B	AKT1
Hepatitis B	IL6
Hepatitis B	CCND1
Hepatitis B	TNF
Hepatitis B	JUN
Hepatitis B	BCL2
Hepatitis B	MMP9
Hepatitis B	TP53
Hepatitis B	MAPK8
HIF-1 signaling pathway	AKT1
HIF-1 signaling pathway	EGFR
HIF-1 signaling pathway	IL6
HIF-1 signaling pathway	BCL2
HIF-1 signaling pathway	VEGFA
HIF-1 signaling pathway	NOS2
HIF-1 signaling pathway	EGF
PI3K-Akt signaling pathway	AKT1
PI3K-Akt signaling pathway	EGFR
PI3K-Akt signaling pathway	IL6
PI3K-Akt signaling pathway	CCND1
PI3K-Akt signaling pathway	RXRA
PI3K-Akt signaling pathway	BCL2
PI3K-Akt signaling pathway	VEGFA
PI3K-Akt signaling pathway	MET
PI3K-Akt signaling pathway	TP53
PI3K-Akt signaling pathway	EGF
NF-kappa B signaling pathway	VCAM1
NF-kappa B signaling pathway	ICAM1
NF-kappa B signaling pathway	TNF
NF-kappa B signaling pathway	PTGS2
NF-kappa B signaling pathway	BCL2
ErbB signaling pathway	AKT1
ErbB signaling pathway	EGFR
ErbB signaling pathway	JUN
ErbB signaling pathway	MAPK8
ErbB signaling pathway	EGF
MAPK signaling pathway	AKT1
MAPK signaling pathway	EGFR
MAPK signaling pathway	TNF
MAPK signaling pathway	JUN
MAPK signaling pathway	TP53
MAPK signaling pathway	MAPK8
MAPK signaling pathway	EGF
Toll-like receptor signaling pathway	AKT1
Toll-like receptor signaling pathway	IL6
Toll-like receptor signaling pathway	TNF
Toll-like receptor signaling pathway	JUN
Toll-like receptor signaling pathway	MAPK8
Apoptosis	AKT1
Apoptosis	TNF
Apoptosis	BCL2
Apoptosis	TP53
Ras signaling pathway	AKT1
Ras signaling pathway	EGFR
Ras signaling pathway	VEGFA
Ras signaling pathway	MET
Ras signaling pathway	MAPK8
Ras signaling pathway	EGF
Jak-STAT signaling pathway	AKT1
Jak-STAT signaling pathway	IL6
Jak-STAT signaling pathway	CCND1
Jak-STAT signaling pathway	IL10
VEGF signaling pathway	AKT1
VEGF signaling pathway	PTGS2
VEGF signaling pathway	VEGFA
MTOR	AKT1
TIMP2	MMP2
NCOA2	AR
CDK4	CCND1
JUN	MAPK8
JUN	FOS
EGFR	EGF
BCL2	TP53
MAPK8	FOS
EGFR	TP53
RXRA	NCOA2
BCL2	AKT1
MAPK8	TP53
MAPK8	BCL2
AKT1	TP53
VEGFA	EGF
JUN	TP53
MTOR	EGFR
JUN	IL6
MMP9	JUN
JUN	CCND1
VEGFA	EGFR
MMP9	VEGFA
CYP1A1	GSTM1
AR	CCND1
NCOA2	PPARG
FOS	TP53
VEGFA	JUN
FOS	IL6
FOS	CCND1
JUN	MMP1
JUN	PTGS2
PTGS2	FOS
TP53	MMP2
IL10	IL6
TNF	IL6
MMP1	FOS
JUN	MMP2
VEGFA	MMP2
TNF	JUN
IL10	TNF
IL10	JUN
JUN	HMOX1
VCAM1	ICAM1
GSTP1	CYP1A1
MTOR	BCL2
TNF	FOS
TP53	CCND1
MTOR	EGF
AR	MAPK8
VEGFA	MET
MET	TP53
CYP1A1	AHR
MMP9	TIMP2
GSTM1	CYP1B1
VEGFA	AKT1
GSTP1	CYP1B1
ICAM1	IL6
RXRA	PPARG
FOS	MMP2
JUN	NOS2
TNF	ICAM1
FOS	HMOX1
MAPK8	MET
AKT1	EGF
VEGFA	TP53
VEGFA	IL6
MTOR	TP53
MET	EGF
MMP9	MMP1
FOS	EGFR
MMP1	MMP2
PTGS2	IL6
CYP1A1	CYP1B1
GSTP1	GSTM1
RXRA	CYP1A1
AKT1	CCND1
CYP1B1	AHR
VEGFA	PTGS2
TNF	VCAM1
TNF	PTGS2
TNF	VEGFA
JUN	EGF
VEGFA	BCL2
FOS	EGF
IL10	ICAM1
NCOA2	CYP1A1
PTGS2	TP53
TNF	AKT1
JUN	AKT1
EGFR	CCND1
VEGFA	MTOR
MMP9	MMP2
TP53	CDK4
TNF	MMP9
AKT1	IL6
JUN	BCL2
BCL2	IL6
TNF	MAPK8
TNF	BCL2
MMP9	IL6
BCL2	CCND1
AR	AKT1
MTOR	PPARG
VCAM1	IL6
JUN	EGFR
RXRA	NR1I2
AR	TP53
PGR	CCND1
TP53	IL6
EGF	CCND1
VEGFA	ICAM1
MTOR	MAPK8
IL10	VEGFA
AR	EGFR
VEGFA	VCAM1
PTGS2	AKT1
MMP1	TIMP2
MAPK8	EGF
AKT1	HMOX1
EGF	IL6
PTGS2	NOS2
TNF	TP53
VEGFA	MAPK8
MMP9	EGF
PTGS2	EGFR
MAPK8	PGR
PTGS2	EGF
VEGFA	CCND1
MMP9	AKT1
GSTP1	MAPK8
PTGS2	MAPK8
MMP9	MAPK8
FOS	AKT1
AR	JUN
TNF	EGF
NCOA2	PGR
VEGFA	MMP1
MMP9	EGFR
PTGS2	PPARG
MTOR	CCND1
IL10	BCL2
VEGFA	HMOX1
BCL2	EGF
EGFR	IL6
PTGS2	BCL2
PGR	EGFR
AKT1	MMP2
IL6	HMOX1
IL6	CCND1
IL10	PTGS2
MAPK8	CCND1
IL10	HMOX1
MMP9	TP53
VEGFA	PPARG
TP53	EGF
PGR	EGF
MAPK8	IL6
MTOR	IL6
EGF	MMP2
BCL2	PGR
IL10	MMP9
TNF	PPARG
IL6	MMP2
JUN	ICAM1
MAPK8	PPARG
IL10	NOS2
TNF	HMOX1
AKT1	ICAM1
AR	EGF
TP53	ICAM1
TNF	EGFR
PTGS2	HMOX1
MAPK8	MMP2
MMP1	IL6
IL10	AKT1
MAPK8	HMOX1
MAPK8	ICAM1
TNF	MMP1
MMP9	BCL2
BCL2	EGFR
PGR	TP53
NOS2	HMOX1
PTGS2	MMP2
PPARG	TP53
MMP1	EGF
AR	IL6
TNF	NOS2
GSTP1	TP53
NOS2	IL6
VCAM1	AKT1
NCOA2	NR1I2
CYP1A1	TP53
TNF	CCND1
MAPK8	MMP1
AR	VEGFA
IL10	FOS
MAPK8	VCAM1
BCL2	MMP2
PTGS2	MMP1
AR	FOS
ICAM1	MMP2
MMP1	TP53
NCOA2	NR1I3
VCAM1	MMP2
IL6	AHR
JUN	PPARG
IL10	MMP2
MMP9	PTGS2
BCL2	CDK4
MMP9	ICAM1
VCAM1	HMOX1
IL10	VCAM1
PPARG	IL6
MMP9	HMOX1
PPARG	ICAM1
MTOR	CDK4
BCL2	FOS
FOS	PPARG
PPARG	EGF
PPARG	HMOX1
MET	CCND1
MMP1	AKT1
JUN	CDK4
GSTP1	JUN
EGF	HMOX1
IL10	EGFR
VEGFA	AHR
NCOA2	FOS
TNF	MMP2
TNF	AR
PPARG	AKT1
PTGS2	ICAM1
AR	MMP9
JUN	MTOR
EGFR	MMP2
MMP9	VCAM1
AR	MET
IL10	MTOR
MAPK8	AKT1
NR1I2	AHR
IL10	MAPK8
VEGFA	TIMP2
NR1I3	AHR
TP53	LYZ
PPARG	MMP2
PTGS2	CCND1
PPARG	EGFR
VEGFA	FOS
CYP1A1	NR1I3
CYP1A1	NR1I2
MMP9	CCND1
MET	EGFR
VCAM1	EGFR
AR	BCL2
EGF	CDK4
PTGS2	VCAM1
BCL2	HMOX1
AR	AHR
EGF	ICAM1
VEGFA	PGR
BCL2	ICAM1
IL10	TP53
NR1I2	IL6
TNF	AHR
TNF	MTOR
PTGS2	AHR
MTOR	MET
IL10	AHR
FOS	AHR
IL10	EGF
PPARG	AHR
PTGS2	CYP1B1
PGR	FOS
MMP9	FOS
ICAM1	HMOX1
MTOR	ICAM1
EGFR	HMOX1
CYP1A1	BCL2
VCAM1	CCND1
PGR	AKT1
JUN	PGR
MMP1	PPARG
NR1I2	AKT1
JUN	VCAM1
CCND1	MMP2
VCAM1	EGF
LYZ	IL6
PTGS2	PGR
GSTP1	EGFR
VEGFA	CDK4
FOS	ICAM1
MMP1	HMOX1
RXRA	EGF
TP53	HMOX1
NCOA2	JUN
AR	VCAM1
FOS	CDK4
MMP9	PPARG
CYP1B1	MMP2
NCOA2	EGF
GSTM1	TP53
EGFR	ICAM1
TNF	CYP1B1
JUN	MET
NR1I2	TP53
IL10	PPARG
AR	MMP1
MAPK8	NOS2
NCOA2	EGFR
NOS2	ICAM1
TNF	LYZ
MMP9	MTOR
NOS2	FOS
BCL2	PPARG
NOS2	AKT1
TIMP2	IL6
RXRA	MAPK8
AR	MTOR
EGF	TIMP2
PTGS2	MTOR
TNF	TIMP2
IL10	LYZ
VCAM1	PPARG
MMP1	EGFR
PPARG	CCND1
MMP1	ICAM1
BCL2	MET
BCL2	VCAM1
MMP9	MET
AKT1	CDK4
IL10	MMP1
MET	IL6
MMP1	VCAM1
EGFR	AKT1
GSTM1	ALDH2
MET	MMP2
TP53	AHR
VCAM1	TP53
AR	CDK4
TP53	TIMP2
MTOR	FOS
TP53	CYP1B1
CYP1A1	HMOX1
MMP1	AHR
RXRA	NR1I3
MTOR	MMP2
CYP1A1	JUN
JUN	LYZ
NOS2	LYZ
VEGFA	NOS2
AKT1	TIMP2
EGF	LYZ
MTOR	PGR
NR1I2	CYP1B1
PGR	IL6
NOS2	VCAM1
FOS	VCAM1
MMP9	PGR
IL6	CDK4
EGFR	TIMP2
BCL2	NOS2
AR	PTGS2
PGR	MMP2
MAPK8	EGFR
NOS2	TP53
CYP1A1	ALDH2
MET	FOS
PGR	CDK4
JUN	TIMP2
CYP1A1	PGR
CYP1A1	PTGS2
MMP1	CCND1
MMP9	NOS2
NCOA2	CDK4
PGR	AHR
CYP1A1	IL6
NR1I3	CYP1B1
GSTP1	HMOX1
TNF	CDK4
PTGS2	CDK4
CYP1A1	AR
IL10	TIMP2
JUN	AHR
FOS	LYZ
luteolin	MMP2
arachidonic acid	ALDH2
beta-sitosterol	BCL2
beta-sitosterol	BCL2
kaempferol	BCL2
tanshinone iia	BCL2
kaempferol	AHR
luteolin	TP53
tanshinone iia	TP53
kaempferol	CYP1A1
tanshinone iia	CYP1A1
kaempferol	CYP1B1
luteolin	EGFR
arachidonic acid	CCND1
luteolin	CCND1
kaempferol	GSTM1
kaempferol	GSTP1
luteolin	GSTP1
kaempferol	HMOX1
luteolin	HMOX1
luteolin	MET
kaempferol	ICAM1
luteolin	ICAM1
luteolin	IL10
luteolin	IL6
kaempferol	MMP1
luteolin	MMP1
hederagenin	LYZ
luteolin	MMP9
tanshinone iia	MMP9
kaempferol	MAPK8
kaempferol	NOS2
beta-sitosterol	NCOA2
beta-sitosterol	NCOA2
hederagenin	NCOA2
kaempferol	NCOA2
luteolin	NCOA2
kaempferol	NR1I2
tanshinone iia	NR1I2
kaempferol	NR1I3
kaempferol	PPARG
kaempferol	PPARG
arachidonic acid	PPARG
luteolin	PPARG
arachidonic acid	EGF
beta-sitosterol	PGR
beta-sitosterol	PGR
hederagenin	PGR
kaempferol	PGR
arachidonic acid	PTGS2
beta-sitosterol	PTGS2
beta-sitosterol	PTGS2
hederagenin	PTGS2
kaempferol	PTGS2
luteolin	PTGS2
tanshinone iia	PTGS2
kaempferol	AKT1
luteolin	AKT1
arachidonic acid	RXRA
hederagenin	RXRA
tanshinone iia	RXRA
beta-sitosterol	JUN
beta-sitosterol	JUN
kaempferol	JUN
luteolin	JUN
tanshinone iia	JUN
kaempferol	TNF
luteolin	TNF
kaempferol	VCAM1
luteolin	VEGFA
kaempferol	Pine Pollen
arachidonic acid	Cordyceps sinensis
luteolin	Radix Salviae
hederagenin	Persicae Semen
tanshinone iia	Radix Salviae
beta-sitosterol	Cordyceps sinensis
beta-sitosterol	Pine Pollen
beta-sitosterol	Gynostemmae Pentaphylli Herba
beta-sitosterol	Persicae Semen
